# Supplementary material for: Periconceptual Maternal Nutrition Affects Fetal Liver Programming of Energy- and Lipid-Related Genes
Source: Animals (Basel). 2023 Feb 9;13(4):600. doi: 10.3390/ani13040600 (PMC9951695; doi:10.3390/ani13040600)
Supplement: Supplementary file 1 [file animals-13-00600-s001.zip]

Archive with 12 entries (12 files):
- S10_OverlappingPathways.xlsx
- S11_kmeans.xlsx
- S12_kmeans_OverrepresentedPathways.xlsx
- S1_Nutrient composition of total mixed ration and supplements provided to beef heifers.xlsx
- S2_MappingStats.xlsx
- S3_NoVTM_MGvsNoVTM_LG .xlsx
- S4_VTM_LGvsNoVTM_LG .xlsx
- S5_VTM_LGvsNoVTM_MG .xlsx
- S6_VTM_MGvsNoVTM_LG .xlsx
- S7_VTM_MGvsNoVTM_MG .xlsx
- S8_VTM_MGvsVTM_LG .xlsx
- S9_OverlappingGenes.xlsx
