# Supplementary material for: Periconceptual Maternal Nutrition Affects Fetal Liver Programming of Energy- and Lipid-Related Genes
Source: Animals (Basel). 2023 Feb 9;13(4):600. doi: 10.3390/ani13040600 (PMC9951695; doi:10.3390/ani13040600)
Supplement: Supplementary file 1 [file animals-13-00600-s001.zip › S10_OverlappingPathways.xlsx]

## Sheet: Sheet1
Comparisons	Number of pathways	KEGG Pathways
NoVTM_MGvsNoVTM_LG VTM_LGvsNoVTM_MG VTM_MGvsNoVTM_LG VTM_MGvsVTM_LG	1	Metabolic pathways
NoVTM_MGvsNoVTM_LG VTM_LGvsNoVTM_MG VTM_MGvsVTM_LG	1	PPAR signaling pathway
VTM_LGvsNoVTM_LG VTM_LGvsNoVTM_MG VTM_MGvsVTM_LG	1	Complement and coagulation cascades
VTM_LGvsNoVTM_LG VTM_MGvsNoVTM_MG VTM_MGvsVTM_LG	1	ABC transporters
NoVTM_MGvsNoVTM_LG VTM_LGvsNoVTM_MG	5	AMPK signaling pathway Biosynthesis of unsaturated fatty acids Viral protein interaction with cytokine and cytokine receptor Steroid hormone biosynthesis Fatty acid metabolism
NoVTM_MGvsNoVTM_LG VTM_MGvsNoVTM_LG	1	Arachidonic acid metabolism
NoVTM_MGvsNoVTM_LG VTM_MGvsVTM_LG	1	Insulin resistance
VTM_LGvsNoVTM_LG VTM_MGvsVTM_LG	2	Bile secretion ECM-receptor interaction
VTM_LGvsNoVTM_MG VTM_MGvsNoVTM_LG	1	Graft-versus-host disease
VTM_LGvsNoVTM_MG VTM_MGvsNoVTM_MG	1	Mineral absorption
VTM_LGvsNoVTM_MG VTM_MGvsVTM_LG	3	Prion disease Starch and sucrose metabolism Diabetic cardiomyopathy
NoVTM_MGvsNoVTM_LG	9	Pyruvate metabolism Insulin signaling pathway Antifolate resistance Folate biosynthesis Alpha-Linolenic acid metabolism Linoleic acid metabolism Cytokine-cytokine receptor interaction Ovarian steroidogenesis Steroid biosynthesis
VTM_LGvsNoVTM_MG	6	Protein digestion and absorption Asthma Systemic lupus erythematosus Chemical carcinogenesis Amoebiasis Rheumatoid arthritis
VTM_MGvsNoVTM_LG	3	Arginine biosynthesis Staphylococcus aureus infection Antigen processing and presentation
VTM_MGvsVTM_LG	8	Coronavirus disease Cholesterol metabolism Focal adhesion Huntington disease Ribosome Phagosome Parkinson disease PI3K-Akt signaling pathway
