# Supplementary material for: Periconceptual Maternal Nutrition Affects Fetal Liver Programming of Energy- and Lipid-Related Genes
Source: Animals (Basel). 2023 Feb 9;13(4):600. doi: 10.3390/ani13040600 (PMC9951695; doi:10.3390/ani13040600)
Supplement: Supplementary file 1 [file animals-13-00600-s001.zip › S11_kmeans.xlsx]

## Sheet: Kmeans
Ensembl ID	Gene Symbol	Cluster	LV_15	LV_16	LV_23	LV_25	LV_34	LV_37	LV_52	LV_68	LV_22	LV_24	LV_28	LV_3	LV_31	LV_35	LV_43	LV_74	LV_18	LV_29	LV_36	LV_41	LV_46	LV_59	LV_60	LV_65	LV_13	LV_20	LV_44	LV_45	LV_48	LV_67	LV_76
ENSBTAG00000026917		A	-1.0348	0.0541428	1.56532	0.651771	-1.10334	-0.761276	4.28817	-0.630019	0.960921	-1.0078	-0.453097	-0.632746	-1.21185	0.486866	4.17183	-1.08983	0.107459	-0.828852	-1.04089	-0.629697	-0.845764	-1.03376	-0.381212	1.08148	2.36912	-1.127	0.343371	-0.834146	-0.876132	-0.6925	0.134258
ENSBTAG00000039995		A	-1.43894	0.535886	-1.57589	-1.58131	-1.58622	0.434794	0.539541	0.706034	0.382777	-1.11234	0.230899	0.643987	0.646985	-1.26957	-1.39216	0.634962	0.824795	0.580681	0.922295	-2.08544	1.07699	0.326872	0.777499	1.07893	0.95348	-0.922252	1.43062	0.407964	0.890689	-1.79707	0.734493
ENSBTAG00000030297		A	-2.63687	1.74777	0.51404	-0.222178	-2.28741	-1.10214	0.160046	-1.20322	0.0470683	1.64179	1.03844	-0.150486	0.0283593	0.951637	0.499711	0.343321	0.650229	-1.07497	0.408632	0.39481	0.93334	-0.194045	-0.184257	0.100758	-1.1169	0.751622	-1.25361	-0.314607	0.42712	0.749711	0.352287
ENSBTAG00000037605		A	1.17381	0.684311	1.15052	-0.62036	-1.3411	-1.26909	-1.1934	0.553733	0.337382	0.891255	0.937844	-1.26778	-1.239	-1.25663	1.09303	1.15194	-1.18769	-0.437488	0.385001	-0.639316	-0.368748	-1.5462	0.991529	-1.08595	0.853095	0.124285	-0.722358	0.986645	0.898453	0.623458	1.33881
ENSBTAG00000001881	SLC10A1	A	1.33846	0.199821	0.512921	0.32804	-0.585405	-0.404693	-0.798895	1.0942	-1.75053	-0.244045	0.587493	0.952338	0.303861	0.291479	-0.753319	1.22766	0.182634	-0.386378	0.713227	-1.77493	-1.02442	-1.02024	0.787312	-0.330954	-1.16536	1.18509	-1.08829	1.13334	0.758069	-0.932215	0.663721
ENSBTAG00000054661	bta-mir-2887-1	A	0.351513	0.312531	-0.275684	-0.600849	0.0996499	0.676244	1.42282	-0.33404	-0.273138	0.0726161	-0.346869	0.870199	1.76383	0.550544	1.13945	1.24441	-0.129766	-1.23647	-1.16082	0.567421	-0.982986	-0.0120193	-1.26174	0.307781	-0.275319	0.17387	-0.57238	0.0530207	-0.413347	-1.10738	-0.623091
ENSBTAG00000051698		A	-0.421439	-0.509973	0.359238	1.10245	0.896172	-0.43486	-0.507945	1.16425	0.929653	0.740291	-0.504983	0.889234	1.06984	-0.711969	-0.711969	-0.711969	-0.711969	-0.711969	0.493641	-0.711969	-0.5104	-0.438948	0.902198	0.639936	-0.504956	0.969696	-0.711969	-0.711969	-0.711969	0.588117	-0.50349
ENSBTAG00000052486		A	0.638913	-0.846632	-0.876796	0.730986	1.02275	-1.19047	0.780681	0.540238	0.358067	0.864714	-0.544247	-0.889791	-0.811163	0.0107131	0.821384	0.787722	0.924202	0.0523121	-0.781481	-1.23603	0.228638	-0.719497	0.991032	-0.0615157	0.231243	-0.744764	0.12408	0.065135	-0.13853	0.539162	-0.871056
ENSBTAG00000043570		A	0.437506	0.758639	0.412072	-1.08027	-0.188927	-0.170668	1.11016	-0.330427	0.172117	0.260195	0.173	0.808089	1.36447	0.0513468	0.988357	1.33681	-0.101687	-1.12937	-0.991021	0.168143	-0.521558	-0.038442	-1.09469	0.159451	0.0133385	0.275659	-0.444594	-0.0730041	-0.168586	-1.1181	-1.03801
ENSBTAG00000015750	AMN	A	0.653361	0.68655	-0.584113	-2.65894	-0.374123	0.636071	-0.229702	0.394599	0.568894	0.79871	-0.117964	-0.413274	-0.332336	-0.396779	0.831091	0.720754	-0.164042	-0.600505	0.352751	-0.340269	0.569066	-0.280465	0.591217	-0.462174	-0.341363	0.722654	-0.19036	0.414022	-0.493243	0.113574	-0.0736658
ENSBTAG00000017294	ORM1	A	-0.23449	0.813248	-0.0976071	0.178445	-0.867575	0.301481	-1.28712	0.0436062	0.138909	0.0763382	0.475545	0.346535	0.594375	0.503806	0.754738	-0.256124	0.652327	-0.562344	-0.883777	-1.38025	-1.31107	-0.151786	0.846725	0.669288	0.396094	0.575474	0.322917	0.0686094	0.869581	-1.07401	-0.521896
ENSBTAG00000039563		A	-0.861959	0.425117	0.610235	0.335323	0.367769	0.435689	-1.27214	0.449728	0.439539	0.139343	0.462731	0.288498	0.434373	-0.0300345	0.183579	0.897518	0.415158	0.0904569	-1.06549	0.327733	0.187813	-1.27214	0.261153	0.324383	0.282904	0.316915	-1.27214	-1.27214	0.37284	0.269389	-1.27214
ENSBTAG00000039289		A	-0.784781	-0.307517	0.210938	0.675743	0.514815	-0.739499	-0.588328	-0.764278	0.867575	1.18042	-0.406397	0.329873	-0.466393	0.271975	-0.461214	0.817521	0.380571	0.38945	-0.828647	-0.186876	0.202641	0.681343	-0.780328	-0.613204	-0.756049	1.71721	-0.359846	0.316575	0.273677	0.010005	-0.796978
ENSBTAG00000049367		A	0.664162	-0.390214	-0.413583	-0.0959899	0.837992	-0.40663	0.89196	0.753206	-0.384905	0.991202	-0.376341	-0.617609	-0.276495	-0.315102	1.19382	0.751393	-0.114789	-0.503908	-0.497799	-0.741248	-0.295115	-0.486842	1.38067	-0.342908	-0.092355	-0.478287	-0.507289	-0.380219	-0.612055	1.27486	-0.409584
ENSBTAG00000006599	INHBE	A	-0.338415	0.443637	-0.515791	0.134476	-0.0899092	-0.016903	-0.785635	-0.539034	1.52281	1.04095	-0.0927819	-0.288957	-0.202021	-1.01397	0.562727	1.29265	0.0533215	0.0919093	-0.512288	-1.06724	0.191334	0.521971	0.755875	-0.459141	-0.162401	1.11607	-0.3545	-0.530467	-0.199363	-0.640692	0.0817777
ENSBTAG00000011952	SULT1E1	A	-0.461211	0.0106408	0.0953196	-0.030772	0.0894382	-0.164949	-0.333691	-0.112269	0.619043	0.767673	0.73523	-0.419871	0.764366	-0.310605	0.655124	0.0940398	-0.499203	-1.23157	-1.21621	0.457565	-0.338151	-0.428852	0.591386	1.13402	-0.00777798	-0.471823	-0.50903	-0.711367	0.731734	-0.00809274	0.509861
ENSBTAG00000015505	FADS2	A	1.07493	0.702795	-0.578664	0.650399	0.801843	-0.195107	0.00906941	0.983472	-0.396282	0.0229032	-0.777052	-0.645533	-0.486956	-0.623693	-0.90554	-0.163996	0.94679	0.349748	0.480958	-0.131229	0.183513	0.462837	0.412565	-0.40091	0.674183	-0.192095	-0.323254	-0.0826104	-0.630521	-0.715289	-0.507272
ENSBTAG00000023177	CFH	A	-0.454285	-0.225449	-0.750941	0.025687	0.221231	-0.310149	0.255372	-0.606174	-0.388317	0.255288	0.0433054	0.530943	-0.930591	0.177327	0.242848	0.634522	0.605191	0.132281	0.574316	-1.66071	0.382177	-0.641455	-0.0357701	0.245923	0.758478	-0.478874	0.836916	0.58588	0.240258	-0.702783	0.437551
ENSBTAG00000025485		A	-0.310116	-0.227508	0.775527	-0.720299	-0.109071	-0.443189	-0.720299	0.76285	-0.516394	-0.233131	0.73902	-0.523277	-0.34442	-0.515375	0.447825	0.621193	-0.306684	0.790417	-0.513643	-0.191022	0.601232	-0.334761	0.913233	-0.139589	-0.215368	0.393107	0.645835	0.0466259	-0.720299	-0.52003	0.867607
ENSBTAG00000017020	S100G	A	-0.821732	-0.251956	-0.363659	-0.00783421	0.750744	-0.11719	1.13748	0.191055	0.635889	0.48502	-0.505177	-0.445323	-0.87179	-0.749611	-0.644302	0.543302	0.118698	-0.276126	0.100196	-0.513234	0.776142	-0.581962	0.655313	-0.112728	0.791494	0.75289	-0.143672	-0.234148	-0.0379623	-0.35377	0.093959
ENSBTAG00000046768	IGFBP1	A	-0.17605	-1.50259	0.675685	0.738205	0.140072	0.239901	0.150064	-0.780561	0.669322	-0.0683875	0.137273	0.136553	-0.431227	-0.28789	0.0222256	0.517807	0.0288634	-0.287922	-0.581579	-0.0340786	0.742134	0.674436	0.479046	0.065763	-0.805574	0.117929	-0.117355	-1.20922	0.1297	0.248515	0.368943
ENSBTAG00000013472	COL1A2	A	-0.265392	0.184733	-0.42605	-0.0766472	-0.106769	0.232828	-0.247555	-0.182865	-0.244717	-0.21974	0.924083	-0.349185	-0.152629	-0.7874	-0.545287	0.230886	1.59542	0.547041	-0.758252	-0.408421	0.495507	-0.371852	-0.115965	1.42023	0.185987	0.0924446	-0.0146452	0.0970441	-0.120841	-0.498339	-0.113652
ENSBTAG00000012801	UPP2	A	0.81947	-0.184085	-0.0319481	-0.585135	-0.0946102	-0.630218	0.450307	0.645434	-0.822598	-0.361312	0.408751	-0.262425	0.706361	-0.2112	0.722845	-1.13591	0.435074	-0.184238	0.551149	-0.252078	-0.659346	-0.587401	0.539011	0.310855	-0.55573	-0.132208	0.90031	-0.389553	0.499418	-0.120105	0.211118
ENSBTAG00000037539		A	-0.554871	-0.505715	-0.505724	0.19563	0.157281	-0.797528	0.398499	0.317653	0.296097	-0.836594	0.110345	0.460131	-0.728872	-0.10948	0.205453	0.150692	0.274193	0.516729	-0.890502	-0.423829	0.441193	-0.0120735	0.123736	-0.410935	0.771543	-0.859999	-0.203872	0.711971	0.280185	0.324481	1.10418
ENSBTAG00000003289		A	0.83665	-0.588603	-0.381659	-0.387971	-0.179436	0.686004	-0.235807	-0.290962	0.553648	0.968639	-0.381617	-0.107853	-0.15498	0.623027	-0.588603	0.902236	-0.174988	-0.300489	-0.381947	-0.281886	-0.387034	-0.203065	-0.197277	-0.588603	-0.0836714	-0.373128	0.803189	-0.156431	0.611839	-0.388334	0.829111
ENSBTAG00000008251	SNRPN	A	0.116519	0.0402288	-0.0434929	0.211387	0.164914	-0.0183599	0.0361544	0.0694348	0.146589	0.0289655	0.106322	0.0468553	0.119122	-0.00839521	0.294641	0.208858	0.117597	0.116811	-2.70686	0.139492	0.212874	0.0193713	0.0136538	0.0814409	-0.023577	0.283259	-0.094431	-0.00604924	0.163473	0.0522916	0.110911
ENSBTAG00000019018		A	0.137045	0.180928	-0.807348	0.217847	-1.01429	0.549885	0.294805	0.348779	0.541775	0.191387	0.254626	-0.81727	-0.0585985	0.286142	0.576875	-0.802456	0.226342	0.399942	0.252722	0.443875	-1.01429	0.606653	0.37378	0.0175462	0.000606819	0.223355	0.19822	-0.0993272	-0.814048	-0.175791	-0.719714
ENSBTAG00000048470	IFITM1	A	-0.134067	-0.286414	0.377434	-0.259457	0.507227	-0.386625	0.128447	-0.0225268	0.283411	-1.45185	-0.193161	0.339957	-0.415743	-0.317894	0.485513	0.646197	1.00165	-0.190924	-0.306933	-0.40177	0.352307	-0.264681	1.13681	-0.150074	-0.228974	-0.0426526	-0.212823	-0.206499	0.494773	-0.426678	0.146018
ENSBTAG00000038323	GLYAT	A	-0.766751	0.317808	0.286882	-0.240172	-0.24124	-0.122102	-0.183312	0.143641	0.0563437	-0.700352	-0.59013	0.178905	0.205023	-0.228275	0.399801	0.0854687	0.503351	-0.0513501	0.812139	-1.02411	0.308551	0.225731	0.502226	-1.04012	-0.231418	0.73213	0.653338	0.134629	-0.759566	0.192347	0.440584
ENSBTAG00000025441	HSPA1A	A	-0.528884	0.0588447	-0.663197	0.477296	-0.270964	0.382423	1.28715	-0.579322	-0.493688	-0.0838828	0.344554	0.24518	-0.260679	-0.380107	0.786266	-0.59603	-0.501401	-0.092726	1.07034	0.176131	-0.069815	0.297157	-0.592104	0.376825	-0.171546	-0.300861	-0.128048	0.219796	0.0162095	-0.232855	0.207942
ENSBTAG00000039035	HSPA6	A	-0.498077	0.00293601	-0.258782	0.057301	-0.264493	0.0913551	1.54687	-0.69761	-0.300539	-0.154069	0.283188	0.00142565	-0.378168	-0.0507858	1.0705	-0.181491	-0.362484	-0.0322743	1.17982	-0.337101	0.205083	0.0412271	-0.356512	0.104331	-0.0904875	-0.428214	-0.1084	0.00670484	0.0746408	-0.279434	0.113549
ENSBTAG00000053550		A	0.683968	-0.23573	0.266334	-0.52789	-0.728521	-0.0548382	-0.440227	0.323104	-0.524616	-0.728521	0.342893	0.723888	-0.728521	-0.438957	-0.324073	0.180562	0.227242	0.551572	0.677678	-0.511436	0.368091	0.308023	0.136193	0.340604	-0.521508	0.147221	0.597926	0.0837653	-0.728521	0.063225	0.471071
ENSBTAG00000005260	SPP1	A	-0.25215	0.0148984	-0.17901	-0.319958	-0.152147	0.0070073	-0.558064	-0.382695	0.675051	-0.410926	0.641847	-0.389417	-0.656629	-0.538622	0.125623	0.753489	0.333614	0.0800342	-0.433966	-0.116188	1.41872	0.11696	0.278191	0.399855	0.65297	-0.0249203	-0.500063	-0.190044	-0.425823	0.0173714	0.0149877
ENSBTAG00000049359		A	-0.385815	0.396018	-0.844031	-0.844031	-0.844031	0.256449	0.265341	-0.0379874	0.0755124	-0.356863	0.0889674	0.0453842	0.0642148	-0.844031	-0.557576	0.288015	0.333064	0.346313	0.377287	-0.844031	0.422304	0.158737	0.579294	0.574296	0.454448	-0.414272	0.509039	0.161996	0.262317	0.176051	0.137621
ENSBTAG00000054368		A	-0.400573	0.490715	-0.339066	0.461692	0.257042	-0.682156	0.301795	0.189452	0.863235	0.155323	0.311637	-0.483405	-0.644399	-0.167498	-0.255906	-0.649369	0.792827	0.494422	-0.61451	-0.00935447	0.476237	0.27647	0.00435688	0.504915	0.143277	-0.205464	-0.580282	-0.485888	0.537203	-0.559166	-0.183561
ENSBTAG00000004840	C1S	A	0.819285	0.524807	0.346436	-0.235087	0.43085	-0.708863	0.204513	0.209839	-0.346295	0.16741	-0.550591	0.57875	-0.950175	-0.0567792	0.0389026	0.252341	0.589335	-0.352518	0.702289	-0.601667	-0.275274	-0.735049	0.0605116	-0.318277	-0.0663912	-0.0488222	-0.371363	0.251366	0.318657	0.146097	-0.0242368
ENSBTAG00000046977	PLA2G2D4	A	-0.613638	0.319671	0.549815	0.579115	-0.129926	0.313608	0.297342	0.193957	-0.349124	-0.634453	0.411342	-0.307672	-0.409346	-0.451423	-0.550674	0.2294	0.159891	-0.235402	-0.223349	0.603425	-0.204698	-0.76937	-0.269479	0.196996	0.0526754	-0.330852	0.813122	0.777698	0.19782	-0.591592	0.375122
ENSBTAG00000011803	MYH3	A	-0.250209	-0.140306	0.0302662	-0.218935	-0.0337855	-0.00775225	-0.134665	-0.0158281	-0.211014	0.0237253	-0.126433	-0.189552	-0.060987	0.19401	-0.10419	-0.34217	2.25299	-0.301642	-0.0926124	0.353865	0.088343	-0.0723432	0.343121	-0.127715	-0.126356	-0.141459	-0.139266	-0.0702273	-0.145181	-0.111405	-0.122285
ENSBTAG00000019588	BLA-DQB	A	0.0380372	0.147588	0.288843	-0.546749	-0.237511	-0.341644	0.0596062	0.248336	0.549937	-0.0625505	0.525681	-0.123233	-0.467264	-0.446932	0.610282	0.462441	-0.267955	-0.186083	0.495662	-0.70495	-0.194459	-0.394441	0.457959	-0.727083	-0.136308	-0.406776	-0.482749	-0.086756	0.728561	0.540228	0.660285
ENSBTAG00000003152	IFI27	A	-0.10758	-0.0774398	-0.238118	-0.569784	-0.288433	-0.469547	1.47387	-0.208742	0.48577	-0.352934	0.358929	-0.00915685	-0.418856	0.148254	0.443896	0.0520473	0.6576	-0.482204	-0.276205	0.11943	-0.118656	-0.220754	0.0972337	-0.139892	0.186642	0.0379483	0.470184	-0.230468	-0.274515	-0.498137	0.449617
ENSBTAG00000022294	FADS1	A	0.75193	0.558391	-0.485273	0.378735	0.660708	-0.170408	-0.0527598	0.833878	-0.475921	0.0921627	-0.398086	-0.570136	-0.28907	-0.1634	-0.535343	-0.390519	0.642017	0.384789	0.168313	0.0547554	0.123353	0.28064	0.274185	-0.309791	0.405446	-0.331418	-0.602186	0.0227241	-0.449206	-0.297646	-0.110864
ENSBTAG00000008255	QRFPR	A	-0.0553332	0.346771	-0.387683	0.327973	-0.329645	-0.0473738	0.691731	-0.454896	0.4473	-0.311709	0.165689	-0.330623	0.0252143	-0.210747	0.874414	-0.502364	0.792831	-0.363553	-0.239622	-0.40502	0.123568	-0.897797	0.20579	0.616261	-0.00432523	0.0861699	-0.484497	0.0780589	-0.00748436	0.021806	0.229093
ENSBTAG00000019616	APCS	A	0.393088	0.355072	-0.826009	0.0993521	0.464423	-0.78622	-0.667996	-0.375254	-0.0702863	0.239039	-0.0598475	0.34865	0.659819	0.233229	0.384345	0.0936275	-0.235829	-0.0582881	-0.270542	-0.150858	0.632768	0.294638	-0.544409	0.471251	0.326217	0.139639	-0.404795	-0.376653	-0.110925	-0.510073	0.312827
ENSBTAG00000048782		A	0.321797	-0.699173	0.0748558	-0.429737	-0.421032	0.129437	-0.0896325	0.245324	-0.568158	0.221446	0.200707	-0.272488	0.229702	0.0576064	0.509425	0.407642	-0.463918	0.317275	0.0870147	-0.000840381	0.466589	-0.553066	0.392867	0.413994	-0.35004	0.825074	-0.714091	-0.0349683	0.52181	-0.472574	-0.352845
ENSBTAG00000002853	HRC	A	0.571019	-0.208509	0.120784	0.0144955	-0.0582693	-0.140301	0.362746	0.190199	-0.426616	-0.360171	0.826867	0.100736	0.744055	0.164716	0.322676	0.198049	0.0279017	-0.585013	0.434904	-0.334481	-0.727267	-0.736938	0.0238249	-0.607251	-0.148441	-0.629315	0.211326	0.269931	0.143836	-0.117118	0.351624
ENSBTAG00000051588		A	1.07221	0.17664	-0.326268	-0.323668	-0.0672356	0.295749	-0.33685	0.913105	-0.421437	-0.406455	-0.547359	-0.504761	-0.658595	-0.106726	-0.425273	-0.160297	0.381808	0.629078	0.0974293	-0.0931214	0.281737	-0.282598	0.039639	0.217744	-0.117225	0.145429	0.247625	0.155372	0.234444	-0.325028	0.214887
ENSBTAG00000043553	GPX3	A	-0.195706	0.258652	-0.316494	0.183844	-0.953882	0.242343	0.308118	0.454554	0.075451	-0.0247845	0.816792	-0.415739	-0.195907	0.190443	0.446124	-0.789183	0.329242	0.212546	-0.270083	-0.742521	0.259426	0.0107571	-0.0740986	0.815259	0.0234115	0.00561904	0.123419	-0.263726	-0.320275	-0.0693196	-0.12428
ENSBTAG00000005012	HSPH1	A	-0.819139	-0.427719	-0.299153	-0.0962417	0.364744	0.53438	0.939205	-0.56764	0.254834	-0.158379	0.0263256	0.149325	0.10663	0.0969114	0.633382	0.249854	-0.226589	0.321733	0.578106	-0.1184	0.154065	0.248508	-0.505964	-0.24367	-0.265838	0.132068	-0.622709	-0.563606	0.178845	0.00509112	-0.0589595
ENSBTAG00000020597	FMO3	A	0.0436489	0.219448	0.00106699	0.198521	0.146503	-0.000123063	-0.277899	-0.0173765	0.357627	0.324148	-0.298901	0.286272	-0.162823	-0.267243	-0.0831885	0.452628	0.291504	-0.12195	0.26352	-1.26163	0.376361	0.0733743	-0.339203	-1.12104	0.668011	0.472039	0.0689446	0.0455677	-0.116194	-0.149805	-0.0718035
ENSBTAG00000006999	RYR1	A	0.303759	0.0190056	0.363852	0.238029	-0.147386	0.200833	0.598238	0.569214	0.140451	-0.593991	0.045181	-0.286503	-0.200641	-0.504825	-0.419586	-0.523439	0.581584	0.883186	0.361454	0.316811	0.262329	-0.0169176	-0.184042	-0.0333914	0.298417	-0.671457	-0.452663	-0.13339	-0.156103	-0.388834	-0.469173
ENSBTAG00000053661		A	0.419088	0.383122	-0.305681	0.262328	-0.458411	0.498548	-0.2088	-0.365867	0.317255	0.406333	-0.663508	-0.322784	-0.356316	-0.254684	-0.211688	0.374111	-0.45617	0.355702	0.289218	-0.446423	0.433104	-0.27797	-0.386376	-0.203265	0.17875	-0.663508	-0.212463	0.376397	0.594977	0.566526	0.338455
ENSBTAG00000034077	ASIP	A	0.104705	-0.71351	-0.00120838	0.394029	-0.820608	0.0383622	-0.394412	0.283954	0.348927	0.235677	0.286478	-0.372002	0.276331	0.0682372	-0.15904	0.15729	0.29283	0.00268892	0.492943	-0.504918	0.537588	-0.0315974	0.585667	-0.184836	0.00975516	-0.287169	-1.06058	-0.0765605	0.312793	-0.134689	0.312875
ENSBTAG00000004023	ELAPOR2	A	0.0853415	0.356059	-0.0426205	0.404457	0.0808883	0.0777053	-0.433042	0.00432875	0.290971	0.318022	0.39217	0.0928082	0.140768	-0.083977	0.413892	0.358335	0.150849	0.0992172	-0.569012	-0.938704	0.134012	0.287188	-0.132789	-0.764957	-0.423269	0.38528	0.388128	-0.72704	0.286633	-0.756557	0.124915
ENSBTAG00000016874	DNAJB1	A	-0.462488	-0.0738029	-0.591567	0.216943	-0.240625	0.143606	1.1023	-0.500734	-0.170095	-0.0427672	0.400629	0.137666	-0.115617	-0.381758	0.897426	-0.296701	-0.330293	-0.0663495	0.907607	0.00757046	0.116924	0.14577	-0.267907	0.0855665	-0.269972	-0.0415633	-0.27518	-0.0486593	0.238823	-0.300421	0.0756685
ENSBTAG00000016063	DNER	A	-0.123572	0.0565204	-0.20367	-0.664842	-0.164546	-0.227694	-0.0243945	0.739745	-0.167431	0.540837	0.224036	0.114351	-0.180488	-0.310496	-0.462122	0.585371	-0.306337	0.140909	-0.252581	-0.664842	0.771225	0.435656	0.878879	0.0723808	0.0159973	-0.449368	-0.132016	0.210666	-0.176292	-0.265261	-0.010621
ENSBTAG00000005072	CUBN	A	-0.255766	0.276595	0.00224029	-0.0960023	0.233655	-0.0414308	-0.044736	0.201517	0.222232	-0.533841	-0.194458	-0.602906	0.0423542	-0.0801244	-0.509981	0.180661	0.47019	-0.0388052	-0.0431423	-0.460184	0.959457	-0.21896	-0.23082	0.36424	1.03411	0.478298	-0.192947	0.141439	-0.316249	-0.135299	-0.611335
ENSBTAG00000006546	GSTA2	A	-0.422477	0.0726109	0.0678627	0.43844	0.0320005	-0.0315479	0.0502905	0.0438469	0.0197514	-0.765867	-0.192778	0.373292	-0.0344282	0.0601762	0.269081	0.295369	0.454033	-0.23367	0.532153	-0.366042	0.092092	-0.910233	0.354429	-0.278873	-0.569865	0.309417	0.281631	-0.892447	0.39513	0.335793	0.220829
ENSBTAG00000051704	TNFRSF10D	A	0.342116	0.148566	-0.378872	-0.628804	0.117638	0.175371	-0.410115	0.888421	0.0174762	-0.461061	-0.117087	-0.465995	-0.574705	0.00935589	-0.150158	-0.424358	0.779217	0.629235	0.111473	-0.146655	0.0621899	0.0414784	0.295802	0.418508	-0.334189	0.0604007	0.125502	0.286076	0.211651	-0.608236	-0.0202431
ENSBTAG00000027525		A	-0.167638	-0.192624	-0.130824	-0.164607	-0.253719	-0.22283	-0.141103	-0.218412	-0.167859	-0.196236	0.852925	-0.0680984	-0.110954	-0.113233	-0.028578	0.930616	0.645351	0.998478	-0.314235	0.0760691	-0.204689	0.804656	-0.251156	-0.328234	-0.178727	-0.171832	-0.141627	-0.354117	-0.0341152	-0.0532403	-0.0994065
ENSBTAG00000052659		A	0.357053	0.395212	-0.12761	-0.0562174	-0.189323	0.365552	0.0297571	0.136839	-0.448919	-0.624442	0.486035	-0.258287	0.259925	-0.26036	0.65414	-0.421526	0.0610156	-0.126643	0.160529	0.29889	-0.0802102	-0.663952	0.594832	0.0358398	0.194548	-0.418986	0.564931	-0.464754	-0.146818	-0.735245	0.428194
ENSBTAG00000017167	LRAT	A	-0.379418	-0.285273	-0.168177	0.38402	-0.323197	0.0987389	0.00619297	-0.354947	0.769821	0.252559	0.459861	-0.31937	0.104928	-0.738171	-0.12373	0.568719	-0.352486	-0.00874784	-0.466691	-0.703829	0.0878247	0.378993	0.0546479	0.537224	0.0697434	0.640012	0.399936	-0.319435	-0.0567558	-0.115224	-0.0977683
ENSBTAG00000050967	AADAT	A	0.0510387	0.163808	-0.118991	-0.574502	-0.52115	-0.359802	0.375036	0.605626	0.0636556	-0.695024	0.342432	-0.352504	-0.128974	0.0237281	-0.0389822	0.445421	0.418321	0.123872	0.584559	0.0376371	-0.450793	0.256896	0.269845	-0.00599961	0.105185	0.357153	-0.465418	-0.205367	0.465922	-0.870112	0.0974841
ENSBTAG00000012082	TNFRSF12A	A	-0.541276	0.0539527	-0.249998	0.0523721	-0.299821	-0.06607	-0.399948	-0.304458	0.869778	0.9066	0.208017	-0.127945	-0.0710767	-0.214771	0.0503996	0.0317989	0.210873	0.271895	-0.917934	-0.429657	0.711085	-0.0694105	0.205718	0.0798222	0.0647083	0.327588	-0.267697	0.0421921	-0.0941923	-0.200526	0.167981
ENSBTAG00000003564	HPX	A	-0.0218123	0.211361	0.144123	-0.265908	-0.11173	0.0830882	-0.0785246	0.115886	0.0675561	0.302355	-0.746734	0.3317	-0.606707	0.28317	0.250062	0.778312	0.103595	-0.355727	0.0310752	-0.633065	-0.163289	0.133951	0.173438	-0.996226	0.40828	0.321706	0.015689	0.503199	-0.364622	0.165449	-0.0796513
ENSBTAG00000049392		A	0.71073	0.0462505	-0.119883	-0.103671	-0.496662	0.119706	-0.701759	0.689167	-0.0940379	-0.214591	-0.701759	-0.701759	-0.701759	0.107958	0.123469	0.0540379	0.3714	0.686967	0.330712	0.128305	0.164504	-0.158124	-0.223211	0.207511	-0.0209194	0.0950559	0.145308	-0.0635609	-0.0730131	0.113734	0.279893
ENSBTAG00000054580		A	-0.541783	-0.0543499	-0.00972378	0.840309	-0.196073	0.0644102	0.142361	-0.209447	-0.106119	-0.201684	-0.493903	-0.501137	1.06395	-0.0865678	0.143488	-0.318937	0.704127	0.0419452	-0.158025	0.0815951	0.725813	0.0436041	-0.40059	0.012156	-0.100231	0.0710548	-0.0519181	-0.015797	-0.168842	-0.0175242	-0.302155
ENSBTAG00000002186	NDN	A	0.131443	0.174424	0.0438628	0.0844171	-0.0516188	0.0724403	-0.21823	0.0656427	0.150315	-0.0835204	0.222486	0.0098081	0.325357	-0.134826	0.199353	0.0567358	0.15849	0.224647	-1.82789	0.00994447	0.174236	0.0588136	0.202724	0.0644346	0.0294524	0.236508	-0.00725724	-0.265418	0.177271	-0.435577	0.151529
ENSBTAG00000007554	IFI6	A	-0.17004	0.0318025	0.597365	-0.35739	0.197089	-0.341559	0.47114	0.139359	-0.278303	0.22047	0.115645	0.0726954	-0.45351	-0.0344646	0.0849205	0.628953	-0.0203247	0.347522	-0.307139	-0.527532	0.412386	-0.489081	0.881323	-0.265491	-0.659641	0.049783	0.180676	0.0214396	0.190689	-0.435977	-0.302803
ENSBTAG00000039808	SERPINA6	A	0.112771	0.0911995	-0.257198	0.233168	-0.138234	0.169238	0.330199	-0.140762	-0.114305	0.38655	-0.556328	0.245065	-0.0667695	-1.13838	-0.217822	0.439094	0.152362	0.0236451	0.746992	-0.534635	0.355305	0.033781	-0.404901	-0.525948	0.450434	0.192898	0.151966	-0.0179347	0.190752	-0.267898	0.0756911
ENSBTAG00000043250	7SK	A	0.0359858	0.697081	0.270056	-0.597421	-0.0988028	0.219057	0.590902	-0.0798886	0.0492271	0.304317	-0.222907	0.659252	0.533112	0.0190769	0.43409	0.45282	-0.23726	-0.376519	-0.257439	-0.21961	-0.268421	-0.394536	-0.528926	-0.441585	0.0939313	0.452689	-0.18688	-0.0651335	-0.244265	-0.470073	-0.121931
ENSBTAG00000052514		A	0.51246	-0.144711	-0.437847	-0.0917483	0.356273	-0.526258	0.283196	0.347988	-0.00266762	0.681307	-0.155211	-0.366077	-0.0963205	-0.0102742	0.665575	-0.0110012	0.219823	-0.356166	-0.127667	-0.672713	-0.153971	-0.211462	0.785863	-0.045297	-0.207943	0.0448858	-0.0597766	-0.45314	-0.217487	0.580415	-0.130047
ENSBTAG00000007946	PIPOX	A	0.735562	-0.209015	0.12336	-0.0606644	-0.24961	-0.365972	0.247719	0.25717	0.580959	-0.468274	0.104369	-0.346617	-0.0191068	-0.271363	0.627852	-0.303421	-0.0318817	-0.14776	0.0326553	-0.400272	-0.305213	-0.445786	0.566141	-0.338741	0.578713	-0.203327	0.682005	0.204213	-0.194961	-0.240958	-0.137776
ENSBTAG00000012119	PTPRZ1	A	0.0726876	0.602182	0.328286	-0.116972	-0.14673	0.174898	-0.165128	-0.435004	0.688142	0.748938	0.372489	-0.0953622	-0.215035	-0.32144	-0.275414	0.166518	-0.174891	0.226068	-0.237123	-0.475483	-0.0512387	0.0888064	-0.493564	-0.169394	-0.101094	0.453617	0.570806	0.199556	-0.524986	-0.170762	-0.523372
ENSBTAG00000052720		A	-0.688956	-1.01433	0.101902	0.201529	0.0499177	0.0578562	0.406409	-0.151634	0.190191	0.244712	0.166453	0.215974	0.255571	0.181591	0.288231	0.27613	0.295173	0.227085	0.0544188	0.310493	0.0563994	0.199192	-0.651856	-0.0275447	-0.153461	0.180714	0.0174987	-0.784518	-0.655469	0.0454047	0.104925
ENSBTAG00000046264		A	-0.207593	0.344549	0.213895	-0.337503	-0.391541	-0.278939	0.13289	0.0853433	0.219169	-0.273064	0.730005	-0.630465	0.177414	-0.119301	-0.281353	-0.426234	-0.284245	0.10141	0.0124391	0.047545	0.901649	0.0129045	0.603969	-0.0838388	-0.0806516	-0.743336	0.159937	-0.132065	0.362634	-0.0316308	0.196009
ENSBTAG00000016997		A	-0.44465	0.0384815	0.00351176	0.1048	-0.195243	0.591328	-0.127107	0.0164736	-0.00712803	0.56704	0.0036581	0.518007	-0.0877414	0.722992	0.179184	0.020617	0.356124	0.0705718	-0.528524	-0.164021	-0.285908	0.157377	-0.73518	-0.274937	-0.322209	0.088877	-0.53281	0.031745	0.692131	-0.138159	-0.319301
ENSBTAG00000039992	TUBA1C	A	0.215695	0.154623	-0.176507	-0.236826	-0.389962	0.106864	0.257925	0.0782626	-0.234746	0.433059	0.503876	-0.466225	0.201784	-0.551856	0.510658	0.207328	0.459931	0.300449	0.279182	-0.211101	0.159981	0.0990706	-0.319072	-0.0773562	-0.661801	0.585239	0.137939	0.1121	-0.450481	-0.587527	-0.440505
ENSBTAG00000027962		A	-0.686518	0.19875	0.212713	0.353668	-0.199602	0.473882	-0.0643501	0.310515	-0.314378	-0.331578	0.271207	-0.23005	-0.268308	0.187836	0.577309	-0.236654	0.617017	0.48157	-0.157837	-0.412278	0.143963	-0.0584778	0.45753	-0.158818	-0.543378	-0.188779	0.237378	0.35587	-0.23542	-0.543624	-0.249159
ENSBTAG00000002069	BOLA	A	0.105034	0.043612	-0.140815	-0.419772	-0.0270648	0.384052	0.828314	0.150465	-0.576563	-0.14405	0.239633	0.294211	-0.210909	0.4974	0.335224	-0.126226	0.265617	-0.424263	-0.0490074	-0.598974	0.493153	0.211383	0.247441	-0.342711	-0.407333	0.114211	-0.393613	-0.28542	0.4166	-0.444909	-0.0347192
ENSBTAG00000051764		A	-0.345554	0.887441	-0.439973	0.0179943	0.143157	0.0786306	0.418143	0.0101891	-0.567406	-0.0443552	0.102887	-0.291901	0.322485	0.0572945	0.146275	-0.722537	0.29295	-0.0814324	-0.230738	-0.411815	0.313034	0.347	-0.222885	-0.664746	0.474438	0.215798	-0.0679912	0.265035	0.100841	-0.230103	0.127846
ENSBTAG00000012541	CHP2	A	0.46967	-0.223124	0.3339	-0.456672	0.442116	0.0975374	0.10483	0.606154	-0.631838	0.0708085	-0.272784	-0.503987	0.189649	0.767785	0.424817	-0.0375019	-0.108605	-0.336499	0.362295	-0.27471	0.0761144	-0.309671	-0.14787	-0.499015	0.477596	-0.24232	0.0157842	-0.00608518	-0.0974098	-0.20913	-0.0818339
ENSBTAG00000020990	P2RY14	A	0.296623	0.225165	0.0723252	-0.320516	0.360725	0.296914	-0.419499	-0.255234	-0.264894	-0.127122	0.169398	-0.296287	0.11859	-0.494123	-0.558799	0.338798	-0.358447	0.426082	0.338226	-0.123665	0.448852	-0.15666	0.569169	-0.610319	-0.154194	0.520913	0.0310024	-0.413458	-0.322216	0.358365	0.304286
ENSBTAG00000012855	LPL	A	0.77512	0.262247	0.266939	0.191684	0.644727	0.134098	-0.113729	0.669933	-0.28934	-0.177249	-0.11623	-0.0784818	-0.382182	-0.473412	-0.674848	0.0376126	0.233134	0.0796008	0.472304	-0.316649	0.222888	-0.141502	0.0861476	0.256927	0.124263	-0.446848	-0.164994	-0.31904	-0.242499	-0.407711	-0.11291
ENSBTAG00000002497	ELOVL2	A	-0.231362	-0.0944403	-0.14479	0.221725	0.23018	0.331935	-0.361477	-0.131112	0.292511	0.0569191	-0.435065	-0.0756601	-0.168972	-0.405423	0.0238743	0.453161	0.301934	0.149362	0.153907	-0.839506	0.737171	0.231738	0.379212	-0.68064	0.397875	0.368587	-0.19356	-0.0973855	-0.241277	0.0818095	-0.31123
ENSBTAG00000023372	MYCN	A	-0.14634	0.409167	-0.942144	-0.0937217	-0.350545	0.0531406	0.414959	-0.244331	0.0639079	0.249514	0.367522	-0.190156	0.295589	0.520245	0.455219	-0.487295	0.266266	0.120648	-0.375188	0.0719374	-0.433092	-0.453506	0.405425	-0.0204066	-0.344644	-0.128439	0.257431	0.246322	-0.0219582	0.220319	-0.185847
ENSBTAG00000038128	BOLA-DQA5	A	-0.146189	-0.221476	-0.102423	-0.0169496	-0.0586884	-0.122165	0.394323	0.0045252	0.426004	-0.246315	-0.0317745	-0.0681899	-0.151437	-0.0595862	-0.325135	-0.28805	0.0197384	-0.0480245	0.477565	-0.46025	0.309707	-0.261649	-0.3521	-0.122954	-0.219312	0.540973	0.0236887	-0.455206	1.02794	0.705078	-0.171667
ENSBTAG00000012997	SMPDL3B	A	-0.342289	-0.205329	0.562403	-0.351488	-0.158421	0.318	-0.123288	0.331921	0.38074	0.408048	0.341873	-0.179623	0.382956	0.178772	-0.374413	0.350597	0.120094	0.60423	-0.238567	-0.629821	0.0118217	-0.299565	0.26597	-0.223848	-0.317885	-0.126825	0.350948	0.166025	-0.556357	-0.370039	-0.276642
ENSBTAG00000036078	EMP1	A	-0.294658	-0.301831	-0.0881813	0.760545	-0.204545	-0.313547	0.148968	-0.4072	0.333036	-0.0957713	-0.291925	-0.265643	-0.328961	0.129134	0.0715348	0.050956	0.472254	0.100911	0.0600664	-0.487755	0.391771	0.395658	-0.153093	0.467868	0.827066	0.0636673	-0.253796	-0.369583	0.0103798	-0.0170628	-0.410263
ENSBTAG00000011824	OGN	A	-0.350885	0.402341	-0.135456	0.0514067	0.0986989	-0.297054	0.367958	-0.231048	-0.0575414	-0.441495	0.216394	-0.344648	-0.11749	-0.362565	-0.237536	-0.188059	0.370773	0.443044	-0.363369	-0.504413	0.272557	-0.281699	0.235689	0.698114	0.579581	-0.0656276	0.0412169	-0.162872	0.712554	-0.138469	-0.2101
ENSBTAG00000018119	AOAH	A	-0.0111224	-0.102869	-0.166206	-0.0283548	-0.0994201	-0.805722	0.383977	0.290175	-0.136212	0.0948344	0.435	-0.578233	-0.425113	0.124944	0.190365	0.133414	-0.0864765	-0.13626	-0.217303	-0.583295	0.588215	-0.113796	-0.471996	0.282269	0.593298	0.0202534	0.0839231	-0.0834714	-0.00469736	0.471227	0.358656
ENSBTAG00000018543	VIL1	A	0.2223	0.0341329	-0.557347	0.393407	0.335538	-0.228725	0.0914781	0.422962	0.171185	0.0959894	0.487401	-0.499411	-0.268203	-0.154044	0.141319	-0.234849	0.631376	0.280701	-0.390044	-0.862233	0.215009	0.124045	-0.178416	0.079003	0.221988	0.122004	-0.170187	-0.582583	0.0362594	-0.117872	0.137817
ENSBTAG00000000575	TNC	A	-0.382325	0.133054	0.00376922	-0.0530839	-0.0099309	-0.157347	-0.494362	-0.441631	0.310935	0.235344	0.804879	-0.407418	-0.123334	-0.0112159	-0.142165	0.237997	0.0657141	0.190969	-0.294754	-0.215662	0.413572	-0.220082	-0.126513	1.04216	0.207832	-0.266533	0.00876084	0.209446	0.0114718	-0.192434	-0.337108
ENSBTAG00000016296	GPD1	A	0.0952353	-0.0516023	-0.239553	-0.446344	0.0589493	-0.489547	-0.44576	-0.280157	-0.265493	0.000824031	-0.277626	0.173338	0.182123	0.252855	0.597619	0.402309	-0.0675162	-0.369614	0.830642	-0.396177	0.260657	-0.265989	-0.0612292	-0.272663	0.264679	0.429432	0.391159	0.454721	-0.101008	-0.236199	-0.128066
ENSBTAG00000015935	IYD	A	0.142573	0.0958989	0.265556	0.0404315	-0.619202	0.440289	-0.536024	-0.427165	0.133854	0.12881	0.174886	-0.0111429	-0.534023	-0.68622	0.3402	0.121417	0.577676	-0.182611	0.135138	-0.356801	0.0171735	0.145716	0.326177	-0.227411	0.421127	0.0288328	-0.417421	0.417647	0.305381	-0.26341	0.00264597
ENSBTAG00000014614	ACTA2	A	-0.259582	0.510726	0.101041	0.416069	-0.190141	-0.595748	-0.0279544	-0.29197	0.12391	0.103821	0.129353	0.184426	-0.444621	-0.223525	-0.112307	-0.327667	-0.33872	0.0385829	-0.498285	-0.227306	0.457667	-0.18183	-0.287895	0.859024	0.0224583	0.0545395	0.0827196	0.0536129	0.196538	-0.033975	0.707037
ENSBTAG00000002317	PTN	A	-0.203131	0.194888	-0.0600447	0.205207	-0.424537	0.121352	-0.361175	-0.0603326	0.284613	0.402088	0.342538	-0.407492	0.249249	-0.705531	0.116536	0.550222	0.238676	0.314542	-0.39029	-0.573704	0.137983	-0.0931865	0.102544	0.28597	-0.0539331	0.690925	0.0312934	-0.390776	0.0196597	-0.385259	-0.178896
ENSBTAG00000046152	MGAM	A	-0.188151	0.137126	0.097989	0.0667869	0.0668206	-0.251599	0.278505	0.542389	0.499911	0.0878933	0.258404	-0.371428	0.432751	0.246712	-0.330308	0.208119	0.0458558	-0.623741	-0.390974	-0.394421	-0.277231	-0.339732	-0.0173042	0.0944324	0.173797	-0.0366794	0.56525	-0.325199	-0.702183	-0.00524057	0.451447
ENSBTAG00000012088	FBLN1	A	-0.278694	0.154884	-0.140822	0.436089	-0.361248	0.240125	-0.173744	0.22592	0.144282	-0.10135	0.678049	-0.22844	0.176417	0.145887	0.430811	-0.0699174	0.555255	-0.00651028	-0.012854	-0.939573	0.214082	0.108993	-0.417009	0.0209821	-0.615155	0.216643	0.0350073	0.073335	-0.269589	-0.345253	0.103396
ENSBTAG00000016276	HAL	A	-0.516813	-0.542517	0.117875	0.356329	0.273074	0.211707	-0.00386377	-0.221939	0.183768	-0.456187	0.131288	-0.107191	-0.0815254	-0.375882	-0.50379	0.00739601	0.685182	0.169046	-0.0986449	-0.526572	0.863339	0.0245734	0.30646	-0.109529	0.352318	0.0819291	0.00804032	-0.103478	0.14993	-0.280193	0.00587007
ENSBTAG00000013717	PRAP1	A	-0.0983367	-0.426748	-0.341939	0.182259	-0.033846	-0.406895	0.417948	0.45948	0.231793	-0.272835	-0.0927325	0.0632564	-0.00290517	-0.604252	0.621877	-0.0730189	-0.496555	-0.177817	0.231049	0.0183752	0.249372	0.478832	0.441352	0.246283	0.354272	-0.19009	-0.355395	-0.349657	0.256674	0.16423	-0.49403
ENSBTAG00000050719	PLA2G2D1	A	0.176032	-0.137327	0.226901	-0.136523	0.21158	-0.491966	0.182573	-0.450765	-0.302964	0.222683	0.0145475	0.298707	0.13706	-0.00695787	0.512452	-0.0122928	-0.34825	0.197067	-0.0162458	-0.4139	0.40672	-0.635197	0.364202	-0.602276	-0.41195	0.471056	0.198846	0.423892	-0.390579	0.288984	0.0238907
ENSBTAG00000000828	CAPN6	A	-0.251518	0.398007	0.205829	-0.079122	0.0179105	-0.16539	-0.151808	0.135629	-0.0867329	0.066194	0.553503	-0.144134	0.279858	-0.432356	-0.642373	-0.544533	0.493511	0.116184	0.0386239	-0.216553	0.24928	-0.479886	-0.0913476	0.933815	0.243397	-0.237971	0.101284	0.0279166	-0.152822	-0.305177	0.120781
ENSBTAG00000018570	SDR16C5	A	0.109294	-0.189713	-0.269844	0.0512331	0.0470583	-0.199282	0.0560503	0.138961	-0.375121	-0.187327	-0.109492	0.125735	0.409038	-0.101762	-0.130673	-0.516314	0.305396	0.168385	-0.22818	-0.0221573	0.0854293	-0.637271	-0.0803406	0.224461	0.430023	0.182108	0.0613117	-0.413981	1.03331	-0.439163	0.472831
ENSBTAG00000004772	THEM4	A	0.17325	0.468872	0.255529	-0.163476	-0.774445	-0.0049985	-0.531809	0.180063	0.240323	0.0545668	0.501727	0.149049	-0.0833441	0.181117	0.324571	-0.39058	0.214946	-0.332691	-0.220354	-0.348427	-0.245878	0.0173446	0.42954	-0.834404	0.0160099	0.262958	0.175705	0.109585	0.0442935	-0.14867	0.279627
ENSBTAG00000004860	SLC27A6	A	0.185849	0.349731	0.0960951	0.263935	0.103192	0.193098	0.0434803	0.0689482	-0.0802238	-0.277009	-0.592783	-0.00701073	0.234845	0.315706	0.297846	0.317859	-0.327017	-0.116242	0.212838	-0.304632	-0.0279098	-0.310791	-0.604331	-0.394942	0.0648986	0.38257	0.659981	-0.652686	0.234984	-0.547569	0.21729
ENSBTAG00000000259	CHIA	A	0.314272	0.0746877	-0.158597	0.333416	-0.0702109	-0.168615	0.841908	0.179311	0.17769	-0.323126	-0.225641	-0.0645278	-0.23568	-0.134937	0.442452	-0.462841	0.571122	-0.240444	-0.477083	-0.11217	0.259365	-0.0513802	-0.684644	-0.422668	0.29651	0.165465	-0.131915	0.00670252	0.294433	0.236108	-0.228964
ENSBTAG00000018837	SLC39A11	A	-0.243196	-0.148094	-0.456281	0.803358	0.291983	-0.0591394	-0.00126535	-0.336194	0.170426	0.594285	0.0900819	-0.117121	-0.30776	-0.166874	-0.00339008	0.414487	-0.151719	-0.258557	0.136489	-0.215053	0.0790224	-0.201741	0.142188	-0.273358	0.753325	0.474141	-0.131136	-0.305833	0.0588887	-0.55776	-0.0742025
ENSBTAG00000054633	KLRC1	A	0.523846	0.384595	-0.137691	-0.623661	-0.115673	-0.135815	0.0239343	0.301619	-0.154097	0.4296	0.0557062	0.00691964	0.0316713	-0.164976	0.634762	-0.111359	-0.694846	-0.41462	0.327979	-0.599283	-0.150843	0.230358	-0.0116815	-0.00270138	-0.121065	0.264282	-0.339027	-0.0650727	-0.158113	0.454893	0.330357
ENSBTAG00000020060	TXNIP	A	-0.0840755	-0.478202	0.0557695	0.452943	0.110663	-0.322525	0.139655	-0.379864	0.291569	-0.3094	-0.0234098	-0.00334666	-0.185022	-0.437389	0.23642	0.409991	0.550289	-0.374714	-0.167138	0.119135	0.359584	0.0703911	0.204737	0.1936	-0.289081	0.460377	0.177749	-0.842592	0.269438	-0.388978	0.183429
ENSBTAG00000039406		A	0.271164	-0.405132	-0.0473045	0.388016	0.327095	-0.128022	0.376129	0.543844	-0.201227	0.391154	-0.198146	-0.20811	-0.0292523	-0.405132	-0.405132	0.570651	-0.197794	-0.201235	-0.113124	-0.188046	-0.405132	-0.132111	-0.405132	0.274126	-0.405132	0.470611	0.394728	-0.0698742	0.539033	-0.204863	-0.196653
ENSBTAG00000049916	Metazoa_SRP	A	-0.0240446	0.264827	0.219959	-0.506583	-0.0125494	0.0882361	0.451127	0.256805	0.175837	0.310936	0.0954121	0.591867	0.701335	-0.0280438	0.259059	0.520384	-0.208427	-0.423745	-0.368171	0.19888	-0.3904	-0.154016	-0.573086	-0.28714	-0.0764158	0.10669	-0.0872192	-0.12126	-0.298105	-0.461231	-0.220917
ENSBTAG00000032057		A	-0.236127	-0.114459	0.0639847	0.0138716	-0.00254325	-0.0946062	-0.0382372	-0.176936	-0.191866	0.0149434	-0.0295272	0.0304995	-0.161956	-0.291963	0.0206354	-0.22377	-0.184266	-0.00625763	-0.234048	-0.213356	0.777616	-0.260772	-0.000776739	0.893884	0.0642186	1.12126	0.0485587	-0.135711	-0.0175638	-0.0829935	-0.351732
ENSBTAG00000002214	TAT	A	0.412783	-0.0383994	0.0168561	0.21626	0.116994	0.123774	0.617967	0.297528	-0.337207	-0.212921	-0.0597963	0.163597	0.106992	-0.277839	0.159517	0.133383	-0.221282	-0.593106	0.685454	-0.381698	-0.747418	-0.272375	0.0155879	-0.210323	-0.218609	-0.0584763	0.493409	-0.263281	0.177047	-0.219647	0.375229
ENSBTAG00000031351	SEC14L4	A	0.315935	0.052228	0.296481	0.0330006	-0.292316	0.256895	-0.0887432	0.501165	0.390512	-0.0913821	-0.171534	-0.444044	0.0959019	-0.410114	0.313677	-0.482452	-0.206623	-0.321465	0.338157	-0.103594	0.686476	0.426368	0.0716346	-0.010224	-0.248077	0.0208694	0.247964	0.193269	-0.442838	-0.659752	-0.267377
ENSBTAG00000003668	RADX	A	-0.197681	0.0395495	-0.491426	0.576761	-0.456398	-0.227733	0.176241	-0.259015	0.76021	0.255396	0.0704853	-0.170047	-0.0609715	-0.383956	0.0343515	0.397144	-0.0642043	-0.0565559	0.143755	0.057861	-0.649395	-0.101902	0.284932	-0.247913	0.118192	0.548767	-0.0816643	-0.222043	0.0710012	-0.342116	0.478376
ENSBTAG00000047317	CGN1	A	0.0720231	-0.115528	-0.0229999	-0.456838	0.111854	0.257562	-0.0898884	-0.12453	0.896969	0.142399	-0.2655	-0.557124	0.333951	-0.269589	-0.239332	0.255359	-0.45439	0.162124	-0.194857	-0.207458	0.140549	0.145684	0.264396	0.135216	0.0224262	0.504812	0.0945372	-0.0547437	0.156212	-0.823452	0.180156
ENSBTAG00000012208		A	0.20942	-0.0317934	0.148607	-0.0721161	0.17932	-0.0633703	-0.408482	0.0475732	0.101879	-0.0102036	0.0747951	-0.234393	0.310072	0.000222035	0.538885	0.117697	0.193027	-0.14464	-0.659783	-0.307325	-0.137401	-0.161083	-0.342321	0.606164	-0.148952	1.05194	-0.11536	-0.059803	-0.504927	-0.0740037	-0.103639
ENSBTAG00000010606	PPP1R3B	A	0.155942	0.380059	-0.49148	-0.0851647	-0.135432	-0.247694	0.356178	0.176108	-0.329014	0.00940208	0.46789	-0.362408	0.294184	0.091157	0.532108	-0.674048	0.10934	0.148359	-0.0170585	-0.549463	-0.749696	-0.287427	-0.0131428	0.0687623	0.0939916	0.159224	0.429907	0.244868	0.0554996	0.179965	-0.0109132
ENSBTAG00000051985		A	-0.257564	0.134919	-0.320677	-0.266142	-0.407993	-0.273961	-0.324795	-0.248878	0.240232	0.314224	0.275788	-0.272366	-0.179468	0.483668	0.0829602	0.272489	-0.254585	-0.61309	0.296742	-0.306373	0.376086	-0.00617079	0.0876386	0.339048	0.494352	0.287259	-0.209338	-0.61309	0.154003	0.38866	0.326421
ENSBTAG00000047650	NXPH4	A	-0.13927	0.0927306	-0.296855	0.243582	0.168083	-0.0144623	-0.121746	0.250042	0.649643	-0.0397652	0.192222	-0.260668	-0.0679776	-0.466791	-0.439745	-0.321994	0.173716	0.179999	-0.655432	-0.242362	0.852094	0.274139	0.199501	0.135641	0.445459	0.0805056	-0.441459	-0.0637423	-0.171898	-0.22739	0.0342024
ENSBTAG00000053777		A	0.408534	0.460238	-0.270231	-0.144015	0.59458	-0.234678	0.0522072	0.177611	-0.2607	-0.201077	-0.376118	0.446401	-0.0805251	0.0307631	0.277318	-0.496536	0.283048	-0.411174	0.653795	-0.539295	-0.294539	-0.115361	-0.0976894	-0.119066	0.290916	0.193017	0.422422	-0.19507	-0.0909311	-0.264292	-0.0995535
ENSBTAG00000020035	RCAN1	A	-0.469687	-0.225487	0.194634	-0.356148	0.134826	-0.0253722	0.118137	-0.318078	0.488494	0.310192	-0.354827	-0.0486183	-0.485933	0.356747	-0.136535	0.524345	-0.109403	-0.230503	-0.36839	-0.43375	0.572434	-0.0577656	0.552213	-0.171883	0.344477	0.0088867	-0.112737	-0.0910517	-0.201346	0.0707892	0.521339
ENSBTAG00000021964	CDH17	A	0.274215	-0.257497	-0.256541	-0.159205	-0.16503	0.226321	0.152144	0.222893	-0.153512	0.0341883	0.560758	-0.600985	-0.193502	0.489388	0.131251	0.00314282	0.0316385	0.0959969	0.0980523	-0.636451	-0.131664	0.03733	0.206584	0.220313	0.0809043	0.303204	0.228032	0.270781	-0.360512	-0.941688	0.189452
ENSBTAG00000039391	USP27X	A	0.136504	0.11235	-0.818563	-0.221085	-0.209773	-0.155423	0.244272	0.215848	-0.373698	0.155787	0.498858	-0.252166	0.336166	-0.0161335	0.553708	-0.464254	0.0611066	0.149583	0.21985	-0.312257	-0.741764	-0.327122	0.249782	-0.0490977	0.196969	0.215152	0.351398	0.158034	0.147739	-0.0133317	-0.0484395
ENSBTAG00000018571	IL1RL1	A	0.418354	-0.287622	0.227883	-0.432366	0.25516	-0.0478962	0.405716	-0.208217	-0.765082	0.174803	0.217715	0.175262	0.446047	-0.040624	-0.299937	-0.418373	0.340369	-0.2613	0.0336891	-0.0783052	-0.446687	0.0125891	0.30763	-0.279649	-0.0538521	0.592387	0.283402	-0.148979	0.313457	-0.149408	-0.286168
ENSBTAG00000048851	UBE2QL1	A	-0.262132	-0.0858083	0.271045	-0.417027	0.0261079	0.656948	0.0535091	-0.0632537	0.0823891	0.0180727	-0.000875995	0.00110858	-0.241779	-0.0413963	-0.331204	1.03833	0.0642302	-0.163233	-0.157124	-0.24236	0.756296	0.31329	-0.0328802	-0.157415	-0.000794914	-0.0922731	-0.331698	-0.144588	0.0110874	-0.417389	-0.109184
ENSBTAG00000015520	SLC11A1	A	-0.0323578	0.125757	-0.111633	-0.690787	0.325774	-0.175734	0.273226	-0.228051	0.0945901	-0.269832	0.648804	-0.0821307	0.0242107	0.0965251	-0.439382	-0.0635859	-0.262829	0.332157	-0.122511	-0.432162	0.639911	-0.325871	0.503576	-0.149566	-0.0941281	-0.467524	0.220435	0.4067	0.175344	-0.0466868	0.127762
ENSBTAG00000012794	PAH	A	0.0424131	-0.231585	-0.0836504	0.190344	0.185469	0.123496	-0.187923	0.0404274	0.386012	0.270178	-0.0591149	0.22018	-0.0309164	-0.364704	0.215369	0.494532	0.348551	-0.1042	0.196857	-0.90274	0.178786	-0.0166159	-0.166954	-0.785629	0.43578	0.403602	-0.313978	-0.12214	-0.0652375	-0.353728	0.0571186
ENSBTAG00000052413	GNAS	A	0.318437	-0.0496895	-0.350066	0.388116	0.342675	-0.0104181	0.118682	0.509006	-0.193049	0.02059	0.160628	0.109906	0.110374	0.176262	0.198817	0.488753	0.431282	-0.190413	-0.178587	-0.832777	-0.388767	-0.00380608	-0.219377	0.0959178	-0.15599	0.045295	-0.0050616	-0.244613	-0.791433	-0.17599	0.275297
ENSBTAG00000003329	FST	A	-0.148836	-0.503716	0.0742121	0.533008	-0.269624	0.282907	-0.03806	-0.610102	0.431969	0.0850291	-0.00987371	0.112051	-0.117982	-0.237396	0.0818208	0.160356	0.281482	-0.163623	-0.542402	0.156495	0.488272	0.397414	0.371483	0.0302463	-0.493768	-0.0378022	-0.139956	-0.352332	-0.386267	0.480263	0.0847334
ENSBTAG00000005716	CRABP2	A	-0.0722569	0.0617219	-0.13362	0.203184	-0.369478	-0.0955839	0.195912	-0.357375	0.496741	0.192021	0.494348	-0.476471	0.107895	-0.356997	0.366257	0.385502	0.328443	0.0659618	-0.437595	-0.0653967	0.640548	0.0671396	0.0114257	0.0241391	-0.66724	0.295073	-0.261975	-0.431402	0.108011	-0.189209	-0.129724
ENSBTAG00000051542		A	1.21905	-0.185571	-0.173598	-0.188872	0.940466	0.0482248	-0.390067	-0.314149	0.0765729	-0.0426309	-0.320463	-0.0909054	-0.106326	-0.00428202	-0.0741271	0.207217	0.00352658	-0.070666	0.0593221	-0.149085	-0.147624	-0.134727	-0.0935838	-0.0629364	0.163896	-0.0366409	0.0443117	0.17665	-0.0814171	-0.278781	0.00721624
ENSBTAG00000009876	C4BPA	A	0.12037	-0.336149	0.0117377	0.0385609	0.0648499	0.298751	-0.223754	0.0826199	0.76963	-0.409632	0.422147	-0.161405	0.332338	-0.349648	0.0247681	-0.481354	0.641504	-0.0535393	0.0969367	-0.124241	-0.378011	-0.136854	-0.00575861	0.156648	-0.537288	-0.213857	-0.183529	-0.25471	0.136775	0.5491	0.102994
ENSBTAG00000008384	SLC25A47	A	0.416958	-0.21305	-0.327311	-0.128739	-0.283057	-0.0961627	0.269865	0.534029	-0.601892	0.133248	0.382872	-0.414403	0.454068	0.191323	0.414097	0.0162196	-0.00490095	0.119484	0.0218844	-0.181603	-0.543157	0.0717955	0.180063	-0.12291	-0.51489	-0.164646	0.231312	0.292837	-0.533422	0.171736	0.228352
ENSBTAG00000005182	BoLA	A	0.195617	-0.0207262	0.348008	-0.193214	-0.105422	-0.30708	0.0828018	0.0529384	-0.282805	0.355117	-0.174624	0.038235	-0.093437	-0.250481	0.128231	0.428344	0.0984279	-0.113748	-0.421818	-0.828536	-0.141084	-0.199236	0.271305	0.0825734	0.379768	0.411024	-0.461282	0.477027	0.169844	-0.44318	0.517413
ENSBTAG00000034645	PON3	A	0.28099	-0.160257	0.402218	-0.424208	-0.440417	0.0758983	-0.320977	0.470742	0.380709	-0.30331	-0.100195	0.218194	0.102816	-0.237778	-0.0699061	-0.272087	-0.432197	0.50943	-0.188094	-0.317171	-0.428835	0.204006	0.177054	0.238717	-0.36556	0.399458	0.59747	-0.289385	0.185231	0.129111	-0.0216643
ENSBTAG00000002559	MIOX	A	-0.271425	0.395729	-0.0482748	-0.00565316	-0.0360063	0.23416	-0.445325	-0.201919	0.0744662	0.0752986	-0.362124	0.152622	-0.227333	-0.15947	0.0653861	0.60167	0.187088	-0.432145	0.261236	-0.274393	0.382461	0.250682	0.125559	-0.782274	0.290428	0.557326	0.0536146	0.205739	-0.0986187	-0.546436	-0.0220665
ENSBTAG00000025258		A	0.481013	-0.272219	-0.472597	0.326724	-0.121244	0.598798	-0.124563	-0.137459	0.343741	0.477962	-0.220152	-0.177554	0.0102961	0.296173	-0.270466	0.561815	-0.302967	-0.124959	-0.149198	-0.458294	-0.0185484	-0.256115	0.0784183	-0.184301	-0.0544825	-0.12329	0.0588264	-0.429753	0.389539	-0.237664	0.51252
ENSBTAG00000001041		A	0.470843	-0.294189	-0.329118	0.123113	0.0810574	0.369299	-0.437526	0.0885549	0.0191685	0.300253	-0.29862	0.100189	-0.335979	0.0703766	0.506865	0.291583	0.424589	-0.298712	0.166575	-0.632707	-0.434922	-0.0802047	0.0577277	-0.20551	0.314691	0.583116	0.0258007	0.0613907	-0.441087	-0.0232865	-0.243332
ENSBTAG00000004155	SPATA20	A	0.31726	-0.0300466	0.0892434	0.173974	-0.456758	-0.104053	0.0371264	-0.346044	0.106313	-0.399688	0.119641	0.171424	-0.324109	0.392059	0.463006	-0.387492	0.488607	0.217584	0.00303358	-0.375902	0.371298	0.222557	0.31699	-0.18704	0.470935	0.299328	-0.0711169	-0.398666	-0.482677	-0.482539	-0.21425
ENSBTAG00000017834	PRELP	A	-0.110859	0.103136	-0.257075	0.00551611	0.218306	0.187248	-0.207996	-0.150614	0.127096	-0.0866066	0.809446	0.037415	-0.361046	0.0482714	-0.550398	-0.200354	-0.1408	0.508407	-0.212307	-0.552639	0.156965	-0.116027	0.03838	0.89907	-0.0496286	-0.117108	0.0010174	-0.092693	0.161715	-0.301957	0.206122
ENSBTAG00000004560	CLEC4F	A	0.0246407	0.240149	0.578728	-0.305959	0.25886	-0.486589	0.56967	0.224365	-0.158905	-0.172474	0.126173	-0.136675	-0.247047	0.31048	-0.280147	0.259054	0.20559	0.0751508	-0.558153	-0.770826	0.0913607	-0.378951	-0.0219443	-0.0871038	0.358065	0.40843	-0.202459	-0.131371	0.0373219	0.114447	0.0561185
ENSBTAG00000008612	C1R	A	0.512221	0.388274	0.149048	-0.170461	0.269282	-0.600361	0.178877	0.236447	-0.421867	-0.0577636	-0.328045	0.36076	-0.492135	-0.0165773	-0.146053	0.103973	0.541057	-0.138207	0.441799	-0.289495	-0.194689	-0.617996	0.401878	-0.019744	0.010548	-0.104933	-0.124261	0.219163	0.207764	-0.224745	-0.0737576
ENSBTAG00000009656		A	-0.246054	-0.268402	-0.0744913	0.697261	-0.110491	0.0178435	0.44457	-0.257062	-0.514386	-0.536086	-0.184659	0.419287	-0.231421	-0.123557	0.0772922	-0.127854	0.38007	0.153327	-0.0419564	0.029738	0.639432	0.253306	0.163549	-0.254022	-0.293056	-0.199506	0.508849	-0.221001	0.0684305	-0.279106	0.110155
ENSBTAG00000014546	CLEC7A	A	-0.0264616	-0.475047	-0.553536	0.123598	0.301563	-0.059807	0.0207805	0.143668	0.239741	0.166834	0.0318647	-0.241606	-0.230389	0.336278	0.469004	0.551471	0.129866	0.200332	-0.179404	-0.543395	-0.358317	-0.487459	0.0151961	0.21229	0.329191	-0.456035	0.466995	0.0945319	0.0779153	0.100347	-0.400009
ENSBTAG00000020198	METRN	A	-0.349411	0.152589	-0.267721	0.404505	0.248086	-0.00856375	0.0158342	0.375365	0.524045	0.222789	0.0862684	-0.0452116	-0.0949389	-0.109804	0.187752	0.324684	0.49677	-0.359888	0.12122	-0.217634	-0.00119302	0.0556921	0.122554	-0.593139	-0.148994	0.204706	-0.636873	-0.587983	0.393569	-0.34933	-0.165746
ENSBTAG00000004303	SLC27A2	A	0.0436078	-0.294441	-0.0143664	-0.259164	0.17045	0.197734	0.279454	0.38263	-0.181177	-0.346303	-0.260363	-0.113658	-0.286538	-0.182982	0.0626962	0.26705	-0.0423011	-0.21623	0.21786	-0.471297	0.440308	-0.0835713	0.205941	-0.348945	0.323654	0.308776	0.71289	0.454965	0.0512478	-0.544474	-0.473452
ENSBTAG00000001406	MAB21L3	A	-0.0932498	-0.201427	-0.356712	-0.0529633	-0.360378	-0.253086	0.15052	-0.0769482	-0.315102	-0.217888	-0.119939	-0.250672	-0.122107	0.235491	0.16562	-0.252955	-0.186575	-0.272154	0.243667	-0.0561656	-0.049677	0.061673	0.594366	0.815932	0.0482268	0.243833	0.930542	0.145419	-0.1408	-0.172525	-0.0839672
ENSBTAG00000054241		A	-0.176996	-0.293241	0.490174	-0.0168718	-0.198584	-0.0423808	-0.112284	-0.0964742	0.67914	-0.260058	-0.229569	0.631094	-0.0814243	-0.238947	-0.248982	-0.186947	-0.0273419	-0.166601	0.675634	-0.162715	-0.0426171	-0.236815	-0.0573155	-0.172599	-0.189538	0.38462	0.763593	-0.148066	-0.0343469	-0.148797	-0.0547417
ENSBTAG00000005596	IGFBP2	A	-0.0348391	-0.0469598	-0.30061	0.322406	0.0831931	-0.0407442	0.078896	0.345176	0.355366	-0.456528	0.320885	-0.0512131	0.189895	0.035997	0.549078	-0.656083	0.655482	-0.0867073	-0.402572	-0.110713	0.14247	-0.345265	0.294208	0.314301	-0.237703	-0.169972	-0.307976	-0.542412	0.0515508	0.128889	-0.0774955
ENSBTAG00000048842		A	0.654408	0.195897	0.0234267	0.0266252	-0.181185	-0.0346217	-0.202939	-0.381781	-0.0322102	0.377139	0.00879654	0.284114	0.0376677	-0.211633	0.121447	-0.800014	0.613083	0.590492	-0.126739	0.0982802	-0.449242	0.0419837	0.0339044	-0.133582	0.282647	-0.0535077	-0.114642	-0.210461	0.172943	-0.222313	-0.407987
ENSBTAG00000008332	ENPEP	A	0.556727	0.120212	0.0920112	0.16982	0.427475	-0.27359	-0.105094	0.234801	0.0814285	0.137498	-0.741365	-0.0325587	0.0824767	-0.327283	-0.475385	0.457376	-0.236518	0.113289	0.52015	-0.405387	0.106825	-0.199339	-0.273496	-0.183337	-0.0990084	0.478027	0.240003	0.0503819	0.0764569	-0.234826	-0.357772
ENSBTAG00000008944	CRB1	A	-0.0253695	0.373241	0.217996	0.377977	-0.474006	-0.10133	0.492028	0.21629	-0.0486223	-0.135001	0.0414838	-0.587285	-0.452039	0.397465	-0.248761	-0.44062	0.417341	0.0310052	0.38677	-0.27303	-0.473838	0.11282	-0.0898406	0.334242	0.117729	-0.281868	0.154332	0.223657	0.222321	-0.196113	-0.288972
ENSBTAG00000004394	PKIB	A	-0.0172318	-0.320499	-0.239555	0.154503	-0.377088	0.266205	-0.385771	-0.441253	0.33672	0.120062	0.317628	0.363773	0.192636	-0.196156	0.520135	-0.246752	-0.110001	0.202887	-0.21122	-0.6989	0.195981	-0.229626	0.449206	0.126936	-0.010911	-0.366455	-0.211035	-0.0831127	0.502103	0.27512	0.121672
ENSBTAG00000031279	SELENOM	A	0.0796396	0.59311	-0.0823392	0.34723	-0.442012	-0.152069	-0.00477201	0.38708	0.322683	0.414046	0.120898	-0.278505	-0.258274	-0.173331	0.315032	0.104594	0.0384999	0.221646	-0.543654	-0.285677	0.137207	-0.0257259	0.0975185	0.372781	-0.283307	0.274011	-0.189679	-0.679908	-0.169739	-0.425284	0.1683
ENSBTAG00000001852	BREH1	A	-0.0693153	-0.47958	-0.0934307	-0.115304	0.118456	-0.0164168	0.15567	0.663612	0.145763	0.172897	0.214582	0.000117138	-0.59552	0.314444	-0.122707	-0.362531	0.252016	-0.904488	0.37594	-0.18758	0.118398	-0.116371	-0.105339	0.091472	0.461005	-0.145003	0.151442	0.108725	0.0436301	-0.256206	0.181622
ENSBTAG00000008471	MX2	A	0.149922	0.0320797	0.509921	-0.219236	0.157582	-0.132195	0.598455	0.40427	-0.40658	-0.016292	0.170732	-0.367597	-0.498555	-0.0377955	0.151988	0.238141	0.31088	-0.126708	-0.496969	-0.550276	0.186678	-0.0862451	0.371213	-0.454663	-0.152749	0.329266	-0.306026	0.0571134	0.11265	0.156217	-0.085221
ENSBTAG00000005244	RASL11A	A	-0.12645	-0.486236	0.438673	0.592734	0.0338451	0.165899	0.0705369	-0.469987	0.266011	-0.280817	0.224138	0.171254	-0.317078	-0.445926	0.132549	0.473957	0.251279	-0.0720061	0.0651992	0.17203	0.561583	0.304951	-0.147581	-0.205851	-0.221052	-0.111535	-0.187418	-0.468862	0.0478675	-0.397767	-0.0339406
ENSBTAG00000048114		A	0.0460691	-0.0106676	-0.203906	-0.174048	0.00317699	0.0390259	0.0187968	-0.0384497	0.0952796	-0.0687493	-0.100449	-0.140016	1.04085	-0.108623	-0.00743192	0.0950212	-0.0990538	-0.0893099	-0.151486	-0.413321	-0.34175	-0.306516	-0.215953	0.30866	-0.03124	0.998649	0.141079	-0.175673	-0.150951	-0.0183831	0.0593651
ENSBTAG00000020620	RGS2	A	0.164251	0.119636	-0.241539	0.24052	-0.448483	0.25219	-0.448483	0.143689	0.191596	-0.448483	0.1683	0.398754	-0.01486	-0.243558	0.247568	0.665434	0.0972934	0.0489084	-0.241826	0.161552	0.184368	0.382736	-0.448483	-0.448483	-0.0905359	0.227345	-0.448483	-0.113225	0.21044	0.180343	-0.448483
ENSBTAG00000010284	ETNPPL	A	0.425295	0.118874	0.434375	0.0180046	0.443779	-0.0171869	-0.263712	0.521089	0.0425595	-0.0199672	-0.630684	-0.107724	-0.107932	-0.0310225	-0.0786734	0.347543	-0.311184	-0.868673	0.0872748	-0.310712	0.0433755	-0.117261	0.0156064	-0.0276318	0.362423	0.132296	0.213083	-0.0647708	0.254077	-0.361547	-0.140974
ENSBTAG00000020895	LOXL4	A	-0.353146	-0.0756055	-0.131127	0.0881475	-0.184104	0.0188057	-0.0234935	-0.0791515	0.633359	0.278552	0.469856	-0.1728	0.0878801	0.0204574	0.164547	-0.0242621	-0.146685	0.0840175	-0.646149	-0.954537	0.0468182	-0.143359	0.274963	0.34303	0.165215	0.15629	0.103216	-0.0984154	0.241625	-0.355964	0.21202
ENSBTAG00000031886	H2BC15	A	0.0619696	-0.165604	0.126223	0.0793837	-0.206621	-0.223635	-0.20199	0.194814	0.144643	-0.242032	-0.246941	0.259973	0.0544354	-0.153882	0.0840395	0.0386447	-0.0656284	-0.301429	-0.253039	0.107285	-0.088665	0.242842	-0.0349666	-0.347701	0.190182	1.30636	0.0811602	-0.464802	-0.0983939	-0.00741737	0.130795
ENSBTAG00000011839	HMGCS1	A	0.510067	0.317158	-0.303718	0.246002	0.251533	-0.128664	-0.146868	0.569587	-0.460758	0.237556	-0.335094	-0.313958	-0.271574	-0.290917	-0.268619	-0.306831	0.561652	0.288987	0.104929	-0.448561	0.265573	0.181782	0.0976484	-0.370551	0.384257	0.023216	-0.19427	-0.0326799	-0.145762	-0.00840297	-0.0127203
ENSBTAG00000008026	OXT	A	-0.105396	0.254657	-0.424911	0.143041	-0.061792	-0.344868	0.112498	-0.112511	0.433427	0.207062	0.143724	-0.186845	-0.466034	-0.665534	0.14731	-0.147568	0.385144	0.363525	-0.221267	0.223323	0.494133	0.161073	0.0696192	0.0567598	0.192983	0.293503	-0.120006	-0.648315	0.192448	-0.357446	-0.0117373
ENSBTAG00000001027	SERPINH1	A	-0.094645	-0.00773321	-0.488916	0.366415	0.0334821	0.285125	-0.00675503	-0.364488	0.376109	0.252807	0.501277	-0.133184	-0.0692892	-0.290537	0.367243	0.0779966	0.455207	0.323042	0.156621	-0.746577	0.0850574	-0.0150891	-0.0953688	-0.0848208	-0.0621733	0.210158	-0.244753	-0.455078	0.131053	-0.490476	0.0282881
ENSBTAG00000001325	UPB1	A	0.0894874	0.403696	-0.589497	0.299863	0.21342	0.00100234	-0.100632	-0.367616	0.0787239	0.373667	-0.120931	0.0650078	0.210057	-0.357559	-0.0649939	0.610898	0.244778	-0.187823	-0.200627	-0.258924	0.0567417	0.0533594	-0.209042	-0.549874	0.343719	0.525251	-0.314041	0.10451	0.148825	-0.400779	-0.100669
ENSBTAG00000006474	EPCAM	A	0.210355	-0.136364	-0.00360434	-0.0976739	0.144974	-0.141083	-0.000146512	-0.276639	0.279726	0.451323	0.338559	0.0574847	-0.261797	-0.524691	0.160355	-0.0904994	0.280112	-0.151256	0.282288	-0.859838	0.0674358	-0.415551	-0.304269	-0.145624	0.382303	0.435238	0.302741	-0.252966	0.14935	-0.108131	0.227889
ENSBTAG00000015086	HSD11B1	A	0.609458	-0.466153	-0.0404007	0.350359	0.0521104	0.253566	-0.295019	0.262103	-0.167897	-0.355145	0.264034	0.385237	-0.0396498	-0.00593257	0.289339	0.405176	0.0879457	-0.114256	-0.182422	-0.576263	-0.373921	-0.297581	0.202398	-0.356042	0.240221	0.188093	0.301141	-0.00954369	-0.448712	-0.00379719	-0.158449
ENSBTAG00000030775	PCBP3 ENSBTAG00000030775	A	-0.110776	-0.334228	-0.266279	-0.216794	-0.324259	-0.00253473	-0.201929	-0.358976	-0.172532	-0.201308	-0.0073073	0.761926	0.0272177	0.134919	0.803207	-0.103652	0.00440516	0.0288155	-0.055487	0.244466	-0.170338	0.0795244	0.0135127	-0.28037	-0.109828	0.173558	0.813408	-0.111984	-0.0784227	-0.00912912	0.0311761
ENSBTAG00000007075		A	0.578566	-0.25319	0.0392392	-0.136642	-0.0120684	-0.351541	0.984453	-0.207696	0.0704315	-0.03258	-0.0850585	-0.0491981	-0.28477	-0.126673	0.663013	-0.0272891	-0.0539811	-0.178436	0.448859	-0.191867	-0.255438	-0.315819	-0.0808542	-0.0731834	-0.145466	-0.165045	-0.0559025	0.0393044	0.334241	-0.124343	0.0489331
ENSBTAG00000004587	DUSP6	A	-0.105178	0.419659	-0.410938	-0.204673	-0.40823	-0.236422	0.143162	0.0419799	-0.157081	0.328678	0.317922	-0.3265	0.152862	0.132316	0.339155	-0.43458	0.280498	0.195873	-0.361826	-0.691651	-0.233888	-0.276245	0.0603981	0.248562	-0.0287029	0.240556	0.338048	0.36832	-0.213099	0.316502	0.164524
ENSBTAG00000037509		A	0.159542	0.191423	0.142216	0.186038	0.227908	0.128645	-0.0101817	-0.251901	-0.0254758	-0.113693	-0.245584	0.15577	0.198549	-0.317655	0.0586008	0.0876072	0.0795288	-0.332465	0.597975	-0.203077	-0.476166	-0.319226	-0.174688	-0.707948	0.493634	0.282078	-0.547189	0.262961	0.0494814	0.403334	0.0199578
ENSBTAG00000003505	DCN	A	0.196378	0.1763	-0.177875	0.167181	0.0281977	-0.155391	-0.154459	-0.00809364	-0.00271957	-0.0785112	0.558372	-0.174142	0.0785052	-0.491367	-0.392269	0.278596	0.2663	0.29294	-0.275103	-0.389046	0.208386	-0.583438	-0.266161	0.752324	0.206509	0.118649	0.195791	-0.0483651	0.0957695	-0.460898	0.0376394
ENSBTAG00000016881	ANPEP	A	0.471145	0.0569014	-0.0914313	0.274934	0.0640268	-0.0865351	-0.0171735	0.212935	-0.200134	0.310712	0.573428	-0.282412	0.0559534	0.209761	-0.454653	-0.0207383	0.409271	-0.0741332	0.26286	-0.262155	-0.634557	0.338284	-0.190852	-0.135428	-0.137871	-0.0769061	0.330307	0.020376	-0.713736	-0.10786	-0.10432
ENSBTAG00000039524		A	0.166297	-0.39282	-0.594815	0.222119	0.430167	0.105858	0.133655	0.0327365	0.281206	0.0909476	-0.133551	-0.316401	-0.594815	-0.389891	0.155822	0.442804	-0.23631	0.258472	-0.594815	-0.288099	0.0973515	0.145839	0.290614	0.114065	-0.0127463	-0.114769	0.180248	0.217471	0.349349	-0.195234	0.149245
ENSBTAG00000019017		A	0.00721147	0.114144	-0.461487	0.151327	-0.344733	0.067564	0.555196	0.316892	0.0518837	0.464365	0.0882484	-0.166444	0.246691	0.00472968	-0.0869557	0.0824416	-0.208125	0.122085	0.0110064	0.0487332	-0.753901	0.0983116	-0.275353	-0.138475	0.299162	0.193511	0.0459585	0.198684	-0.226621	0.247849	-0.753901
ENSBTAG00000032051	SULT1C4	A	0.107191	-0.021095	-0.129472	-0.0330023	-0.0170726	-0.119258	-0.245533	0.0315429	0.328763	-0.446925	-0.0948193	0.670481	-0.0585133	-0.00952076	-0.0456068	-0.141342	-0.0446806	-0.222005	0.720056	-0.128016	-0.331352	-0.124875	0.00569018	-0.256441	-0.0893116	0.454546	0.796195	0.0915712	-0.195593	-0.1823	-0.269302
ENSBTAG00000013303	ACSS2	A	0.75651	0.11046	-0.246211	0.294448	0.227248	-0.184266	-0.157161	0.572684	-0.368531	-0.0291521	-0.413612	-0.354405	-0.194499	-0.201107	-0.100363	-0.0195481	0.578742	0.361427	0.241475	-0.10278	0.105882	0.371537	-0.00448314	-0.166874	0.0693972	-0.0853558	-0.280278	-0.140387	-0.0931613	-0.304702	-0.242934
ENSBTAG00000009390	MINDY4	A	-0.521214	0.192151	0.0145375	0.521153	-0.104594	-0.0904242	0.0752331	0.0614209	-0.245501	0.210135	0.24781	-0.761133	0.216199	-0.0938712	-0.0963758	0.0726774	0.261074	-0.245577	-0.0351865	-0.813832	0.438248	-0.0697725	0.0928659	-0.129184	0.252946	0.33284	0.229377	-0.0419533	0.000104261	-0.00511829	0.0349656
ENSBTAG00000050544		A	-0.596228	0.0163681	-0.343266	0.27948	0.366518	0.0522494	0.291007	0.0186847	-0.0833116	-0.0289508	0.535695	-0.40638	0.194888	0.261375	0.316508	0.00891372	-0.591145	0.313248	-0.215441	-0.637803	-0.000991447	-0.139877	0.0110568	0.170008	0.212482	-0.238988	0.062109	0.287144	-0.0388717	-0.245087	0.168607
ENSBTAG00000012409	POSTN	A	-0.0907512	0.106881	-0.0791042	0.052808	-0.0333229	-0.20122	-0.0947404	-0.0812481	0.220109	-0.0120226	0.291538	-0.0336894	0.20456	-0.533002	-0.194561	0.198773	-0.0152131	-0.00189497	-0.145369	-0.849867	0.270425	-0.156395	-0.261955	0.711488	0.541362	0.0942174	0.273985	-0.161048	0.177457	-0.39209	0.19389
ENSBTAG00000014848	NR0B2	A	0.370521	0.352093	-0.481424	0.0729004	-0.367504	-0.410862	0.300489	0.0121015	-0.562555	0.182841	0.207287	-0.0989494	0.346877	-0.0368422	0.338938	-0.374996	0.164788	-0.126806	0.171485	0.0378729	-0.700319	-0.30756	0.151235	-0.187604	-0.0375909	0.0826378	0.206755	0.214383	0.170349	0.366087	-0.0566276
ENSBTAG00000009725	AOX1	A	-0.060331	-0.268494	-0.44434	0.265685	-0.0705419	-0.0635702	0.635469	0.186847	0.197792	-0.040416	0.505283	-0.0812201	-0.434976	-0.0308371	0.104673	-0.0821916	0.319486	0.215071	-0.725645	-0.434392	-0.113765	-0.205587	-0.168979	0.530994	0.147799	-0.117111	-0.0745793	0.150697	-0.0894976	0.21446	0.0322166
ENSBTAG00000009615	ANXA2	A	-0.191256	-0.0376866	0.107219	0.429738	-0.20704	0.22393	0.0086193	-0.259748	-0.128952	0.580655	0.59882	-0.416662	0.214233	-0.403808	-0.0309553	-0.14644	0.0800876	-0.0483848	-0.145895	0.185103	0.443282	-0.299761	-0.0247538	-0.19525	0.212388	0.11675	-0.03282	-0.486463	-0.243056	-0.391574	0.48968
ENSBTAG00000015214	CA3	A	0.260624	-0.0640241	-0.354853	0.0117734	0.205988	-0.114846	-0.158248	-0.468048	0.473758	0.400358	0.279634	0.0993575	-0.0761264	-0.651456	0.239542	0.0117442	0.147676	0.201192	-0.807565	0.00685818	-0.0230485	-0.0965773	-0.0780626	0.0921278	0.362915	0.104249	-0.369195	0.294704	0.228051	-0.172718	0.0142185
ENSBTAG00000036099		A	-0.188928	0.163696	0.036019	-0.202042	0.212029	-0.393484	-0.166074	0.114041	-0.233629	-0.328825	-0.113395	-0.0357469	-0.157316	-0.0129284	-0.324972	0.457951	0.702492	0.361332	0.393105	0.0300848	-0.205009	0.142442	-0.0314039	-0.655397	-0.0751358	0.602786	0.15787	0.162495	-0.258523	-0.126885	-0.0266485
ENSBTAG00000012866	THBS4	A	0.153209	0.716252	0.0956643	-0.155216	-0.460753	-0.169916	-0.278257	-0.39521	0.0145335	0.0766746	0.605871	0.053215	0.0159247	-0.275911	-0.0914959	0.402478	0.620961	-0.00964552	-0.0242859	-0.205363	0.0508656	0.0368152	-0.336849	0.235278	0.0959606	0.132014	-0.411644	-0.269946	-5.90039e-06	0.0454297	-0.266648
ENSBTAG00000027625	SFRP1	A	0.124372	-0.032587	-0.0660995	-0.230053	-0.165462	-0.145461	0.392685	-0.0392393	0.0480159	-0.416175	0.353673	-0.0515262	0.00951738	-0.166668	-0.262193	-0.118681	0.790206	-0.151849	-0.272675	-0.231235	0.313972	0.00761215	-0.105956	0.635251	0.00523442	-0.11694	0.478564	0.294716	-0.13552	-0.351512	-0.393987
ENSBTAG00000021386	ANGPTL3	A	0.112142	-0.0467707	0.0308217	0.168509	0.0407842	0.179047	-0.186453	-0.174856	0.394875	0.119489	-0.277654	0.299031	0.0625246	-0.0337807	0.0930517	0.352369	0.0129294	0.0730521	-0.424834	-1.06236	0.257382	-0.196597	-0.314346	-0.299589	0.419919	0.359567	0.0159479	-0.101432	0.23855	-0.0773783	-0.0339431
ENSBTAG00000004459	TMEM45A	A	-0.0121625	-0.114678	-0.142715	-0.0142836	0.0456339	0.17155	-0.0192312	-0.103557	-0.260172	0.219792	-0.0943534	0.0960026	-0.184913	-0.126245	-0.0672063	0.13521	-0.192843	0.230125	-0.00749359	-0.389061	-0.0100091	-0.0676626	-0.314686	-0.222996	1.32938	0.243516	0.0882716	-0.00763432	-0.0995001	-0.244909	0.136827
ENSBTAG00000047441		A	-0.764079	-0.0692951	-0.0463995	0.249188	0.0539125	0.24603	-0.00171466	-0.0806125	0.466849	0.20725	0.261143	0.30649	0.135109	-0.622933	-0.256336	0.206999	0.118297	0.120448	-0.428936	-0.121101	0.151448	-0.488488	-0.239851	-0.277792	0.298733	0.312605	-0.0068296	-0.158249	0.205543	-0.0173323	0.239901
ENSBTAG00000015314	ASL	A	0.000372468	-0.323997	0.469613	0.267314	0.135087	0.369935	-0.304366	-0.27526	-0.0405053	-0.217276	-0.379689	0.547504	-0.101433	-0.291175	-0.0471947	0.271138	0.0529022	-0.385185	-0.0640514	-0.114843	0.900519	0.298995	-0.0441837	-0.17638	-0.00637268	0.0393216	-0.0555225	-0.00999325	-0.155401	-0.165576	-0.194295
ENSBTAG00000025812		A	0.136128	0.188353	-0.869923	-0.0410992	-0.066958	0.0148256	0.265375	-0.301958	0.0294665	0.0663039	-0.507429	0.201125	-0.514064	0.232667	-0.238961	0.182131	-0.368046	-0.0149373	-0.138185	-0.0827002	0.315314	0.259017	-0.182285	0.0495587	0.310025	0.0664291	0.370595	0.149537	-0.166959	0.36875	0.287901
ENSBTAG00000052369		A	0.386442	0.348533	-0.133612	-0.246034	-0.275664	-0.21857	-0.140245	0.0531163	0.211314	0.0548643	0.0729868	-0.079255	0.429749	0.435347	0.301474	-0.0555745	-0.306228	-0.793924	-0.076428	0.39795	-0.142941	0.00764266	-0.543719	0.450496	0.0319085	-0.243922	0.0827727	-0.11791	-0.0402993	-0.0566791	0.206408
ENSBTAG00000030674	AK4	A	0.2034	-0.125347	-0.33705	0.0123912	-0.18641	-0.261399	0.404642	0.233495	-0.00430007	0.00705398	0.581479	-0.295224	0.0672543	-0.0175704	0.429609	-0.0508179	-0.0128804	0.0895471	-0.00738225	-0.815658	-0.538904	-0.102165	-0.000762628	0.130198	-0.184605	0.20621	0.410826	0.0182935	-0.281125	0.0686924	0.358511
ENSBTAG00000003336	TPD52L1	A	0.266852	0.108799	0.122562	0.32436	0.0479558	0.161445	0.0495947	-0.0755369	0.111261	0.163177	0.136225	-0.489918	0.0850608	-0.734686	0.32175	-0.323705	0.375646	-0.144221	0.148836	0.0625827	0.184397	0.0499306	-0.504088	-0.286214	0.0022753	0.387586	0.0477828	-0.13807	0.0368975	-0.680789	0.182249
ENSBTAG00000015094	VNN1	A	0.578575	0.396143	-0.248492	0.0373512	-0.202756	-0.157403	0.0209042	0.464349	-0.228423	0.557037	-0.0409448	-0.333482	-0.0379848	0.2154	-0.210763	-0.278225	-0.0062261	0.040764	-0.0780863	-0.341699	-0.276104	-0.620457	0.348079	0.0875573	-0.252291	0.0337946	0.365835	-0.0610011	0.288569	-0.157356	0.0973356
ENSBTAG00000006326	ALDH1L2	A	0.215165	0.465761	0.0930098	-0.0412315	0.0729096	0.182859	-0.0566543	0.529317	0.597719	-0.157963	-0.224344	-0.290469	-0.329518	-0.189657	-0.16363	0.130353	-0.142006	-0.116618	0.553327	-0.836131	-0.0830301	-0.174325	0.0422425	-0.0591277	0.142165	0.172881	-0.0341523	0.121279	-0.151244	-0.13416	-0.134731
ENSBTAG00000013162	HSPA8	A	-0.594186	-0.245353	-0.295876	0.0491755	0.144793	0.216823	0.678717	-0.417916	0.197211	0.0579201	0.00345924	0.190366	-0.0330734	-0.097357	0.424369	0.105754	-0.0708351	0.157482	0.394849	0.0676084	0.198556	0.103596	-0.37441	-0.269293	-0.197099	0.196259	-0.447897	-0.409284	0.299596	-0.136722	0.102768
ENSBTAG00000015638	IL20RA	A	0.0010348	-0.191031	0.182307	-0.0560709	-0.324903	0.290203	-0.0481857	-0.403839	-0.00327085	0.134508	0.368282	0.0674099	-0.147165	-0.0697105	0.478543	0.239098	0.00532764	-0.219591	0.171897	-0.687075	-0.236141	-0.0881678	-0.0135124	-0.200958	0.347606	0.498738	-0.0702839	0.295515	-0.653876	0.187295	0.146017
ENSBTAG00000020285	PRG3	A	0.533062	-0.14866	0.274737	0.166161	-0.460595	-0.213827	0.172126	0.0189707	-0.0460624	-0.537762	0.329325	0.306434	0.486411	-0.116269	0.160126	0.0520795	-0.189981	0.177385	0.278173	-0.159548	0.143087	0.150349	-0.314458	-0.4289	-0.342683	-0.556498	0.124384	0.208633	0.111466	-0.154952	-0.0227145
ENSBTAG00000011062	TDO2	A	0.484614	0.0536058	-0.184052	-0.0324681	-0.111066	-0.049776	0.486331	0.342071	-0.603626	-0.133066	0.185491	-0.0625464	0.209063	0.0497761	0.292942	-0.35301	0.0981007	-0.200394	0.0771719	-0.412093	-0.57883	-0.32586	-0.161814	0.209592	-0.230156	-0.13914	0.503601	0.184533	0.161228	0.0272491	0.212527
ENSBTAG00000006447	ACSM3	A	0.0682424	0.213034	0.175981	0.139328	-0.00691387	-0.308697	-0.0465187	-0.243291	0.156042	-0.0253038	-0.687558	0.167389	-0.180433	-0.00702595	0.0266542	0.155735	0.616666	0.0792814	0.398969	-0.497593	-0.273774	-0.140535	-0.419702	-0.352941	0.208973	0.0233595	0.621371	0.0240114	0.0884168	-0.0727647	0.0995975
ENSBTAG00000005234	LYPD1	A	-0.257452	-0.0188846	-0.143037	0.46901	-0.0376979	-0.154469	-0.0255615	-0.213566	0.660147	-0.00503055	0.209187	0.135473	-0.117122	-0.578228	-0.0496906	0.132499	0.0593809	0.321442	-0.573714	-0.31508	0.686755	-0.0172158	-0.0331984	-0.0305059	0.402444	-0.147741	-0.124751	-0.0292851	-0.0113664	-0.153839	-0.0389001
ENSBTAG00000024874	MAD2L1	A	0.238688	-0.249714	-0.0272767	0.0325782	-0.625343	-0.423951	0.179342	-0.20183	0.737631	0.401428	-0.236422	0.23448	0.0351631	0.168742	0.0974828	-0.124301	0.134384	-0.178457	-0.239927	0.210264	0.417067	-0.24193	-0.0844005	0.0438131	0.137037	0.450102	-0.110032	-0.410939	-0.159013	-0.0912157	-0.113451
ENSBTAG00000036016	FAM111B	A	-0.142895	0.0960551	0.037788	-0.302847	-0.15331	-0.387288	-0.592169	0.118045	0.0161891	-0.0477157	0.00433596	0.143013	-0.212096	-0.436302	0.503644	-0.14949	0.349365	0.0669994	0.299239	-0.512066	0.450703	0.178343	0.0547796	0.0430315	-0.0865641	0.0941657	0.4256	0.084071	-0.22272	0.508012	-0.227917
ENSBTAG00000021048	ADM	A	-0.588406	-0.0802502	0.127625	0.380809	-0.0463393	-0.122091	-0.31084	-0.241425	0.290552	-0.218076	0.581088	-0.0387427	-0.285145	-0.200491	-0.0662337	-0.0318434	0.0197333	0.142292	-0.449688	-0.0240534	0.632305	-0.383331	0.130461	0.530176	0.106739	0.00615495	-0.125888	-0.095812	0.268005	0.102841	-0.0101262
ENSBTAG00000005812	TP73	A	-0.300206	0.353103	-0.0866402	0.0953624	-0.329091	-0.239853	0.160572	-0.15717	0.314478	0.0373047	0.422659	-0.306309	0.099143	-0.56144	-0.105863	-0.334549	0.239071	0.0642875	-0.173815	-0.316889	0.433528	-0.00835586	-0.196604	0.588924	0.222565	0.301696	-0.0683547	-0.294393	0.389756	-0.222818	-0.0201011
ENSBTAG00000052194		A	0.232794	-0.00179347	0.238087	-0.203595	0.320856	0.0697868	-0.149188	-0.603896	0.315647	0.389683	0.284982	-0.0496178	0.0779414	-0.603896	0.428186	0.350243	0.431846	-0.4	-0.143362	-0.228598	0.0882705	0.205723	-0.326764	-0.0231863	0.0769433	-0.388422	-0.200144	0.0343018	-0.00695143	-0.0765494	-0.139328
ENSBTAG00000007843	ITIH1	A	0.505167	0.167963	-0.161527	0.125629	-0.457418	-0.16626	-0.0411679	-0.401285	0.13981	0.185581	-0.0872677	0.440096	0.0508066	-0.132024	0.0433068	0.305088	-0.212802	0.116237	0.270584	-0.298196	-0.0682851	-0.247654	-0.0252338	-0.544971	0.382581	-0.126771	0.578612	0.0236221	-0.295967	0.272893	-0.341144
ENSBTAG00000001658	AKR1D1	A	-0.102835	0.149471	-0.0368081	0.230817	0.0153782	0.114209	-0.109499	-0.100171	-0.0182539	0.0176819	-0.159391	0.242017	-0.0200019	-0.152069	0.272012	0.307292	0.071034	-0.170138	0.295147	-1.07093	0.347716	-0.00923982	-0.302398	-0.358964	0.392603	0.389491	0.155685	0.0444205	-0.277752	0.0291748	-0.185703
ENSBTAG00000004815		A	0.0604988	0.161145	-0.139069	0.587377	-0.466593	-0.459	0.24221	-0.258148	0.116612	0.308192	-0.111869	-0.474906	-0.00472379	-0.0979937	0.338109	0.422543	-0.190942	-0.101044	-0.204037	-0.188275	0.167129	0.150329	-0.0771585	0.20105	0.514219	0.0110944	-0.234962	-0.0537277	-0.267859	-0.310346	0.360147
ENSBTAG00000039326	GCNT2	A	0.400782	0.241025	-0.353654	-0.123139	-0.175352	0.209249	-0.394082	-0.0181963	0.011974	-0.166929	0.230525	0.396752	0.0884728	-0.00236117	0.27278	-0.346496	0.186363	-0.514259	0.113546	-0.61314	0.372058	-0.0401288	-0.0226709	0.0894968	-0.454117	-0.218601	0.358017	0.0470208	-0.0830108	0.100622	0.407454
ENSBTAG00000017165	MATN2	A	-0.278873	-0.0208254	-0.194456	-0.0136683	-0.133377	-0.0177331	0.124319	-0.335201	0.182258	0.0335625	0.0575299	-0.0860588	0.279788	-0.454436	0.0938172	0.586158	0.16154	0.314152	-0.366397	-0.304244	0.0143104	-0.237287	-0.317065	0.716032	0.109093	0.589916	-0.113521	0.0847167	-0.0701209	-0.190002	-0.213927
ENSBTAG00000052397		A	-0.464525	0.256837	0.152134	0.0997996	-0.0553581	-0.464525	0.389284	0.314843	0.0723032	0.0559299	-0.464525	0.239394	-0.247103	0.0749604	-0.464525	0.231902	-0.0509109	0.263497	0.151288	-0.464525	-0.262956	0.322841	0.209211	-0.258001	-0.00319997	0.332289	0.310538	0.0809258	0.0627545	-0.464525	0.0439495
ENSBTAG00000015930	DNAL1	A	0.274057	-0.0445762	0.173969	0.090305	0.166511	-0.112636	0.0851651	0.484803	-0.436498	-0.262024	0.242623	0.284276	0.334749	0.116112	-0.212025	0.216157	0.035923	-0.243776	0.0114441	-0.506489	-0.315026	-0.207343	-0.0255902	-0.199262	0.141954	0.305269	-0.00527824	0.177277	0.0810757	-0.850887	0.19974
ENSBTAG00000011802	COL6A1	A	0.0182539	0.156311	-0.137596	0.0890669	0.0472699	-0.399135	-0.139369	-0.247922	-0.18671	0.0126151	0.459946	-0.0527912	-0.277974	-0.124086	-0.26924	-0.11236	0.458499	0.39377	-0.228688	-0.205972	0.271124	-0.14804	-0.171167	0.926235	0.185688	-0.148564	0.295191	-0.142165	-0.186934	-0.233057	0.0978
ENSBTAG00000006355	SLC30A2	A	-0.044858	0.0291352	0.101875	-0.270359	0.311028	-0.310835	-0.0868226	-0.03511	0.0695349	0.266027	-0.40385	0.0569927	-0.195603	-0.464573	-0.394983	0.54465	-0.179766	-0.122234	0.00941526	-0.393561	0.164896	0.218855	-0.251665	0.432856	-0.353936	0.210227	-0.0459288	0.0646632	0.588927	0.345337	0.139664
ENSBTAG00000016805	SGMS2	A	0.421377	-0.241247	-0.52668	0.162322	0.354318	-0.249571	0.511781	0.3051	0.201372	0.269606	0.0553123	-0.133548	-0.0423262	-0.172334	0.0434537	-0.104141	-0.113066	0.173339	-0.320024	0.154117	-0.178116	-0.52668	0.0580982	0.404304	-0.52668	-0.00129474	0.297157	-0.252739	0.161011	-0.243683	0.0594602
ENSBTAG00000037799		A	-0.555372	-0.269939	0.310324	0.237775	0.119268	0.0605289	-0.267077	-0.191159	0.0847065	-0.186362	-0.2629	-0.276957	-0.179493	-0.146548	-0.268917	0.629076	0.212005	-0.0185654	-0.14311	-0.248655	0.107846	0.337185	0.426328	0.153508	-0.142401	-0.250927	0.291695	0.500999	0.103551	-0.355103	0.188689
ENSBTAG00000001000	CA13	A	-0.347317	-0.154073	0.273335	0.293707	0.535264	0.247472	-0.0838766	-0.260903	-0.329617	0.0508532	0.298668	0.278326	-0.219411	-0.409722	0.287639	0.242747	0.309791	-0.225063	0.138054	-0.422364	0.0801499	-0.149858	-0.287918	-0.183142	-0.243371	0.195951	0.00894929	0.181559	0.313515	-0.561982	0.142637
ENSBTAG00000023411		A	0.196715	-0.105835	0.0904467	-0.169305	-0.090826	0.0910341	0.351241	-0.0892759	0.485727	0.613782	-0.33747	0.16116	-0.177104	-0.162769	-0.664884	0.150019	-0.0680887	0.0779893	-0.0179462	-0.541243	0.113155	0.072139	-0.0276513	-0.235325	0.378712	0.206959	0.170194	-0.0496432	-0.491925	0.197627	-0.127605
ENSBTAG00000019517	ELN	A	0.0377749	0.277002	-0.155602	-0.0595966	0.243307	0.284143	-0.152445	0.220095	-0.354473	-0.26526	0.216497	0.140676	-0.0276735	-0.671837	-0.610446	-0.194598	0.572336	0.235347	-0.121607	0.121983	0.206529	-0.112419	-0.0263129	0.613708	-0.0250021	-0.109012	0.140748	0.0568973	-0.135806	-0.152832	-0.192122
ENSBTAG00000038652		A	-0.207424	0.276311	-0.118617	0.169309	-0.00151131	0.0138024	0.0673476	-0.22889	0.15043	0.0233929	0.0679364	-0.405728	-0.0850799	-0.523679	-0.153747	0.393303	-0.0922033	-0.0393614	-0.0546987	-0.562289	0.00324796	0.579797	0.125345	0.107271	0.0977221	0.292025	0.634523	-0.0615292	0.182413	-0.534016	-0.115401
ENSBTAG00000018473	MARCO	A	-0.141795	-0.22588	0.319943	0.0269641	-0.204903	-0.140979	0.731782	0.145802	-0.216925	-0.0174033	-0.107931	0.180851	-0.110387	-0.418534	0.402938	0.438077	0.229285	-0.0484721	-0.348924	-0.519639	0.250546	-0.127674	0.229904	-0.395033	0.130108	0.0490255	-0.0918725	-0.067301	-0.206158	-0.103839	0.358425
ENSBTAG00000019779	RAB39B	A	-0.192262	0.300439	0.186681	-0.0247104	-0.113028	0.240732	0.113835	0.193063	0.169122	0.311886	-0.0691789	-0.274804	-0.400202	-0.321682	-0.18139	0.598751	0.181946	-0.316682	0.305983	-0.804955	0.0520956	-0.344687	0.184666	-0.252368	0.211006	0.207268	0.132487	-0.104919	0.0987332	-0.00993658	-0.0778889
ENSBTAG00000039861	OAS1Y	A	-0.225329	0.0271952	0.26717	-0.254744	0.134783	-0.0923113	0.504986	0.351588	-0.34092	0.146215	0.116823	-0.318783	-0.26732	0.0476478	0.375115	0.215031	0.404388	0.136297	-0.358614	-0.320785	-0.00929079	-0.0561649	0.451453	-0.326602	-0.276728	0.282736	-0.561671	0.0719807	-0.112511	-0.149841	0.138208
ENSBTAG00000026111	LBH	A	-0.355802	-0.23191	0.0776287	-0.233018	0.419808	0.113137	0.223457	0.154905	0.417415	0.149537	-0.26331	-0.228483	-0.203187	0.385786	-0.0805247	-0.0590119	0.264046	-0.363002	-0.450452	-0.26843	0.145807	0.00603899	0.605334	-0.0155869	0.283209	-0.134682	-0.273253	-0.0786927	-0.414972	0.340389	0.067818
ENSBTAG00000018294	DNASE1L3	A	0.0697504	-0.495561	-0.0425436	-0.00260359	-0.163087	-0.0312482	0.456913	0.113396	-0.189857	0.310263	0.00682678	-0.0201709	-0.200292	0.0758873	0.257692	0.469439	0.220023	-0.338273	-0.323154	-0.695626	-0.0585864	0.148161	-0.0338297	-0.229484	-0.155021	0.572432	-0.268664	0.0195272	0.232527	0.130979	0.164187
ENSBTAG00000054447		A	0.465936	0.170875	-0.230318	-0.0332409	0.0540119	0.0289723	0.353788	0.200047	-0.170141	0.113	0.619124	0.0960359	0.0882389	-0.0660305	0.391633	-0.522731	0.217338	-0.234617	-0.1654	-0.0897773	-0.321162	-0.0920042	0.0620471	0.214492	0.158108	-0.218286	0.252332	-0.32888	-0.522731	-0.176408	-0.314252
ENSBTAG00000006307	HSD17B11	A	0.277726	-0.536456	-0.478327	0.0742445	0.114414	0.281663	0.274977	-0.365176	-0.0758875	0.0946777	0.141138	0.234798	0.170494	0.254836	0.174006	0.254679	0.166278	-0.421442	0.396598	-0.537258	-0.0262275	-0.129077	0.240345	-0.0837027	-0.323054	-0.0535274	-0.0942161	0.278378	0.210302	-0.226971	-0.288233
ENSBTAG00000012972	CYP2U1	A	0.104221	0.323337	-0.241361	-0.0893212	-0.335409	-0.0370474	-0.219789	0.110586	-0.165215	-0.0357816	0.342816	0.229018	0.0714556	0.000507926	0.415626	-0.469576	0.527729	-0.0189173	0.410466	-0.227701	-0.343993	-0.173678	0.261049	-0.480329	-0.144452	-0.25171	0.0929657	0.468478	-0.248368	0.0213615	0.103031
ENSBTAG00000022246	C29H11orf86	A	-0.143301	0.191833	-0.170344	0.0762741	-0.0170285	-0.10768	-0.4547	-0.149194	0.360321	0.410578	-0.22877	0.0112222	-0.233878	-0.198896	0.226966	0.302478	0.403228	-0.0532551	0.264966	-0.165776	0.461279	0.234349	0.126238	-0.47418	0.127572	0.458073	-0.235912	-0.203637	-0.193698	-0.423368	-0.20176
ENSBTAG00000012212	CYP26B1	A	-0.00880618	0.0180422	0.0317995	0.0142483	-0.0497805	0.0954047	-0.346052	-0.339427	0.640315	0.305113	0.0319157	-0.353055	-0.242884	-0.19573	0.226299	0.599757	-0.0443609	0.0233281	-0.550077	0.0963721	-0.100805	0.214323	-0.0715288	-0.138076	0.0996153	0.563329	0.115734	0.0280379	-0.203798	-0.203754	-0.255499
ENSBTAG00000053451		A	0.391293	-0.333698	-0.32875	0.180888	0.0755342	0.285771	0.384371	-0.171482	0.192358	-0.350812	0.306455	0.332918	0.396618	-0.24613	-0.185147	-0.113155	-0.328356	0.245087	0.14399	-0.228977	0.0312389	0.58012	-0.258562	-0.123694	-0.0307627	-0.32022	-0.0846496	-0.261753	-0.136164	-0.252697	0.208367
ENSBTAG00000003068	MSMO1	A	0.487457	0.144427	-0.38546	0.311368	0.129358	0.0713809	-0.0494583	0.326005	-0.319269	0.211701	-0.0746195	-0.19575	-0.15943	-0.378919	-0.214587	0.0243205	0.571577	0.213897	0.0549423	-0.609608	0.193941	0.165693	-0.0196476	-0.326005	0.289169	0.148061	-0.260378	-0.240124	0.0404293	-0.250081	0.0996094
ENSBTAG00000053807	OAS1X	A	-0.0965962	0.217234	0.383223	-0.682435	-0.255541	-0.148753	0.441742	0.239915	-0.319672	0.0216973	0.0742034	-0.0693631	-0.279931	-0.315032	0.310644	0.418648	0.0763543	-0.122002	-0.0908756	-0.178443	0.191184	-0.164709	0.571768	-0.158178	0.101488	0.097156	-0.367691	-0.0463772	-0.110433	0.205439	0.0553353
ENSBTAG00000019811	HAO1	A	0.0922735	0.219463	0.543741	0.540856	-0.0824753	0.00377497	0.115272	0.238268	-0.313658	0.0173567	0.142869	0.198169	0.0827553	-0.0839855	0.121414	-0.0389305	-0.161729	-0.357592	0.042953	-0.351317	0.187029	-0.628623	-0.086122	-0.310139	-0.148769	-0.212512	0.598111	0.0370288	-0.0553765	-0.32608	-0.0240245
ENSBTAG00000037489	CRCP	A	-0.0832805	-0.121927	0.460096	0.11712	0.149976	0.272587	-0.418854	-0.256522	0.0543766	-0.218846	-0.171986	0.502431	-0.234935	0.0319395	-0.0937379	0.521846	0.088264	-0.173464	0.000546752	-0.420054	0.544786	0.280928	-0.317414	-0.25015	0.232786	0.183376	-0.0149847	-0.214514	-0.0194825	-0.305435	-0.125474
ENSBTAG00000024255	UOX	A	0.467396	0.0717711	-0.0975578	-0.0255267	-0.0674863	0.0251752	0.558085	0.288208	-0.195607	0.0537105	-0.241289	-0.58174	0.0419647	-0.158901	0.136079	0.102607	0.158292	-0.204654	0.278726	-0.209684	-0.242001	-0.418944	0.35376	-0.339833	0.244881	-0.540102	0.304173	0.0881209	0.0747537	0.0372285	0.0383959
ENSBTAG00000015045		A	0.389438	-0.0673788	-0.0173528	0.117353	-0.190062	-0.12072	0.101221	0.123549	0.071552	-0.186942	0.266637	0.0492519	-0.0271931	0.0440024	0.00500591	0.0318056	-0.0534529	-0.192445	-0.186967	0.421438	-0.599229	-0.40603	-0.0474814	0.540201	0.0176346	-0.599229	0.642989	-0.167057	0.0884622	-0.0359129	-0.0130887
ENSBTAG00000013167	SIGLEC1	A	-0.114031	0.0803093	0.149245	-0.297708	0.130362	-0.179532	0.494198	0.248258	-0.325909	-0.18451	-0.0856343	-0.234825	-0.168706	0.147089	0.0779714	0.0440411	0.20967	-0.0922759	-0.348607	-0.794458	0.419944	-0.145143	0.25816	-0.0436599	0.0343143	-0.238834	-0.116018	0.416976	0.0994999	0.270471	0.289344
ENSBTAG00000014329		A	0.294463	-0.0365453	-0.232611	0.422788	-0.0849106	-0.162446	-0.0867595	0.283223	-0.439555	-0.254673	-0.147083	-0.439555	0.207883	-0.234631	0.0122652	0.155908	-0.439555	-0.08698	0.401287	-0.22247	0.127378	0.0319359	0.35941	-0.0275548	0.352893	0.0404909	0.0541417	0.415457	-0.156595	-0.439555	0.331953
ENSBTAG00000002107	FZD1	A	0.101295	-0.170441	0.259346	0.306635	-0.36944	0.0830733	0.145605	-0.250236	0.474293	-0.144441	0.449136	0.111585	0.206392	-0.310308	-0.24743	0.338329	-0.209894	0.052891	-0.459977	-0.355452	-0.13462	0.174504	-0.292403	0.490974	0.110752	0.0964584	0.0159557	-0.253933	-0.0891403	-0.347257	0.217748
ENSBTAG00000015210	LOXHD1	A	0.174283	0.372909	0.029841	0.237085	0.12581	0.359247	0.189739	-0.708851	0.0192012	-0.523969	0.133299	-0.189977	-0.332971	0.125124	0.0923611	0.0748068	0.158447	0.167135	0.131992	0.173255	-0.424019	-0.0727685	-0.19235	0.263919	-0.028011	-0.0671295	-0.506481	0.166658	-0.30932	0.151976	0.20876
ENSBTAG00000003409	FKBP1B	A	0.191025	-0.208229	-0.165114	-0.141477	-0.256116	0.134617	-0.151085	-0.262037	0.0262475	0.384976	-0.196594	0.193059	-0.123173	-0.0459304	0.0676796	0.651451	-0.0450038	-0.447624	0.273613	-0.325751	0.398707	0.26999	0.355452	-0.318916	0.520744	0.00410477	-0.131294	-0.101157	-0.129556	-0.217808	-0.204798
ENSBTAG00000019297	GFRA1	A	-0.540934	0.0863821	0.158791	0.121143	0.074297	-0.136428	-0.299858	-0.321887	0.357106	0.21545	0.366305	-0.243982	-0.0696566	-0.110808	0.161342	0.534855	-0.0990218	0.273099	-0.121197	-0.440287	-0.057055	-0.150899	0.160207	0.327259	-0.178674	0.527998	0.17278	-0.0652381	-0.229568	-0.189792	-0.281729
ENSBTAG00000021858	SLC5A12	A	0.178484	0.0950791	-0.24479	-0.0522388	0.0250648	-0.0197384	-0.0556609	0.0890258	-0.231194	-0.0276092	-0.219312	0.216209	0.423282	-0.252348	-0.313077	-0.04009	-0.269602	0.184187	0.432574	-0.180452	-0.0105284	-0.430059	-0.0552777	-0.196658	0.105022	0.233471	0.938804	0.0975425	-0.154563	-0.269788	0.00423866
ENSBTAG00000000795	NMNAT2	A	0.184239	0.126605	-0.425525	0.363653	0.425377	0.257436	0.0288516	-0.0412998	0.0513955	0.298359	0.1942	0.0155301	0.279985	0.0466757	-0.0402493	-0.382813	-0.010321	-0.0326118	0.22292	-0.282465	0.0468605	-0.0330809	-0.171452	-0.37217	-0.66693	0.0289876	-0.58977	-0.00640464	-0.0320675	0.290144	0.22594
ENSBTAG00000001893	TM4SF4	A	-0.142976	-0.183995	0.0593022	0.433074	-0.118431	0.251793	0.0217876	-0.363376	0.46713	0.213329	0.00114818	0.150238	-0.184683	-0.27221	0.224654	0.540353	-0.125954	-0.264473	-0.211182	-0.440267	0.573577	-0.155888	-0.0697928	-0.2491	0.162877	0.212678	-0.159697	-0.1902	0.117198	-0.327456	0.03054
ENSBTAG00000026913	HHIPL1	A	0.388915	-0.13076	-0.0508449	-0.106843	0.200753	0.413483	-0.141332	0.146596	0.213181	0.19201	0.313964	-0.197237	-0.128668	-0.150201	0.285947	0.244513	0.411838	0.0284187	-0.0720404	-0.802303	0.0247439	-0.0377607	-0.157976	-0.234818	-0.0465014	0.306445	-0.464892	-0.0519268	-0.302403	-0.193918	0.0996194
ENSBTAG00000011847	ASPN	A	-0.0182096	-0.393473	0.0636589	-0.071804	0.0930892	0.0577663	0.212828	-0.0536912	0.445325	0.0141276	-0.172349	0.150003	-0.179064	0.321328	0.396678	0.433866	-0.159542	-0.218069	-0.326342	-0.350432	-0.188172	0.154168	-0.417766	-0.18171	0.232519	0.380065	0.263492	-0.341526	-0.421369	-0.0283293	0.302937
ENSBTAG00000005026	MANEA	A	-0.308664	-0.214463	-0.00251893	-0.0250581	-0.036243	0.288578	0.104382	-0.157037	0.211011	0.067866	-0.0489093	0.0234854	0.00384624	-0.112089	0.0093639	0.270531	-0.146013	-0.078783	0.02595	-1.11291	0.221722	-0.0748984	0.176399	0.0422851	0.391074	0.0863555	-0.0485663	-0.107406	-0.0342518	0.490497	0.0944646
ENSBTAG00000007273	TF	A	0.252304	0.146835	-0.12285	0.0458701	-0.0366055	0.147189	0.0788253	0.154644	0.106253	0.116121	-0.10668	0.0506054	-0.179229	-0.167169	0.0827924	0.418878	0.14238	-0.213972	0.07131	-1.07711	0.0642566	-0.165266	-0.108562	-0.323989	0.366759	0.405786	-0.00453332	0.0945086	-0.178678	-0.131374	0.0707053
ENSBTAG00000019603	LDHB	A	0.286875	0.0400554	0.0750767	-0.212056	-0.29357	0.279039	0.383808	0.0551994	0.256566	0.26991	0.0697059	0.421002	-0.00233371	-0.376965	0.289599	-0.107127	-0.217129	-0.1744	0.0682477	-0.0225831	0.0266628	-0.312415	-0.28901	-0.277534	-0.104098	0.494339	-0.352975	-0.566953	-0.152999	0.183949	0.262113
ENSBTAG00000050443		A	0.0835058	-0.650512	-0.650512	0.474255	-0.150216	-0.0657812	-0.446488	0.319997	-0.0770842	0.0352504	0.0599227	0.0794359	-0.0784767	-0.111027	0.0164325	0.0140794	0.346166	-0.362398	-0.146445	0.0628673	-0.0835796	0.0399865	-0.0049797	0.165375	0.282606	0.362865	-0.117687	0.389392	-0.0217668	0.0372654	0.197552
ENSBTAG00000021466	COL3A1	A	-0.0587909	0.0210688	-0.179454	0.0860831	-0.0280433	-0.0369933	-0.272737	-0.00629956	0.0942652	-0.144415	0.497056	-0.158219	-0.0496434	-0.210861	-0.427119	-0.12462	0.404739	0.199661	-0.318983	-0.401128	0.362543	-0.150902	-0.132194	0.872501	0.0486224	-0.0343499	0.176494	0.127028	-0.0616574	-0.197384	0.10373
ENSBTAG00000002110	DMGDH	A	-0.220914	-0.294804	0.115494	0.039746	0.00715848	0.551517	0.322656	0.364139	-0.147921	-0.177785	0.251641	-0.197508	0.0137722	-0.19464	0.111397	-0.261596	0.35414	0.0252307	-0.0277313	-0.73069	-0.0203174	-0.0301334	-0.167401	-0.241746	-0.379902	0.142311	0.186627	0.367055	-0.154064	0.114335	0.279932
ENSBTAG00000006432	KCNE4	A	0.0237846	-0.491694	0.523336	0.0373733	-0.103487	0.0836126	0.0353402	-0.178441	0.281244	0.169162	0.0869292	-0.229477	-0.270017	0.179587	0.409549	0.312376	0.0512575	-0.0440678	-0.143643	-0.271105	-0.0145675	0.752973	-0.18552	-0.369059	-0.367621	-0.0370737	0.0817697	-0.150532	-0.0403204	-0.168992	0.0373237
ENSBTAG00000017094	SHMT1	A	0.308972	0.149674	0.16132	-0.170416	-0.143419	0.10631	0.216533	0.6118	0.0688281	-0.192429	-0.133851	0.105661	0.028817	-0.0570433	-0.297677	-0.109724	0.00807581	-0.378491	0.533615	-0.252661	-0.487805	-0.429763	0.410879	-0.218296	-0.0308447	0.0604464	0.190932	0.189449	0.0373535	-0.353767	0.0675228
ENSBTAG00000013718	GC	A	0.0711503	0.10789	-0.166847	0.168649	0.0108792	-0.115412	0.111031	-0.0381363	0.242379	-6.01774e-05	0.230762	-0.0640289	0.00457122	-0.147433	0.440004	0.16954	0.214198	0.0524896	-0.0867023	-1.1094	0.0468537	-0.20219	-0.138864	-0.123026	0.132775	0.331069	0.120253	-0.356432	0.136293	-0.127864	0.0856138
ENSBTAG00000002471	CHL1	A	-0.196703	-0.243018	0.0671148	0.109209	-0.16364	0.430906	-0.103701	0.195641	0.626741	-0.113616	-0.313604	-0.156102	-0.0930309	-0.0162382	0.118144	-0.217377	-0.0632474	-0.238062	0.564039	-0.20371	0.134462	-0.110981	0.00080757	-0.095611	0.672091	-0.0990413	-0.0521949	0.24826	-0.286318	-0.247522	-0.153698
ENSBTAG00000003994	IGFBP3	A	-0.0133884	-0.354887	0.0507804	0.357616	0.171979	0.0232955	0.14979	-0.150688	-0.10471	-0.326174	0.557089	-0.0599459	0.109785	-0.091575	-0.333031	-0.313502	0.354093	-0.118483	-0.0299138	-0.24947	0.425551	-0.254677	0.137229	0.548288	0.0576851	-0.531524	-0.00585044	-0.0937301	0.100466	-0.169986	0.157888
ENSBTAG00000013406	CSRP2	A	-0.281863	-0.0734255	-0.184536	0.021269	-0.320026	-0.203478	0.162564	-0.507382	0.214787	0.173889	0.163833	-0.409473	0.353144	-0.498847	0.159221	0.342411	0.259306	0.50701	-0.000494292	0.153527	0.201948	0.24477	0.196888	-0.15619	-0.36775	0.131883	-0.238588	-0.201338	0.122744	-0.0419226	0.0761186
ENSBTAG00000003774	C8A	A	0.331744	-0.237839	0.149062	0.102951	-0.120293	0.204218	0.274024	-0.254187	0.135236	-0.0824105	0.18965	0.388643	-0.136356	0.0497779	0.465868	0.0937604	-0.0971515	0.172725	-0.0886569	-0.546095	0.0979235	-0.240665	-0.252897	-0.696734	0.145651	0.379271	0.119712	-0.125117	-0.282832	-0.0473479	-0.0916365
ENSBTAG00000020391	MEP1B	A	-0.0525815	0.188836	-0.369728	0.180763	0.132576	0.0670107	-0.118628	0.415694	0.255843	0.125656	-0.214156	-0.190607	-0.14771	0.262088	-0.187009	-0.148102	0.544073	-0.0239431	0.539225	-0.0177325	0.21428	0.122834	-0.258493	-0.193069	0.111576	-0.474457	-0.210414	-0.0236516	-0.552742	-0.097	0.11957
ENSBTAG00000009190	SLC2A4	A	0.713679	0.182507	-0.0121332	0.220128	-0.0985779	-0.157617	0.365854	0.544714	-0.415226	-0.193581	-0.104668	-0.258057	-0.0657429	-0.216179	-0.220601	-0.0324131	0.36353	-0.245451	-0.00299685	-0.111968	-0.336503	-0.29012	0.355084	0.243492	-0.0571087	-0.197195	0.059034	0.035007	0.0428834	-0.0638466	-0.0459271
ENSBTAG00000014075	ITIH2	A	0.302547	-0.0789396	-0.186828	0.173636	-0.187261	0.0860168	0.211093	-0.0184033	0.182724	0.0959073	0.375166	-0.000232445	0.00229459	-0.0742796	0.352086	0.0595332	0.125047	-0.0148908	0.0591561	-1.0504	-0.0024833	-0.311913	-0.413172	-0.00852871	0.277449	0.0471782	0.131171	-0.0528893	-0.0366271	-0.133604	0.0894458
ENSBTAG00000014912	FMOD	A	-0.0338321	0.374942	-0.117698	0.120617	0.0496308	-0.169969	-0.0386696	0.179998	-0.177726	-0.0621702	0.285928	-0.179396	-0.0637595	0.024858	-0.107753	-0.213713	0.533658	0.302297	-0.356353	-0.217067	0.100687	-0.325119	-0.284162	0.679909	0.191278	-0.197189	0.156938	0.189522	-0.0147602	-0.525326	-0.105602
ENSBTAG00000001950	RDH11	A	0.426411	0.221995	-0.0880378	0.184618	0.241196	0.0579865	0.116347	0.353517	-0.188068	0.0455733	-0.0540908	-0.152544	-0.151833	-0.245479	0.00584504	-0.256061	0.36035	-0.0810743	0.212261	-0.983474	0.133673	0.0374947	-0.247414	-0.146629	0.299259	0.0507981	-0.0509606	0.0828512	-0.0290687	-0.19499	0.039547
ENSBTAG00000009125	ALDH1A3	A	-0.0258724	-0.159904	0.016064	0.270341	-0.285517	-0.0777605	0.12607	-0.141483	0.446975	-0.0885028	0.570246	0.120667	-0.201762	-0.135917	0.100771	0.429601	-0.124686	-0.266809	-0.331996	-0.51982	-0.0451598	0.329345	-0.107195	0.302451	0.225804	-0.308537	0.292835	-0.293367	0.00200518	-0.207467	0.0885824
ENSBTAG00000002980	GPT2	A	0.241169	0.442954	0.264238	0.326741	0.183277	0.0716567	-0.300702	0.283009	0.44785	-0.0743019	-0.186489	-0.343368	-0.0856635	-0.37889	-0.225539	-0.12932	0.27761	0.0329554	-0.035448	-0.465286	0.56191	-0.154537	0.114696	0.0478521	0.0635166	-0.130007	-0.274738	-0.142555	-0.267754	-0.0684798	-0.0963575
ENSBTAG00000001745	LUM	A	0.204407	-0.171125	-0.210391	0.146732	-0.0397179	0.252834	0.0162576	0.66991	-0.209909	0.0831047	0.30682	0.131351	-0.0274651	-0.498371	0.0410249	0.0116782	0.609412	-0.146979	-0.281056	-0.0946714	-0.22652	-0.0111709	-0.0465885	0.131314	-0.471738	0.133404	0.0972268	0.0503734	-0.43328	-0.0861812	0.0693163
ENSBTAG00000011913	CKAP4	A	0.222226	-0.0742549	-0.287317	0.2475	-0.000438273	0.131718	-0.0467407	0.276424	0.00179802	0.111114	0.281039	-0.0634756	-0.134751	-0.0778907	0.069418	0.20993	0.40228	0.0612154	0.156514	-1.07998	-0.0486566	-0.0150705	-0.0755077	-0.0119649	0.0997089	0.251072	-0.204417	-0.0462724	-0.280017	-0.178064	0.102858
ENSBTAG00000015794	NES	A	-0.113411	0.140785	-0.0648026	-0.0184107	-0.251631	0.105099	-0.104153	-0.119609	0.296564	0.0643041	0.206818	-0.178963	-0.279235	-0.192274	-0.0842798	0.249291	0.502483	0.0970062	-0.410625	-0.327287	0.406722	-0.104462	-0.091486	0.779779	-0.0136742	0.266848	-0.0390052	-0.0333886	-0.227391	-0.305921	-0.15569
ENSBTAG00000013259	POLR3A	A	-0.318793	-0.209121	-0.0753182	-0.115672	-0.192916	0.0989173	0.0202111	0.319523	0.149588	-0.214453	0.369567	0.36638	-0.408737	-0.217591	0.322172	0.132674	0.215193	0.343095	-0.354093	-0.120041	0.348973	0.0438107	-0.140333	-0.144875	0.166257	-0.266255	-0.445658	0.299867	-0.232426	0.382863	-0.122808
ENSBTAG00000045877	TSC22D3	A	-0.113981	-0.125728	0.400687	0.320232	0.283153	0.184077	-0.0546023	-0.229023	0.231379	-0.186064	-0.272093	0.126516	-0.37042	-0.334138	-0.0935522	0.455444	0.00441287	-0.246062	0.192837	-0.12977	0.695105	0.205965	0.0469787	-0.214557	0.0228238	0.0298046	-0.234184	-0.248788	0.0944813	-0.354937	-0.085996
ENSBTAG00000021787	PAQR7	A	0.142274	0.346696	0.153909	0.109075	0.0456479	-0.0738769	-0.158806	0.296534	0.246174	-0.0517304	-0.255765	-0.0372426	-0.263947	-0.210499	0.0906768	0.251213	0.205395	-0.18304	0.382284	-0.864387	0.150298	0.115887	0.210965	-0.453781	0.0201779	0.134053	0.0726176	0.166321	-0.187458	-0.286971	-0.112693
ENSBTAG00000019093	AMY2B	A	-0.0520147	-0.246096	-0.0804104	0.126691	-0.118408	0.0852258	-0.331989	-0.156255	0.317849	0.213602	-0.129953	0.450788	0.108077	0.127826	0.103597	0.371472	0.0769024	-0.218637	-0.196525	-0.805038	0.103801	-0.0865882	0.367956	-0.154503	0.233124	0.117383	-0.164512	-0.182098	0.260084	-0.332452	0.191101
ENSBTAG00000034246	ACRBP	A	0.0426845	-0.116841	-0.0882136	-0.0411206	0.251252	-0.412434	0.502056	-0.0518287	0.130537	0.0336194	-0.322836	-0.14573	-0.401197	-0.114783	-0.0556485	0.310043	0.409778	0.16532	-0.324419	-0.0455268	0.171794	-0.616236	0.332893	-0.152008	0.198155	-0.00874655	0.231771	0.0396778	0.288092	-0.283986	0.0738819
ENSBTAG00000005419	AOC1	A	0.474208	-0.0770655	-0.606599	0.0281602	0.39751	0.132063	-0.0199659	0.0634267	-0.342707	-0.0306014	-0.0833959	-0.358723	-0.0418984	0.197722	0.0893685	-0.239976	0.0521987	-0.310803	0.486039	-0.0131532	-0.0152981	0.0386386	-0.000298341	-0.271875	0.275512	0.216339	0.391304	0.126206	-0.286538	-0.331953	0.0621551
ENSBTAG00000021960	GPX8	A	-0.362878	0.261091	-0.119527	0.0697668	0.0542793	0.270547	-0.00697711	-0.35166	0.317559	0.1274	0.148583	-0.174405	-0.113485	-0.00412264	0.340865	0.212055	0.268459	0.0591139	-0.346299	-0.298244	0.337485	-0.0468705	-0.330699	0.170143	-0.298131	0.602213	-0.0636225	-0.344429	0.0286253	-0.401051	-0.00578398
ENSBTAG00000021313	RUNDC3B	A	0.216332	0.0381447	-0.303612	0.0339228	0.0786144	-0.0795659	-0.0588854	0.183343	0.184788	0.20026	0.0535813	-0.596025	-0.162403	0.237949	-0.101481	-0.38419	-0.23752	-0.1416	0.417187	-0.112417	0.200743	-0.323004	0.268688	0.141198	0.221747	-0.596025	0.357833	0.0129158	0.348139	0.0328	-0.131457
ENSBTAG00000004556	SLC2A3	A	-0.120788	-0.307345	0.133159	-0.00300825	-0.226514	0.133879	0.200357	-0.323267	-0.0926518	-0.277742	0.294441	0.185489	-0.3382	0.211967	0.280727	0.159765	-0.20961	0.00455113	0.0845093	-0.206328	0.303473	0.668358	-0.3876	0.157525	0.181834	-0.217441	0.157558	-0.369688	-0.129699	-0.253527	0.305817
ENSBTAG00000001376	RAD21L1	A	0.153507	-0.253748	-0.147902	-0.00526396	-0.148231	0.0175678	-0.116757	-0.534535	0.0748619	0.184711	0.278401	0.0385075	-0.0983364	0.35646	0.197584	-0.216203	0.245018	0.108105	0.440562	-0.244947	-0.284858	-0.268348	0.0534956	-0.506438	-0.188139	0.149653	0.279687	0.39265	-0.224443	0.398827	-0.131447
ENSBTAG00000054774		A	0.204544	-0.255602	0.291276	-0.292655	-0.0147222	-0.492918	0.100973	0.0224405	0.131465	-0.279462	0.153892	0.419997	0.0296781	0.138894	-0.141818	0.189013	0.0585249	0.100055	-0.0406057	-0.214659	0.0937744	0.147873	-0.546838	-0.172049	0.47314	-0.0757374	0.199557	0.115753	0.343565	-0.527136	-0.160213
ENSBTAG00000000066	LRRN4	A	-0.0876745	0.512207	-0.205444	0.191145	-0.497857	0.147624	-0.09082	-0.287208	0.0755709	-0.178069	0.435141	0.0895991	0.0741783	-0.497857	-0.211403	0.19857	-0.0358143	0.109838	-0.140527	-0.191141	0.134993	-0.163725	-0.301745	0.589351	-0.0848867	-0.0680986	0.0349682	-0.111024	0.243792	-0.00924515	0.325561
ENSBTAG00000017866	CD36	A	-0.156294	-0.187456	-0.00644922	-0.196597	-0.271148	-0.0950568	0.212857	-0.0575702	-0.0714572	-0.452058	0.509981	-0.130629	0.0682163	0.112092	0.567323	0.00622243	-0.0568711	0.0783018	-0.357172	-0.584096	0.0508708	-0.0822096	0.0997927	0.378332	0.168622	0.233734	0.0521227	-0.304052	-0.0604547	0.311336	0.219769
ENSBTAG00000053282		A	0.608155	0.00132964	-0.128024	0.365424	-0.366419	-0.315012	0.15311	0.145294	-0.293287	0.126864	0.27514	0.270142	0.414543	-0.0820855	-0.372171	-0.350125	0.276989	0.133465	-0.250902	0.215686	-0.120253	-0.32308	0.167882	0.0854234	-0.100514	-0.127702	-0.117348	-0.200623	-0.125065	-0.178937	0.212099
ENSBTAG00000021211	DPT	A	-0.119471	-0.439037	-0.282351	-0.0266	0.0344494	0.273947	0.290062	-0.20905	0.106049	0.123274	0.395073	-0.063216	0.132044	-0.257748	0.312419	0.163601	0.670419	-0.176924	-0.350752	0.0451454	0.276142	0.199055	-0.0262141	0.173114	-0.0895697	-0.223647	-0.156765	0.0741988	-0.443278	-0.24405	-0.16032
ENSBTAG00000021230	SFTPB	A	0.0763398	0.331294	-0.0182651	0.260408	-0.249409	-0.0394892	0.344664	-0.226823	0.143521	-0.114008	0.0171498	0.159228	0.140622	-0.0647274	-0.411536	-0.246233	-0.0718444	0.241704	-0.243063	0.0137636	0.253503	-0.320221	-0.286057	-0.0203785	0.703647	-0.54062	-0.216072	0.0991142	0.245141	0.0313064	0.0073391
ENSBTAG00000005305	NTS	A	-0.0691807	-0.0891891	-0.0153453	0.0989936	-0.206958	-0.137232	0.276739	0.0940693	0.403155	0.183259	-0.11033	-0.132144	-0.145989	-0.459285	0.414218	0.570153	-0.272322	-0.308189	0.150166	-0.0742566	-0.0314239	0.134682	-0.343697	-0.453114	-0.0614174	0.488155	0.147851	-0.0348556	-0.130247	-0.0987684	0.212505
ENSBTAG00000001592	INSIG1	A	0.478842	0.318306	-0.30983	0.356972	0.236459	-0.146611	0.0910233	0.346347	-0.372564	0.0262726	-0.313598	-0.246689	-0.0338548	0.0658997	-0.0480947	-0.360367	0.486461	0.209595	0.097344	0.0359567	0.0549622	-0.00233559	0.267762	-0.36483	0.0661513	-0.315492	-0.346696	0.0316326	-0.18911	0.0722966	-0.19221
ENSBTAG00000016465	DHCR7	A	0.483391	0.100773	-0.216996	0.265061	0.281675	0.110262	-0.0328494	0.48773	-0.380257	0.0800176	-0.0516234	-0.323017	-0.0801978	-0.150632	-0.305537	-0.149768	0.530591	0.273292	0.0869612	-0.352969	0.0777293	0.136537	0.0809656	-0.233748	0.286549	-0.0652292	-0.366488	-0.0718259	-0.200745	-0.24553	-0.0541222
ENSBTAG00000035247	MCEE	A	0.323346	0.390329	-0.160566	-0.223279	0.427142	-0.320717	-0.16503	0.203976	-0.138372	-0.0397711	-0.138822	-0.115983	-0.26912	-0.354046	-0.17662	-0.0196698	0.340773	-0.238171	-0.16309	0.119771	-0.0800984	0.132319	-0.195396	-0.308336	-0.181696	0.542551	0.32436	0.123833	-0.171293	0.130618	0.401056
ENSBTAG00000008129	CLSTN3	A	0.0657724	0.37623	0.0688825	0.0840216	0.276597	0.157327	-0.14087	0.35187	0.344612	0.142396	0.0384422	-0.368108	-0.31414	-0.135716	-0.0470498	0.105993	0.172708	-0.0666494	-0.226215	-0.427263	0.0548242	-0.207195	-0.151001	0.0907931	0.721438	-0.226266	-0.210967	-0.117176	0.162326	-0.202271	-0.373344
ENSBTAG00000022120	FGB	A	0.142759	-0.100977	-0.0626136	0.079907	-0.0841861	0.146799	0.0549588	0.155651	0.110277	0.0497539	0.0184071	0.157664	0.0307932	-0.0520269	0.194171	0.27225	0.0581498	-0.052141	0.0473457	-1.15784	0.0281365	-0.225415	-0.114584	-0.380462	0.321285	0.219118	0.0638324	-0.016296	0.00636842	-0.0469536	0.135869
ENSBTAG00000006379	BPHL	A	0.224965	-0.141321	-0.306435	-0.0885916	0.066431	0.146081	0.025614	-0.283581	0.315137	0.362272	0.0744885	0.336533	0.0087857	-0.404304	0.177669	0.504055	-0.268696	-0.41326	0.0424095	0.0866005	0.180344	-0.196707	-0.183086	0.312218	0.117001	0.0933495	0.0224218	-0.489115	0.148529	-0.401327	-0.0684816
ENSBTAG00000048655	NT5E	A	0.297678	0.224327	-0.182632	0.288106	0.104227	-0.105569	0.176335	0.372118	-0.301997	-0.113527	-0.274295	-0.123624	-0.174705	-0.103912	-0.353693	0.557455	0.257081	0.475611	0.00923636	-0.27894	-0.329832	-0.156012	0.351665	-0.100537	0.113263	0.0601667	0.0463616	-0.210688	-0.389686	-0.0697092	-0.0642747
ENSBTAG00000012931	PLN	A	0.197456	-0.278224	-0.20583	0.458202	0.110983	-0.224528	0.136794	-0.563657	0.107124	-0.194647	0.0859501	0.191352	0.00837924	-0.106956	-0.360936	0.246816	0.0541604	0.00974813	-0.563657	0.117141	0.156212	-0.370458	0.257873	0.276663	0.0184124	0.2604	0.236203	0.129133	-0.280696	-0.117265	0.207852
ENSBTAG00000050155	SERPINB6	A	0.106191	0.063795	-0.679711	0.0856852	-0.119963	-0.0112305	-0.411199	-0.117044	0.455274	0.351082	0.298784	0.0973218	0.0961667	-0.41007	0.240701	0.268833	0.145206	-0.150795	0.0894414	-0.0099706	0.300779	-0.144366	0.064968	0.122817	-0.30259	0.0545933	-0.137113	-0.307983	0.0630761	-0.333158	0.230481
ENSBTAG00000007698	TMEM59L	A	-0.372558	-0.0936575	-0.298187	0.158747	-0.147206	-0.124817	0.325221	-0.17721	0.44264	-0.16913	0.454801	-0.384005	-0.145376	-0.306813	-0.177166	-0.113819	0.105551	0.0850583	-0.215727	-0.188581	0.405044	-0.0489282	-0.0929065	0.387277	0.345797	0.279117	-0.027362	-0.105201	0.364179	-0.17121	0.00642573
ENSBTAG00000002863	ACAA2	A	0.220993	-0.254355	-0.231567	0.201733	0.0855361	0.101418	0.252942	0.219161	-0.504655	0.0318037	0.129902	0.255577	-0.202482	-0.579887	-0.131788	0.284161	0.285202	0.0456506	-0.177442	0.195129	-0.35228	0.0608274	0.287272	0.227746	-0.21571	-0.159824	0.30888	-0.352224	0.260688	-0.172329	-0.12008
ENSBTAG00000017531	FETUB	A	0.0800202	-0.0454094	-0.120688	0.138629	0.0188901	-0.0167902	0.123382	-0.0724236	0.182965	0.20988	-0.0118843	-0.120372	0.14786	-0.35147	0.537443	0.36121	0.131169	0.218948	-0.00209703	-0.8777	0.158995	0.0750639	0.177503	-0.19169	-0.213956	0.204734	-0.233135	-0.335883	0.0641736	-0.235735	-0.00163225
ENSBTAG00000014915	ETV5	A	0.27032	0.0649571	-0.485938	-0.0575076	-0.0728593	-0.113819	-0.185342	-0.215096	-0.0046039	0.113448	0.325086	-0.27048	0.130704	0.205138	0.282901	-0.783261	0.115743	0.243849	-0.246591	-0.231433	0.156785	-0.12458	0.433873	0.017072	-0.0907089	0.00242121	-0.13657	0.0441699	0.142611	0.360856	0.108857
ENSBTAG00000053557	DEFB4A	A	0.10301	0.129615	-0.311797	0.141383	0.131616	0.125112	0.11461	-0.205336	-0.177995	-0.016606	0.122603	0.184282	-0.267048	-0.024641	0.318943	-0.407688	-0.333316	0.222345	-0.33782	0.0787855	-0.0239773	-0.382187	-0.157625	-0.0687538	0.256684	-0.00130653	0.698338	0.156259	0.349799	-0.392137	-0.0251511
ENSBTAG00000047680	IRF7	A	-0.0804878	-0.444331	0.191397	-0.240865	0.440041	0.0708874	0.119784	-0.125083	0.0671126	-0.20696	0.439907	0.25915	-0.214242	-0.257	-0.228152	-0.0780033	0.251976	-0.104005	0.0320785	-0.126976	0.216512	-0.010264	0.632407	-0.354233	0.000373647	0.0814879	-0.190091	-0.295571	0.250749	-0.27052	0.172921
ENSBTAG00000017665	DHRS4	A	0.270806	-0.372633	0.127135	0.116267	-0.0093748	0.0615468	0.421079	0.353801	0.0503094	0.0264563	-0.0778582	-0.235347	-0.03108	-0.0921331	0.0736487	0.154259	0.347951	-0.26089	-0.263002	0.192747	-0.342307	-0.360865	0.186401	-0.0187619	-0.302874	-0.240932	0.398489	0.166764	-0.284451	-0.422758	0.367608
ENSBTAG00000000070	F13B	A	0.228678	0.0118902	-0.307577	0.248838	0.0273267	0.00188842	0.243933	0.0444319	0.234529	0.0348327	0.183779	-0.0559175	0.07051	-0.156629	0.438931	0.136143	0.132202	-0.109416	-0.231253	-0.877802	-0.0376456	-0.424089	-0.205187	0.0445111	0.148019	0.41166	0.0492019	-0.191511	-0.191259	0.0149888	0.0819927
ENSBTAG00000021823	HJV	A	0.324497	-0.11719	-0.409454	-0.280159	-0.191937	-0.187248	0.395514	0.171303	-0.137522	-0.258103	0.477089	-0.424197	0.271911	-0.105575	0.334975	-0.0881528	0.132371	-0.0291398	0.0430074	-0.203824	-0.310241	-0.0293113	0.254358	0.0256895	-0.317777	0.371994	0.361048	-0.02121	-0.140647	-0.0379582	0.12589
ENSBTAG00000006187	MFAP4	A	-0.0978981	-0.136173	-0.0688923	0.0872702	-0.290822	0.0470354	-0.104184	-0.15522	0.00586705	-0.0793986	0.349134	-0.132006	-0.00227582	-0.477888	-0.133376	-0.00266764	0.888369	0.103248	-0.143477	-0.131954	0.288296	-0.0420313	0.133592	0.470779	0.01973	0.07879	0.0772776	0.0885409	-0.192938	-0.407241	-0.0394859
ENSBTAG00000000011	TDH ENSBTAG00000000011	A	0.0840022	-0.169125	0.343916	0.0409988	-0.0978867	0.0325647	-0.140015	0.0877881	-0.0277375	-0.0352713	-0.0387842	0.189784	-0.0383731	-0.192463	0.087378	0.439333	0.524472	-0.484388	0.196529	-0.464433	-0.0571177	-0.518476	-0.0574303	0.0852962	0.366015	0.276737	-0.0416597	0.235275	-0.150939	-0.326873	-0.149117
ENSBTAG00000053713		A	0.438194	-0.283887	-0.27013	-0.253917	-0.312069	-0.030541	0.0245139	0.118504	-0.0711923	0.172872	0.28985	0.31526	0.379265	0.244753	-0.0267777	0.144882	0.183737	-0.211954	0.384776	-0.171208	0.309814	-0.0876059	-0.335505	-0.0875759	0.0139725	-0.32662	-0.358309	-0.378935	-0.136785	0.302685	0.0199326
ENSBTAG00000051730		A	-0.30174	-0.0953569	-0.255192	0.102387	-0.302872	0.203289	0.655102	-0.339769	-0.0891749	-0.390946	0.10591	0.53358	-0.112518	0.0497607	0.111116	0.0237015	-0.0780673	0.0208256	0.00495121	-0.188798	0.353387	0.428927	-0.0862191	0.126998	-0.0494277	0.115787	-0.124628	-0.249358	-0.196711	-0.19664	0.221696
ENSBTAG00000019368	IGFBP7	A	0.033865	0.132915	-0.211162	0.251342	0.0754732	-0.178069	0.0076346	-0.253638	0.205787	-0.0397209	0.369302	-0.0967033	0.0321576	-0.620868	-0.135064	0.143558	0.0833227	0.399351	-0.564119	-0.210806	0.282776	-0.0774118	-0.0764856	0.591429	0.0794646	0.0763516	0.0749167	-0.0785678	-0.0258999	-0.294482	0.0233496
ENSBTAG00000008734	PM20D1	A	0.133596	-0.110655	-0.158979	0.0905126	0.0472278	0.0656883	0.0578659	0.125837	-0.0539107	0.177277	-0.258223	-0.231527	0.0774749	0.1198	0.124026	0.500382	0.438285	-0.525275	-0.185735	-0.453674	0.241137	0.0333494	-0.149079	-0.265641	0.330067	0.192617	0.0247985	0.378757	-0.379973	-0.086044	-0.299983
ENSBTAG00000050156		A	-0.0889999	0.187047	0.130991	1.01706	0.163276	-0.306559	0.0307906	0.147492	0.0750607	-0.113652	0.0658599	-0.204251	-0.389396	0.324669	0.00220966	-0.158426	-0.14113	0.0750244	-0.0319071	-0.0785893	-0.130851	-0.082364	-0.177485	0.189573	-0.240949	-0.181297	-0.0479552	0.265411	-0.0813683	-0.194193	-0.0250904
ENSBTAG00000006343	IL1R2	A	-0.345318	0.134534	0.24089	0.0658306	-0.154793	0.000375855	0.145371	0.120929	0.0895776	-0.244767	-0.0290714	-0.408113	-0.117295	-0.220306	0.316302	0.0783293	0.181345	0.0244804	0.103123	-0.562409	0.126069	-0.111783	0.531437	-0.260826	0.404303	0.179682	0.415169	-0.229905	-0.185818	-0.0563028	-0.23104
ENSBTAG00000019227		A	0.388322	-0.156276	-0.280789	0.00260381	-0.258107	0.104369	0.233803	-0.104771	0.202385	0.153894	-0.00513825	0.337554	-0.316225	-0.29155	-0.287076	0.125305	0.23776	0.127817	0.136002	-0.665107	0.338552	-0.323423	0.104484	-0.0469884	-0.0706981	0.0358863	0.221541	0.0673963	0.0578834	-0.366333	0.296923
ENSBTAG00000026758		A	0.303915	-0.110458	0.312082	-0.0388913	-0.232005	0.163386	0.116823	0.292078	-0.14431	-0.0175111	-0.460396	0.410021	-0.184568	-0.283758	0.0430839	0.485902	0.0489156	-0.371635	0.253985	-0.239755	0.279143	0.0105733	-0.368652	0.0970416	0.379055	-0.27388	0.0238661	-0.127424	-0.159974	-0.0593663	-0.147286
ENSBTAG00000020242		A	-0.0862161	-0.206158	0.0113449	-0.170657	0.182049	-0.0830486	0.262445	0.052704	-0.292149	0.15624	0.408351	-0.144671	-0.265327	-0.0882299	-0.16521	-0.226953	-0.0170608	0.281774	0.625972	0.103685	-0.0981015	0.132269	0.100015	-0.238706	-0.0820859	0.678729	-0.166124	-0.312116	-0.0400263	-0.299368	-0.0133711
ENSBTAG00000052132	FOXQ1	A	-0.0446261	-0.0471857	-0.0376073	-0.104478	-0.25449	-0.403628	0.503806	0.0321809	-0.00463325	-0.109402	0.545766	-0.140039	0.0347972	0.0323874	0.533132	-0.0471973	-0.335699	-0.105282	0.026367	0.0155018	-0.43278	0.116306	-0.111062	0.0870102	-0.0204248	0.138516	0.39874	-0.029847	-0.437593	0.248238	-0.0467724
ENSBTAG00000053645	CYP3A5	A	-0.0512562	-0.0599989	-0.0916185	-0.0633001	0.0239527	0.428833	-0.098082	0.139807	0.252994	-0.183781	-0.55279	-0.113593	-0.176911	-0.347866	0.0173434	0.759161	0.266232	0.0206145	0.0282858	-0.246074	-0.0220521	0.234576	0.0319879	0.0953897	-0.194844	0.322952	-0.101746	0.165633	0.0441546	-0.269793	-0.258212
ENSBTAG00000007665	NPR3	A	0.419584	0.210355	-0.120553	0.142499	0.267898	-0.229676	-0.196521	0.266124	0.333199	-0.288783	0.244013	-0.201743	-0.230237	-0.134861	-0.161307	0.34033	-0.0133095	-0.355248	-0.0385032	-0.689269	0.21465	0.0401474	-0.176937	0.0101834	-0.131024	0.182943	0.197551	0.17941	-0.222649	-0.0564391	0.198174
ENSBTAG00000005990	S1PR1	A	0.157427	-0.392632	-0.607967	0.132899	-0.418731	-0.0461404	0.308369	0.0390764	-0.114841	-0.0397536	0.366906	-0.394049	-0.0132492	0.156848	0.540809	-0.128939	0.377046	0.124287	-0.0857042	-0.275042	-0.0984836	0.0876341	0.0780398	-0.0371991	-0.124977	-0.0111222	0.189665	-0.178668	0.0693081	0.182315	0.156869
ENSBTAG00000016026	PCOLCE2	A	0.337015	-0.363262	-0.353413	0.215304	-0.149766	0.0458455	0.224334	-0.00204276	-0.0455947	-0.141486	0.410198	0.0481861	-0.0730171	-0.0812873	0.308847	-0.169444	0.194442	0.0320271	-0.219739	-0.337735	-0.375804	-0.459054	0.0206525	0.334748	-0.333853	0.0391454	0.343343	0.0122663	-0.0421596	0.279324	0.30198
ENSBTAG00000014357	SDC2	A	0.0818618	-0.00371383	-0.21071	0.129482	-0.0180897	0.0649206	0.0804342	0.00476295	0.121731	0.0439741	0.0761453	0.13173	0.0197382	-0.109964	0.157554	0.462175	0.17637	-0.0838994	-0.129279	-0.994208	0.260988	-0.155551	-0.421305	-0.0880081	0.151414	0.345374	0.0747674	0.0247921	-0.0709911	-0.194898	0.0724032
ENSBTAG00000016148		A	0.113113	-0.246803	-0.174409	0.156766	-0.532236	0.141447	0.0415247	0.160361	0.704036	0.153527	-0.11932	-0.139104	-0.314813	0.141844	0.104176	0.223561	0.179385	0.167783	-0.32558	-0.0486276	0.100615	0.0113992	0.431084	0.147022	-0.174289	-0.159712	-0.329866	-0.258295	0.126687	-0.0436234	-0.237658
ENSBTAG00000012234	RHBG	A	-0.288096	-0.345282	-0.527282	0.507849	-0.161803	0.0473648	0.0919059	-0.271106	-0.0178821	-0.0832809	0.261961	0.108879	-0.39624	0.105102	-0.000907293	-0.0671959	0.528816	0.058476	-0.0722023	0.155856	0.105229	-0.0190159	-0.378196	0.37129	0.257853	-0.0741067	-0.211054	0.078102	0.201619	0.0705341	-0.0371888
ENSBTAG00000022028	DERL3	A	0.19874	-0.16986	-0.2125	0.111766	-0.101111	0.0938668	-0.0581273	-0.203568	0.275625	0.488606	0.212214	-0.116626	-0.146442	-0.229924	0.278624	0.458257	0.182664	0.320038	-0.408133	0.0195702	0.261986	0.121604	-0.00528113	0.0828529	-0.41401	-0.0944349	-0.417122	-0.115544	0.161727	-0.330293	-0.245163
ENSBTAG00000024081	ECM2	A	-0.053668	0.0634031	-0.276736	0.19605	0.0972557	-0.0425264	0.0883419	0.183661	-0.0578536	-0.252046	0.280548	-0.0686211	0.0279321	-0.0868062	0.0854901	-0.0532035	0.202467	0.260394	-0.00919514	-0.791688	0.340605	-0.373107	-0.299925	0.499118	0.259173	-0.0968219	0.174782	-0.29613	0.0804749	-0.0775048	-0.00386261
ENSBTAG00000015163	TM4SF1	A	0.0643847	0.395034	-0.0400425	-0.0364839	-0.264992	-0.231115	0.447225	0.0511288	0.0363885	0.360405	-0.175289	-0.305915	-0.344228	-0.335979	0.211655	0.198724	-0.165066	-0.260425	-0.185344	-0.0440443	0.289101	-0.390239	0.279061	-0.123473	-0.0394062	0.384315	0.187503	-0.0718683	-0.0706739	-0.179822	0.35948
ENSBTAG00000008103	ALDH1A1	A	-0.291135	0.157502	-0.529276	0.116974	0.0341596	-0.0014564	0.326981	0.353664	-0.156551	0.0251237	0.304909	0.186515	0.0531659	-0.549393	0.114085	0.171275	0.240261	-0.228399	0.295734	-0.34941	-0.435291	0.0161013	-0.0277093	-0.352849	0.205874	0.105827	0.0589865	0.0722889	-0.000468416	0.163746	-0.0812337
ENSBTAG00000018146	VAT1L	A	-0.00365528	-0.156213	0.0316109	-0.159514	-0.0722612	0.0516689	0.106364	-0.284792	0.291451	0.105187	-0.104145	0.0549153	-0.215382	0.0250758	-0.15446	0.903582	-0.290499	0.0217492	-0.105004	-0.342287	0.464338	-0.218277	-0.132503	0.0302534	0.422547	-0.043439	0.0168064	0.0170883	0.00991886	-0.0856881	-0.184436
ENSBTAG00000021829	GM2A	A	-0.020233	0.293786	-0.160291	-0.00538794	0.0883607	-0.0763391	0.385627	-0.0677634	-0.0789895	-0.183945	0.331448	0.0186945	-0.323386	-0.232562	0.101173	0.180633	-0.174063	0.219648	-0.410695	-0.812236	0.257098	-0.0869937	-0.0859958	0.208269	0.256813	-0.203637	0.0603354	0.0302425	0.0934953	0.168286	0.228608
ENSBTAG00000040393		A	0.525622	0.154279	0.12801	-0.168165	-0.150928	0.0732047	0.595588	0.128253	0.0194506	-0.509979	0.307605	-0.231364	0.217338	-0.127338	0.190849	-0.0293918	-0.117768	-0.180531	-0.0514799	0.160038	-0.0950495	-0.354393	-0.139783	-0.224089	0.163567	0.152094	-0.325984	-0.149026	-0.145921	-0.145819	0.331112
ENSBTAG00000053537		A	-0.0192085	-0.494888	0.309001	0.0596588	0.244661	0.271144	-0.172248	-0.0575424	-0.243492	-0.0945578	0.234448	-0.341123	0.127925	0.0771532	-0.429773	-0.222829	0.444806	-0.243514	-0.0709967	0.218776	0.12901	-0.349594	0.0412089	-0.320078	0.0374515	-0.0413075	0.15328	0.11516	0.492166	0.102204	0.0430976
ENSBTAG00000007952	MVP	A	0.136945	0.0417227	0.252555	0.0201711	0.110109	-0.2765	-0.243821	0.180232	-0.0998686	0.239119	0.00321149	0.0988741	-0.300608	-0.0583864	0.230473	0.0175073	-0.431255	0.256399	-0.474358	-0.389297	0.403188	0.00995479	0.10223	0.054226	0.171476	-0.215333	0.39025	-0.0801515	0.0288172	-0.477334	0.299451
ENSBTAG00000002942	SLC2A10	A	0.150239	0.0135489	-0.17052	0.101314	0.00869911	0.286036	0.0882924	0.196592	-0.0917335	-0.0162839	0.498432	-0.239256	0.153925	-0.0378876	0.17728	0.258411	0.182898	-0.240909	-0.235418	-0.840094	-0.135792	-0.264341	0.356717	-0.0314512	-0.169695	0.197151	0.0947597	-0.0911229	-0.167734	-0.147313	0.115256
ENSBTAG00000015991	CDH1	A	0.0882109	-0.0326941	-0.362039	-0.100572	0.133529	0.13888	-0.393998	-0.182396	-0.165147	-0.0786421	0.408734	-0.235046	0.105837	0.232271	0.0737533	-0.357539	0.274815	0.00215659	-0.156022	-0.562149	-0.249272	-0.207121	0.308004	0.200555	0.155253	0.131747	0.273931	0.328553	-0.191815	0.282209	0.136013
ENSBTAG00000001992	CYP51A1	A	0.262668	0.24476	0.000427267	0.288261	0.180741	-0.310723	-0.24851	0.237792	-0.234102	0.074747	-0.319006	-0.0147158	-0.0335075	-0.0608579	-0.109884	0.00739976	0.520378	0.316837	-0.0841657	-0.546868	0.123935	0.0564335	-0.0656933	-0.49815	0.368863	0.0888532	-0.11928	0.0201511	-0.0364911	0.156947	-0.267242
ENSBTAG00000021217	COL11A1	A	-0.0732619	0.0634534	0.0742695	0.0076945	-0.00305923	-0.016271	0.387527	0.110721	-0.160248	0.0394855	0.137943	-0.232091	-0.100111	-0.266728	0.0985802	0.211248	0.860918	0.221458	0.120615	-0.571426	-0.0561934	-0.080884	-0.301738	0.150555	0.00673902	-0.276646	-0.146844	-0.245691	-0.080747	0.0381905	0.0825406
ENSBTAG00000017442	CDO1	A	-0.200524	-0.0649463	0.215495	0.268067	0.203891	0.207618	-0.00203022	0.0155572	0.0992378	-0.205958	-0.23594	0.145152	-0.388651	-0.148263	0.0711779	0.612135	0.162811	-0.174849	0.0480464	-0.424621	0.430947	0.107727	-0.0123836	-0.239796	0.202854	0.221484	-0.0125975	-0.250543	0.0588793	-0.402811	-0.307163
ENSBTAG00000006614	TMCC1	A	0.117234	-0.264032	-0.179548	-0.00487694	-0.207225	0.250152	0.275316	0.222611	-0.142701	0.297188	0.0611899	0.0818737	-0.0483615	-0.299466	0.0779565	-0.697126	0.250976	-0.00929294	0.194567	-0.456295	-0.276403	-0.235405	0.186073	0.210362	0.00599991	0.264924	0.109836	0.259678	-0.190643	0.259712	-0.114273
ENSBTAG00000055282	CLDN2	A	0.147415	-0.269004	0.477268	0.0821898	0.0338183	0.37676	0.270012	-0.264815	0.30128	-0.192894	-0.0790826	0.183369	-0.269327	-0.256839	-0.326208	0.391961	0.00326309	-0.107822	-0.120217	-0.397743	0.177643	-0.138503	0.164518	-0.0103577	0.276787	0.0736276	0.190702	0.088557	-0.264317	-0.117452	-0.424591
ENSBTAG00000008800	XKR8	A	-0.0200406	0.438141	-0.532585	0.0512105	-0.00842974	-0.131491	0.295284	0.210582	-0.251142	0.0158116	0.239284	-0.164322	0.339655	0.166679	0.251915	-0.427089	0.319896	-0.0747993	-0.15583	-0.276461	-0.440939	-0.288823	0.0464021	0.312353	-0.024516	0.0779924	-0.146011	0.193143	0.0832938	-0.0108997	-0.0882642
ENSBTAG00000000140	EPHX1	A	0.449054	-0.076446	0.0247607	-0.187898	-0.595882	-0.0990613	0.32816	-0.015613	-0.0912905	-0.315488	-0.00723845	0.272136	0.21617	-0.0622124	-0.253622	0.312014	-0.00200636	-0.320845	0.265355	0.0781261	-0.310204	-0.081636	-0.175236	0.135129	0.290166	-0.0383739	0.365301	0.0785627	0.237533	-0.275561	-0.143852
ENSBTAG00000008320	SEPTIN5	A	-0.27647	0.203207	-0.50088	0.0993141	0.194188	0.161113	-0.187554	-0.210308	0.56183	0.221819	0.0480651	0.227946	-0.232181	-0.315331	0.107458	-0.233816	0.309776	0.165462	-0.292812	0.12616	0.263271	0.0835786	0.254077	-0.063927	-0.154369	0.131674	-0.449717	-0.105291	0.00485817	-0.183192	0.0420531
ENSBTAG00000011377	KCNMB2	A	0.189996	-0.0765758	-0.234326	0.0588766	0.236509	-0.193084	0.519753	0.087418	0.0556002	-0.16907	0.598726	-0.357164	-0.199058	0.0604157	0.254662	-0.0590411	0.0111427	0.0361028	-0.264937	-0.373462	0.151992	-0.0719751	0.261247	0.142588	-0.362552	0.373138	-0.0317886	-0.154657	-0.177527	-0.0837938	-0.229155
ENSBTAG00000003074	SLC16A6	A	-0.0297295	0.0681129	0.364564	0.17469	0.309453	-0.049163	-0.245892	-0.0676876	0.345987	0.0139815	-0.467575	0.281486	-0.357299	-0.0362572	-0.204641	0.0987422	0.341728	-0.247044	0.216616	-0.446867	0.169838	-0.0888018	-0.215716	-0.00933019	0.0467631	0.121964	-0.288105	0.44827	-0.266683	0.0508931	-0.0322986
ENSBTAG00000003871	CYP2B6	A	0.461322	0.0630137	-0.00649643	-0.0357908	0.0045018	-0.019728	-0.195106	0.347514	0.18904	-0.00777251	-0.290916	-0.0337185	0.0419242	-0.242721	-0.0458969	0.354605	0.208024	-0.427947	0.23543	-0.391317	0.206619	-0.0337299	0.24638	-0.292472	-0.0682328	0.376327	0.255395	-0.0127696	-0.162956	-0.342345	-0.38018
ENSBTAG00000016388	SLCO4A1	A	-0.107859	-0.145451	0.363478	0.0837724	0.157617	0.200426	-0.350545	-0.0204824	0.33122	-0.236801	0.184205	-0.042228	-0.418957	-0.232362	-0.457253	0.335833	0.00568666	0.082968	-0.0176238	-0.134467	0.693362	0.265867	-0.169463	-0.127004	0.0239061	-0.0667729	-0.0781604	0.113055	0.0106338	-0.0271176	-0.219484
ENSBTAG00000021923	DSG2	A	0.173821	-0.120725	-0.145931	0.279808	0.0571011	0.389191	-0.206697	-0.0361278	-0.203649	0.0295304	0.251411	-0.00844078	-0.0284624	0.284365	0.15777	0.0479387	0.110436	-0.234183	0.21205	-0.744101	-0.13332	-0.160028	-0.265892	0.160481	-0.0507165	0.481928	0.211616	-0.358374	-0.0441088	-0.171556	0.0648658
ENSBTAG00000016265	DNAJA1	A	-0.425252	-0.221542	-0.404713	0.0985525	0.04614	0.158982	0.475567	-0.376537	0.233858	0.0399181	0.090459	0.0492994	0.0697147	-0.19192	0.392729	0.277682	0.0475907	0.169428	0.221249	-0.31947	0.0335265	0.111074	-0.207628	-0.225834	-0.163414	0.295641	-0.234773	-0.339208	0.293583	-0.0581306	0.0634288
ENSBTAG00000013848	ADGRD1	A	-0.315011	0.32639	0.0439368	0.137519	-0.0287976	-0.0208092	-0.10784	0.0553897	-0.108129	-0.236531	0.428513	-0.124791	-0.0754491	-0.315976	-0.319086	-0.0889502	0.391138	0.0652128	-0.193279	0.0044939	0.282549	-0.174814	-0.266384	0.799826	0.0441514	-0.233017	-0.0363812	-0.0274261	-0.00859573	0.0534658	0.0486806
ENSBTAG00000017077	CTSV	A	0.232041	0.00759232	-0.331987	0.335314	-0.176488	-0.020687	0.000486188	0.261625	0.303285	0.119697	0.0678479	0.0402471	-0.125155	-0.323296	0.0531603	0.0465522	-0.0290396	-0.0744216	-0.0478274	-0.810754	0.407958	-0.150288	-0.219443	-0.0508673	0.308117	0.250447	0.144934	-0.203021	-0.0291899	-0.169568	0.18273
ENSBTAG00000013615	CHORDC1	A	-0.432479	-0.259555	-0.230245	0.0153488	0.28389	0.112662	0.475132	-0.249475	0.0544754	-0.0581142	0.0640287	0.116296	0.166164	-0.189889	0.285737	0.0758277	-0.147335	0.164674	0.295359	-0.130727	0.0604571	0.268915	-0.750504	0.0213434	-0.0644166	0.00220222	-0.229928	-0.145478	0.200957	0.146237	0.0784402
ENSBTAG00000005052	GLP2R	A	0.0302717	0.0586166	0.206226	0.234994	-0.389915	0.218544	-0.00479804	-0.318826	0.283689	-0.164202	-0.0668623	-5.4708e-05	-0.506099	0.124488	-0.0959528	0.582742	0.0801497	-0.155088	-0.164305	-0.383358	0.316111	0.0879972	-0.300471	0.397114	-0.0217656	0.166327	0.157258	-0.0422824	-0.209526	-0.0592301	-0.061793
ENSBTAG00000044427	RNaseP_nuc	A	0.244627	0.551437	0.183945	-0.129995	-0.248503	0.00208887	0.26791	-0.143774	-0.0250635	0.13196	-0.0572766	0.149782	0.421192	-0.249063	0.306341	0.432814	0.1126	-0.386336	-0.158235	0.0538311	-0.0568798	0.113402	-0.307193	-0.243885	-0.242303	0.190264	-0.228274	-0.0891897	-0.0624233	-0.326122	-0.207677
ENSBTAG00000019665	IL1RN	A	0.36252	-0.164348	-0.328769	0.214207	-0.0307062	-0.215913	0.172517	0.141952	-0.0868838	0.200888	-0.162377	-0.0853355	-0.24958	-0.210215	0.615	-0.309703	0.312714	0.113477	0.0169391	-0.420947	-0.228113	0.00874439	0.183121	-0.403313	0.109369	0.346043	0.0472391	0.0688932	-0.179062	0.136488	0.0251529
ENSBTAG00000005078	UCHL1	A	-0.107105	0.1203	-0.298935	0.391465	-0.200726	-0.182786	0.528118	-0.167714	0.181644	0.150262	0.271926	-0.114207	-0.247416	-0.566332	-0.440564	-0.125605	-0.0122761	0.348752	-0.242576	-0.11521	0.223675	-0.142182	-0.00230758	0.20417	0.176591	0.0829094	0.0570127	0.132461	0.134354	-0.136283	0.0985841
ENSBTAG00000015792	CFAP54	A	0.272986	-0.277759	-0.304846	-0.149428	-0.105541	0.0337533	0.579928	0.418037	0.109934	0.19976	0.101631	-0.0796606	-0.162171	-0.520045	0.165654	-0.145017	-0.0422327	-0.0038575	-0.193796	-0.434311	0.252602	-0.0689548	-0.0829645	0.259516	0.185567	-0.167888	0.202257	0.178973	0.114491	-0.212588	-0.124031
ENSBTAG00000006676	FIBIN	A	0.57306	0.0286439	0.0274657	0.359945	-0.0890884	-0.122905	0.108865	-0.082948	-0.334578	0.0605076	0.301816	-0.0377208	-0.0131266	-0.315027	-0.467746	0.0538106	0.496388	-0.152377	-0.0355761	-0.185457	-0.114299	-0.0952789	-0.206631	-0.0575357	-0.142185	0.31409	0.403602	-0.255307	0.139698	-0.0620148	-0.0980902
ENSBTAG00000010956	SCARB2	A	-0.05768	-0.43431	-0.258105	0.329469	0.0168587	-0.18774	-0.123779	-0.41618	0.510691	0.293382	0.160172	0.0591454	-0.405574	-0.0613845	0.429567	0.20883	0.152363	0.238784	-0.281324	-0.270169	-0.0147801	0.0737179	-0.0862939	0.181886	0.0788057	0.200278	-0.151869	0.133576	-0.139113	-0.160865	-0.0183582
ENSBTAG00000026779	LYZ	A	0.0363472	-0.069642	0.240714	0.0436001	0.056834	-0.0748281	-0.549683	0.0344606	-0.145791	0.223864	0.182287	-0.422564	0.0702792	-0.196542	-0.222903	0.0955346	-0.00950001	0.423931	-0.48008	-0.0965567	-0.0643428	-0.192293	0.165502	-0.311957	0.477438	0.175175	-0.0406599	0.30451	-0.0242445	0.146159	0.224952
ENSBTAG00000016275	AMDHD1	A	0.154311	-0.317529	0.400618	0.152535	0.102698	0.288864	-0.0123655	-0.0285189	-0.109096	-0.207929	-0.264501	0.28189	-0.0445639	-0.184846	-0.119728	0.306355	-0.0297877	-0.492542	0.365768	-0.0566486	0.578377	-0.0583123	-0.121117	-0.113375	0.351503	-0.137446	-0.146251	-0.143986	-0.131964	0.00994125	-0.272354
ENSBTAG00000005069	TM7SF2	A	0.486986	0.0903828	-0.254464	0.302814	0.226494	0.014266	0.0877331	0.4495	-0.32681	-0.0963103	-0.2128	-0.232058	-0.0377013	-0.332096	-0.203089	0.0786405	0.359099	-0.00658482	0.121793	-0.0632772	0.0333679	0.0971797	0.408214	-0.343986	0.165284	0.0299612	-0.00690266	-0.0426222	-0.111563	-0.434878	-0.246573
ENSBTAG00000013779	HSPA12A	A	-0.0872565	-0.28665	0.20978	0.166512	0.253189	0.01824	-0.276566	0.0576453	-0.277159	-0.0543489	0.371753	-0.0266393	-0.354842	0.0748393	0.278977	-0.0991056	-0.0623315	-0.352557	0.27512	-0.121023	-0.325268	0.168691	-0.333588	0.110515	-0.338104	0.504755	0.0065621	0.338923	-0.103395	0.219045	0.0442878
ENSBTAG00000017121	ALB	A	0.0477149	0.0912197	0.0812352	0.087312	0.0752277	0.106536	-0.029339	0.0723785	0.0363398	0.113219	-0.314134	0.202353	0.0873017	-0.120968	0.115444	0.249696	-0.0285771	-0.191322	-0.046745	-1.01184	0.097109	-0.226969	-0.0699779	-0.254104	0.307979	0.278139	0.107729	-0.126105	0.158386	-0.0875464	0.192309
ENSBTAG00000001568	PPIC	A	0.0655109	0.0322967	-0.172493	0.141684	-0.12678	-0.0543684	-0.00169253	-0.181987	0.285713	0.230864	0.208175	-0.473114	-0.00634329	-0.304304	0.464816	0.186526	0.187671	0.143188	0.00842016	-0.641454	0.315396	-0.194938	-0.113717	0.272732	-0.087933	0.245042	-0.00336694	-0.196154	0.0905516	-0.316854	-0.00308741
ENSBTAG00000004597	PIM2	A	-0.0113203	-0.17861	0.241619	-0.192342	0.180158	0.153732	-0.0713335	-0.0153422	0.214386	-0.121736	0.135086	-0.0377104	-0.100591	0.499696	-0.00394341	-0.278023	-0.0269964	0.251799	-0.430563	-0.118623	0.448897	0.225746	0.122707	0.0807674	-0.0580375	-0.0266982	-0.528189	-0.503835	-0.163908	0.147115	0.166092
ENSBTAG00000014707	ISG15	A	0.0246123	0.00694453	0.169627	0.0358812	0.191006	-0.584444	0.512877	0.253205	-0.240779	-0.0440979	-0.00682382	-0.111907	-0.0210003	-0.0765893	-0.196364	-0.0041023	0.0141502	0.199573	-0.157068	-0.277163	0.124342	0.124123	0.78999	-0.112322	-0.0884736	0.0531157	-0.10876	-0.146084	-0.0774277	-0.206099	-0.0399406
ENSBTAG00000006354	HP	A	0.184137	0.0598736	0.228881	0.204599	0.0823059	-0.359689	0.032797	-0.229763	-0.292267	-0.00480207	0.34626	0.226299	-0.136109	0.0805361	0.276305	-0.0746817	-0.247869	0.183822	-0.0692654	0.0751772	-0.0670779	0.107496	-0.440548	-0.406203	0.420663	-0.486064	0.0916338	0.0245117	0.225188	-0.25457	0.218422
ENSBTAG00000052762		A	0.0194439	0.174146	-0.173995	0.455538	-0.0495926	0.186955	0.156572	0.0710192	-0.135347	0.0703067	0.303817	0.0785158	-0.123083	-0.320042	0.0347501	-0.117294	0.301446	0.01809	0.0216802	-0.894683	0.0704352	0.0723346	-0.471566	0.0959393	0.0801915	0.0770014	0.038284	-0.065915	0.064655	-0.0630751	0.0234711
ENSBTAG00000020954	TRIM7	A	0.272149	-0.418986	-0.119589	-0.143228	-0.0771171	0.265071	-0.27133	-0.160124	-0.0357568	-0.330667	0.50949	0.0923785	-0.00353195	0.167366	-0.0632832	-0.247186	0.297598	-0.013735	0.040948	-0.382501	-0.165315	-0.102158	0.34953	0.0192066	-0.294914	0.201628	0.414669	-0.0778249	0.143732	0.273751	-0.140269
ENSBTAG00000038962	SLC6A11	A	-0.00319492	0.0518097	-0.3787	0.250505	0.241346	0.241099	-0.27186	-0.194256	0.082414	-0.0892265	0.273962	0.029949	-0.139956	0.0166645	-0.14716	-0.331435	0.315932	-0.0482419	-0.0252708	-0.526227	0.253375	-0.0369163	0.244039	-0.0233736	0.405917	0.130894	-0.227039	0.29584	-0.481605	0.0966597	-0.00594485
ENSBTAG00000004118	ALAS1	A	0.00122078	0.217637	0.336503	0.481532	0.0981102	0.154902	-0.361988	0.115191	-0.0213089	0.0571424	-0.177378	-0.0719169	0.17446	-0.222322	0.193712	0.44457	0.194261	-0.413729	0.0794069	-0.2854	0.249517	0.101156	-0.0825299	-0.516675	-0.12956	0.0911702	-0.202493	-0.175832	0.0148498	-0.269807	-0.0744008
ENSBTAG00000007434	CD300LG	A	-0.0338385	0.0117077	0.210623	0.104902	-0.279335	-0.0921275	-0.046569	-0.0364167	-0.00710116	-0.110411	0.480821	-0.0623162	-0.126502	-0.180947	-0.172142	-0.167316	-0.0796262	0.190853	-0.319378	-0.410305	0.261945	-0.204912	0.283036	0.223562	0.317042	-0.519707	0.145703	-0.0368104	0.534896	0.0310268	0.0896418
ENSBTAG00000045989	CDC42EP5	A	0.215867	-0.328549	-0.499854	0.112025	0.179012	0.273396	-0.0113556	-0.000925971	0.255868	0.014421	0.266307	-0.00133294	-0.0533573	0.11757	0.189124	0.0247331	0.00202286	-0.313998	-0.227668	0.365641	-0.241188	-0.105733	0.216994	0.198566	0.101609	0.19726	0.114677	-0.38222	-0.591657	-0.151423	0.0641691
ENSBTAG00000009886	KDELR3	A	0.103423	0.093725	-0.00425497	0.0648457	-0.136516	0.0737107	-0.238386	-0.0417796	-0.0575616	0.21046	0.320667	0.0546498	0.134329	-0.00880862	0.0530456	0.562186	0.135375	0.0714972	-0.665166	-0.501465	0.0156539	0.059079	-0.0257966	0.0431781	-0.21888	0.423413	-0.224984	-0.20363	-0.0635257	-0.227132	0.198648
ENSBTAG00000019437	SLFN11	A	0.197439	-0.0106351	-0.030175	0.182409	-0.0683435	-0.0859673	-0.0485091	0.254944	0.0141564	-0.0135711	0.141195	-0.199689	-0.00682785	-0.363872	0.315781	0.040102	0.209813	-0.368976	0.287552	-0.54295	-0.0511008	-0.181426	-0.073433	-0.100926	-0.217472	0.488878	0.184669	0.247147	0.137779	-0.500841	0.16285
ENSBTAG00000006720	GJA5	A	-0.0474784	0.217093	0.100555	0.337718	-0.125478	-0.0641293	-0.0402278	-0.0253705	-0.143266	-0.118123	0.447094	0.0881618	-0.215291	-0.188922	-0.0379338	-0.0836023	-0.0540733	-0.13578	-0.300206	-0.704592	0.240888	-0.185611	-0.145627	0.343947	0.293801	-0.117798	0.026144	-0.0717127	0.474011	0.0827835	0.153026
ENSBTAG00000049569		A	-0.30483	-0.0583551	0.246359	0.0559788	0.0968096	-0.221633	0.092225	-0.25196	-0.0783127	-0.145111	0.352307	0.299075	-0.060802	-0.452018	-0.20213	0.079215	0.28494	0.399511	0.0344777	0.170609	-0.143146	-0.199445	-0.467208	-0.0691415	-0.0139166	0.141047	0.478832	-0.22825	0.266408	-0.118587	0.0170539
ENSBTAG00000013819	URAD	A	0.252956	-0.120698	-0.200979	0.397166	-0.153797	-0.146204	0.092542	0.0546479	-0.129637	0.0801556	-0.0549847	-0.0922618	-0.0734291	-0.190031	0.115387	0.168495	0.495419	-0.0335169	0.34825	0.052912	-0.0843478	0.291006	0.270008	-0.561301	-0.147056	0.29069	-0.158907	-0.16522	-0.0196769	-0.510358	-0.0672308
ENSBTAG00000017330		A	-0.253376	0.0784521	0.135217	-0.221058	-0.0568623	-0.101676	-0.0132043	0.0549483	0.277766	0.113123	-0.184279	-0.047215	0.45723	-0.374053	0.351556	-0.0549896	-0.243822	0.188363	-0.128276	-0.110813	-0.0539675	0.0382744	-0.205465	-0.1576	0.0430905	0.314368	-0.62936	0.172714	-0.0258864	0.457795	0.179006
ENSBTAG00000002827	ACAT2	A	0.341887	0.230575	-0.260108	0.296174	0.100821	-0.192683	0.0424693	0.337204	-0.0861508	0.210818	-0.231994	-0.025966	-0.118309	-0.333659	-0.0844649	0.0868658	0.323878	0.287479	0.23841	-0.589461	0.106064	-0.0449415	0.0123235	-0.268029	0.172677	0.158841	-0.323128	-0.235298	-0.120611	-0.211263	0.179578
ENSBTAG00000032018	ZNF19	A	0.171765	0.180954	0.495474	-0.0743556	-0.11332	-0.0958499	0.147497	0.135836	0.27677	0.243125	-0.216946	0.0302307	0.0828263	-0.201621	0.00892884	-0.332326	0.19681	-0.278313	0.0465209	-0.284965	0.148875	0.355954	-0.413562	0.129833	0.0305764	0.178552	0.04168	-0.586024	0.0796591	-0.220595	-0.163993
ENSBTAG00000020062	TMC4	A	0.262293	0.0181599	0.00132542	-0.482647	0.181591	-0.401847	0.0433449	0.0801208	-0.197798	-0.429699	-0.255028	0.0297561	0.0418518	0.174344	0.061101	-0.451505	0.157839	0.107549	-0.102114	0.017932	0.273238	-0.216366	0.0151944	-0.110284	-0.193184	0.568124	0.198441	0.128917	0.172035	0.203922	0.103393
ENSBTAG00000053893		A	0.106195	-0.476683	-0.183321	0.464992	-0.0237168	0.19981	0.256539	-0.509939	0.345033	0.119792	0.233319	-0.00516328	-0.227881	-0.253866	0.141905	0.223922	0.236538	0.165867	-0.317769	-0.304269	0.104629	0.172028	0.120093	-0.075466	-0.0879295	0.0145837	-0.0165296	-0.304909	-0.103766	0.112971	-0.127009
ENSBTAG00000004206	LRRC55	A	0.00741358	-0.208688	-0.201707	0.299027	0.149646	-0.0156111	0.177047	0.133431	0.145958	0.23803	0.298224	-0.100989	-0.276698	0.26451	-0.0423001	0.170472	-0.135615	0.113576	-0.49412	0.28001	-0.292551	-0.159988	-0.298008	0.15406	0.348138	-0.0643615	-0.0903679	-0.220179	0.321271	-0.00550807	-0.49412
ENSBTAG00000001249	SULT1B1	A	0.477026	0.241287	0.076241	0.263267	0.137177	-0.287154	0.0954739	0.385416	0.0136481	-0.084537	-0.419286	-0.11515	-0.00154777	0.00116432	0.118427	-0.0909422	0.169759	0.0355431	-0.0944876	-0.548634	-0.0202251	-0.0919456	-0.05754	-0.266627	0.130341	0.509985	-0.00133455	-0.192016	-0.210425	-0.274984	0.102081
ENSBTAG00000046587	CST6	A	0.239027	-0.379393	-0.189628	0.171484	-0.0896831	0.00839582	0.256193	-0.0643086	0.137694	0.203215	0.218129	-0.0783247	-0.180746	-0.377038	0.368372	0.25487	0.220265	-0.0187692	-0.493784	0.143178	0.0672254	-0.0390441	0.365686	-0.263885	-0.0932732	0.0619321	-0.0839604	-0.271657	0.273668	-0.420999	0.0551554
ENSBTAG00000012885	ACAT1	A	0.289771	0.0100352	0.0747002	0.288523	-0.098978	-0.129086	0.0235338	0.0221455	-0.166318	0.242145	0.201225	0.209142	0.368316	-0.28558	-0.386367	0.23882	-0.0187731	-0.26297	-0.244949	-0.374826	0.219632	-0.228037	-0.0556188	0.0191555	0.0171742	0.396098	0.368654	-0.211059	0.0803953	-0.239624	-0.367281
ENSBTAG00000030913	MX1	A	0.204112	-0.152879	0.191652	-0.156658	0.199325	-0.366583	0.434822	0.232159	-0.447885	0.0402183	0.0102057	-0.164698	-0.349176	-0.226594	0.0821544	0.364255	0.47814	0.0460001	-0.029279	-0.29974	-0.0162332	-0.11881	0.334613	-0.330473	-0.0261939	0.0232277	-0.118805	-0.0254008	0.207105	-0.0418174	0.0232362
ENSBTAG00000000873	SLC13A3	A	0.0171809	0.106314	-0.08065	0.0354609	0.288458	0.271398	0.221503	0.107136	-0.108804	-0.283581	0.424752	-0.506536	0.163813	0.000305641	-0.0860789	-0.244675	0.191476	-0.217031	-0.0717021	-0.297986	-0.182379	-0.556595	0.421888	0.21565	0.0306822	-0.0150275	-0.023753	0.254794	-0.107925	-0.0814559	0.113364
ENSBTAG00000037738	SLC17A4	A	0.0791379	0.135529	0.073526	-0.144614	-0.0454967	0.205217	-0.259536	-0.0113065	0.289166	0.00791075	0.162619	-0.144954	0.0965363	0.0816595	0.420829	0.0876181	0.00794756	-0.158165	0.213202	-0.860927	-0.0208621	-0.139765	-0.0238547	-0.0343007	0.288959	0.377419	-0.0144027	-0.0919063	-0.276099	-0.244982	-0.0561044
ENSBTAG00000020056	COL12A1	A	-0.0852824	0.193026	0.0918777	-0.128577	-0.135012	0.0718249	-0.00704509	-0.284103	0.356014	-0.0978762	0.179962	0.00344041	0.0281921	-0.15207	-0.116859	-0.184097	0.877476	0.159369	-0.283672	-0.295475	-0.0932582	-0.26318	-0.247962	0.302167	0.065869	0.198247	0.113027	0.0085894	-0.177388	-0.0435013	-0.0537238
ENSBTAG00000054331	COLEC10	A	-0.055342	-0.0528609	-0.184301	0.137562	0.20191	-0.217144	0.20273	-0.14855	0.155895	0.0932475	0.314035	0.231227	0.0515782	-0.203915	0.0655447	0.00178663	-0.0082306	-0.0142332	-0.209499	-0.688426	0.176312	-0.330361	-0.488276	0.285643	0.154474	0.250858	0.290478	-0.109254	0.0127086	-0.169903	0.254307
ENSBTAG00000048980		A	-0.135863	0.302879	-0.15236	0.202452	-0.138935	-0.28489	0.26767	0.167847	-0.387943	-0.205688	-0.00957524	0.362366	0.0804111	-0.208175	0.436324	-0.216946	0.0130098	0.214227	0.299721	-0.00251902	-0.168798	-0.206138	0.0983505	-0.453046	0.222947	0.0279194	-0.258701	-0.143412	0.305179	0.154348	-0.18266
ENSBTAG00000019872	PIK3AP1	A	0.0973453	-0.0530891	-0.296956	0.227731	-0.014228	0.0585183	0.348121	-0.0855854	-0.082252	0.0191924	0.433115	-0.138029	0.192771	-0.00736206	0.196766	-0.0625996	0.106374	-0.138782	-0.0757412	-0.903522	-0.254111	-0.11111	-0.231597	0.167385	0.00182094	0.16231	0.131432	0.156132	0.00384011	-0.0354458	0.187557
ENSBTAG00000002492	SYCP3	A	-0.279296	-0.0725566	-0.23869	-0.103984	-0.363482	-0.146883	0.271587	-0.0689126	0.354044	0.0346235	-0.00290003	0.108892	0.358084	-0.0108494	0.134889	-0.398027	0.215176	0.0774767	0.636604	-0.210531	0.0887646	-0.244374	-0.0939214	-0.083343	0.154427	0.213728	-0.185238	-0.182368	0.0178294	-0.25725	0.27648
ENSBTAG00000015177	PRSS23	A	0.347895	0.0748964	0.00372204	0.369198	0.0805219	-0.243155	-0.109719	0.0374408	0.426321	0.152228	0.284781	0.00961221	-0.0426037	-0.336084	-0.128276	0.137424	0.13751	0.330599	-0.07933	-0.629244	0.172479	-0.00425586	-0.208175	0.0695135	-0.104119	0.219932	-0.269614	-0.221734	0.00443146	-0.302889	-0.179306
ENSBTAG00000011359	CD7	A	0.048526	-0.0561097	-0.13977	0.278219	-0.378165	-0.26256	0.296802	0.282623	0.263789	-0.0821755	-0.671475	0.226979	0.122131	0.10703	0.257465	0.0973211	0.118218	-0.341655	-0.229874	0.00364413	-0.311528	0.222037	0.0660687	0.172214	0.0758569	0.155833	-0.0313947	-0.0234493	-0.219538	0.177179	-0.22424
ENSBTAG00000003238	MEOX2	A	-0.122486	0.00151758	-0.170987	0.307825	-0.20561	-0.183091	0.128783	-0.158025	0.311535	0.115199	-0.117333	7.23029e-06	-0.337642	-0.298959	-0.108466	-0.393088	0.28369	0.439612	-0.328602	-0.107044	0.267769	0.0930898	-0.183034	-0.04569	0.472333	-0.170665	0.156577	-0.0341698	0.362809	0.110404	-0.0862598
ENSBTAG00000048516		A	0.201491	0.263707	0.438365	0.192292	0.029669	-0.0105626	0.1585	0.0544044	-0.379277	-0.0996624	0.173427	0.0326588	-0.0847838	-0.0358293	0.328142	0.0807823	0.0184283	-0.379299	-0.236422	-0.540807	-0.00677504	0.16882	-0.399605	0.335153	-0.0983334	0.252509	0.114262	-0.0821528	-0.149012	-0.319085	-0.0210034
ENSBTAG00000046017	POPDC3	A	0.23205	-0.266934	0.0799519	-0.162618	-0.0740258	0.398404	0.17433	-0.22737	0.164166	0.611589	-0.132743	-0.0233595	0.505551	-0.110185	0.342965	0.0624737	-0.155402	-0.177693	-0.211384	-0.0290729	-0.180533	-0.0715622	-0.316533	-0.22549	0.178773	0.066021	0.095628	-0.255238	0.069898	-0.213628	-0.148029
ENSBTAG00000050344	SNORA73	A	0.021725	-0.0781232	0.321559	0.233642	0.0469641	-0.275145	-0.104221	0.067075	0.268469	0.161555	0.0538083	0.177122	-0.064855	0.330566	0.0116078	0.263489	0.178052	0.228124	-0.251759	-0.336995	0.153969	-0.105374	-0.0385566	-0.208545	-0.299323	-0.106728	-0.179468	0.258481	0.170122	-0.184946	-0.712293
ENSBTAG00000014382	KANK4	A	0.137211	0.178361	-0.443871	0.0247258	0.134024	-0.059211	0.114022	0.038738	-0.0614498	0.474644	0.396293	-0.13062	-0.152049	-0.0719868	0.145204	0.014154	-0.0589643	-0.144562	-0.0626397	0.180126	-0.543892	0.356277	-0.254359	0.0880706	-0.261066	-0.0674446	0.492681	-0.0866635	-0.216104	-0.0206387	-0.139013
ENSBTAG00000007388	ZC3H12D	A	0.167073	0.393685	-0.302758	0.0515666	-0.157622	-0.380074	-0.0253187	0.0329745	-0.0766339	0.0536311	0.315469	-0.0808584	0.243719	-0.089994	0.503093	-0.228308	0.151767	0.0816106	0.0466975	-0.361474	-0.301663	-0.266229	-0.152106	-0.0392141	-0.257892	0.193235	0.442117	0.27057	-0.115869	-0.0517404	-0.0594541
ENSBTAG00000000802	LYVE1	A	0.397561	-0.121107	-0.0992415	0.0708375	-0.199698	-0.224239	0.276945	-0.286905	0.0750808	-0.300611	0.131877	0.180576	0.0640226	-0.15443	0.0186027	0.42268	-0.0431739	-0.251314	0.0439373	-0.618383	0.0251939	-0.196493	-0.177878	0.0462426	0.0305279	0.304213	0.270464	-0.0107045	0.263916	-0.211328	0.272829
ENSBTAG00000021301	ACSF2	A	0.260266	-0.125463	-0.117546	-0.0838825	-0.233974	0.000308875	0.423615	0.271024	-0.0189531	0.170548	-0.0971375	-0.178826	0.106332	-0.448055	0.14782	0.306481	-0.0797757	-0.172269	0.396358	-0.484568	-0.156538	-0.0389514	0.204351	-0.221674	0.267643	0.0792554	0.0308702	-0.075305	0.128818	-0.425725	0.164953
ENSBTAG00000014270	UNC5B	A	-0.233132	0.143508	-0.123797	0.0902561	0.349521	0.370499	-0.0860851	0.0994276	0.32245	0.154981	0.520571	-0.276172	-0.126333	-0.112878	-0.175203	-0.237781	-0.063446	-0.0668234	-0.313525	-0.319163	0.27357	0.0351227	-0.0607756	0.456078	-0.302227	-0.259576	-0.114652	-0.0395656	-0.0734528	0.0214317	0.147172
ENSBTAG00000045550	TSPAN6	A	-0.175096	-0.0884495	-0.272552	0.137425	-0.277207	-0.199952	0.224044	-0.0848163	0.132759	0.0938942	0.316934	-0.280923	0.0808528	-0.38243	0.243389	0.0934682	0.0200908	0.174823	0.237822	-0.533886	0.297104	0.0943484	0.00680817	-0.0743076	0.0321735	0.378316	0.294515	-0.419541	0.116528	-0.187167	0.00103183
ENSBTAG00000012280	PGLYRP2	A	0.439201	-0.304018	0.0250249	0.0295996	-0.329406	-0.0535853	0.284904	-0.0737136	0.0727185	-0.13159	0.0177049	-0.121024	0.0236391	-0.243918	0.0261217	0.134578	-0.0506304	0.162521	0.591108	-0.338682	-0.0985678	-0.176751	0.29083	0.0516608	0.0332474	0.273081	0.0804034	0.268628	-0.395447	-0.183292	-0.304347
ENSBTAG00000015358	ALDOB	A	0.167624	-0.0569467	0.4068	0.15319	0.0719518	0.0880165	-0.199302	-0.0336506	-0.221725	-0.172309	-0.0817946	0.136964	-0.109482	-0.274243	0.105861	0.530336	0.0903031	-0.277407	0.201145	-0.228869	0.586977	0.0525358	-0.127135	-0.357648	0.00561868	0.161024	0.0774386	-0.127971	0.027634	-0.34909	-0.245845
ENSBTAG00000009803	SNCB	A	-0.0374675	-0.364768	-0.145437	-0.160711	-0.360393	-0.0984974	-0.1525	0.457762	0.290254	0.185865	0.402727	0.128992	-0.343008	0.0238792	-0.155656	-0.13361	0.168821	0.130581	-0.0343878	-0.0401663	0.193602	0.317421	-0.0342508	-0.0020208	-0.188875	-0.170155	0.39829	-0.0412595	0.273899	-0.367204	-0.141726
ENSBTAG00000016554	C1H3orf52	A	-0.0809617	-0.0557954	-0.119245	0.491844	0.522485	0.026568	-0.0669608	-0.0374389	0.150617	-0.0304545	0.42615	-0.0982635	-0.0295104	-0.127673	0.48319	0.02967	0.0833553	-0.00776831	0.00526382	-0.478672	-0.0380314	-0.176731	0.0435971	-0.270726	-0.16569	-0.183892	0.158257	-0.289526	0.192493	-0.063667	-0.292483
ENSBTAG00000011424	TPM2	A	-0.127904	0.253979	-0.0699269	0.0766472	-0.257817	-0.0569305	-0.0777439	-0.116571	-0.211244	-0.247094	0.0939792	-0.025179	-0.254024	-0.342273	-0.121622	-0.284194	0.478192	0.018182	-0.266474	-0.0527606	0.347269	-0.185438	0.235415	0.601228	0.0537274	-0.123913	0.198584	-0.119239	0.136335	0.141754	0.305056
ENSBTAG00000010151	CA5A	A	0.405248	0.345033	-0.0104791	0.193124	0.219778	0.0500836	-0.0809008	0.30924	-0.0255645	-0.0265838	-0.371251	-0.132922	-0.149374	-0.407606	-0.167322	0.482857	0.0448744	-0.00772546	-0.0684732	-0.199581	0.111142	0.161944	0.138333	-0.317256	0.31363	-0.134275	-0.0513181	0.096785	-0.0437754	-0.393908	-0.283758
ENSBTAG00000001740	HAPLN3	A	-0.402199	-0.0374615	-0.0136058	0.0944813	0.0378914	-0.314191	0.167531	0.099099	-0.0571079	-0.0631531	-0.118043	0.200292	-0.0494495	0.107551	0.254981	0.118169	0.484536	-0.175253	0.625909	-0.185834	0.17577	-0.0691224	-0.178694	-0.413092	0.123195	-0.381183	0.117246	-0.127271	-0.0076939	-0.186618	0.173321
ENSBTAG00000032092	CDH11	A	-0.0484733	0.0790157	0.0779493	-0.0420699	-0.277097	-0.0523893	-0.16733	-0.0779363	0.312039	0.170863	0.144729	0.029596	-0.0801591	0.0530813	0.0686399	0.0911143	0.390471	0.38566	-0.360723	-0.534776	0.0754792	-0.257412	-0.265982	0.587532	-0.0283036	0.0651136	-0.0106519	-0.158072	0.172652	-0.27795	-0.0646114
ENSBTAG00000016142	CYB5R2	A	-0.0672504	-0.296117	0.22028	0.0976439	-0.14512	-0.208268	-0.0716553	0.325094	-0.441511	-0.233129	0.243462	0.0845327	-0.161062	-0.145538	0.225656	0.110381	0.00527878	0.109488	-0.288085	-0.338699	0.0178023	-0.0384964	0.198013	-0.0647058	0.147032	0.409312	0.129647	0.427125	0.298749	-0.199024	-0.350838
ENSBTAG00000004339		A	0.0989398	0.0154946	-0.0976811	-0.148472	-0.121173	0.0647259	-0.0217074	0.112248	0.490152	0.153108	-0.0886695	-0.0124927	-0.198244	-0.203546	-0.239221	-0.122152	-0.129896	-0.220804	-0.0158991	-0.139745	-0.140897	0.228243	-0.0961386	-0.19119	0.509732	-0.151844	0.512052	0.104492	0.5114	-0.134494	-0.32632
ENSBTAG00000011463	MID1IP1	A	0.00633472	0.274035	-0.364137	0.0613113	-0.234107	-0.355764	0.220577	0.125577	-0.228802	0.149011	0.263798	-0.306887	0.186638	0.106353	0.492915	-0.317984	0.0455925	0.272003	-0.0230497	0.0477541	-0.33232	-0.236782	0.140136	-0.0904497	-0.156506	-0.134312	0.290529	0.32817	-0.219569	0.00657572	-0.016642
ENSBTAG00000021310	COL4A4	A	-0.00199014	-0.0650188	0.250642	-0.240592	-0.484036	0.487828	0.0378394	0.173329	0.0808633	-0.257569	0.156369	0.298177	-0.191242	0.222504	-0.268546	0.0704032	-0.545711	0.0146076	0.0258441	-0.267522	0.0494098	0.0538766	0.066934	-0.25797	0.286199	-0.0996669	0.295375	-0.0263934	0.125075	0.105602	-0.0946194
ENSBTAG00000005653	ABCB4	A	0.0323957	0.0143817	0.182651	-0.0526605	0.0605622	0.373896	-0.22729	0.114662	0.121045	0.025081	-0.227519	0.258337	-0.201174	-0.156269	-0.244269	0.302606	0.0538385	0.109014	-0.0908487	-0.603172	0.173435	-0.0358209	0.179689	-0.393984	0.391375	0.203247	-0.26023	0.291794	-0.228527	-0.195716	0.0294707
ENSBTAG00000003733	TM4SF5	A	0.145022	-0.0630513	-0.321863	0.186196	-0.218478	-0.0709224	0.346756	0.0237335	-0.424395	-0.221453	-0.0740744	-0.143355	0.104103	0.15692	-0.0798621	-0.339359	0.548714	0.313942	-0.0178389	0.229367	0.113813	-0.402153	0.0981367	-0.128325	0.285385	-0.233239	0.139074	-0.0312651	0.132519	-0.199084	0.145041
ENSBTAG00000009796	PIGV	A	0.408711	0.035872	-0.0458869	0.1489	-0.0766793	0.0201872	0.210885	-0.354395	0.0398749	-0.579213	-0.0830136	-0.118306	0.153447	0.0287156	-0.104661	-0.215065	0.283372	-0.434597	0.19967	0.205337	-0.0497486	-0.254249	0.163543	0.402138	0.133954	-0.0267449	-0.379727	-0.0389453	-0.00669481	0.19244	0.140881
ENSBTAG00000052382	H2BC4	A	0.158416	0.0558289	-0.073802	0.294492	-0.167521	0.14374	-0.0293651	0.121189	0.154111	0.209842	0.0336739	0.11712	0.713775	-0.0123868	-0.103253	0.0374778	-0.201987	-0.23681	-0.157135	-0.249219	-0.0367519	-0.202592	-0.19357	-0.430463	0.205486	-0.258898	0.14202	0.0830747	0.291203	-0.42101	0.0133139
ENSBTAG00000003449	KCP	A	-0.0640181	0.0702751	0.0851328	0.135871	0.0503214	-0.0824692	-0.122983	0.621641	-0.238027	-0.0961197	-0.0325792	-0.370007	-0.0350198	-0.228988	-0.494001	-0.0192405	0.223478	0.0100398	-0.158369	-0.0517234	0.358538	-0.0493508	0.260958	-0.200792	0.388674	0.0074339	0.0574991	-0.0816292	-0.334543	0.295798	0.0942012
ENSBTAG00000003017	TTC38	A	-0.0200254	-0.0422736	-0.305386	-0.0611991	-0.118546	-0.0642938	-0.154462	-0.0226979	-0.0913396	-0.219611	0.481395	-0.284862	0.334099	0.434052	0.266579	-0.083834	-0.131028	0.311596	-0.0785235	0.245003	-0.163886	0.105826	-0.201679	0.0535829	-0.160923	0.0149413	0.477832	-0.138009	-0.195578	-0.370221	0.18347
ENSBTAG00000014232	GAL3ST1	A	0.0414957	-0.0845481	0.317257	0.0261056	-0.0207401	0.16289	0.434345	0.195865	-0.106454	-0.122168	0.0350179	-0.0665866	0.265228	-0.574624	-0.498067	0.303882	-0.023577	-0.174744	0.208466	0.153121	0.0176309	-0.263329	-0.249011	0.0894046	-0.0571064	0.185716	0.0223664	0.278694	-0.0482622	-0.366179	-0.0820892
ENSBTAG00000028359	U3	A	0.216641	-0.0126206	0.136144	0.0536175	-0.339373	-0.267361	0.416924	0.178308	-0.191881	-0.0931378	0.105136	0.0429859	0.0275651	-0.00498497	-0.0926504	-0.121931	-0.130856	-0.191896	0.296371	-0.544471	0.425447	-0.000835772	-0.267339	0.0362392	0.105221	-0.240026	0.204896	-0.209213	-0.14494	0.17084	0.437181
ENSBTAG00000016202	TREH	A	-0.182845	-0.021857	-0.33939	0.245113	-0.186589	-0.0778631	0.452011	-0.167211	-0.0510861	-0.0294732	-0.183161	-0.266111	-0.0143322	-0.118132	-0.0785683	0.413901	0.311688	-0.371699	0.531028	-0.121104	-0.0875378	0.0797069	-0.121355	-0.250686	0.167846	0.331672	0.196291	0.170508	-0.0798575	-0.0886385	-0.0622696
ENSBTAG00000018252	ARRDC4	A	-0.136167	-0.187013	0.0320053	0.466261	-0.232895	-0.19235	-0.21737	-0.221783	0.120545	-0.308698	0.119032	0.00415464	-0.0013114	-0.15475	0.28472	0.258768	0.213408	-0.104584	-0.392044	0.0643491	0.538239	0.00682712	0.25455	0.141483	-0.0879839	0.281752	0.0600845	-0.333606	0.0447711	-0.269979	-0.0504132
ENSBTAG00000009733	FBP1	A	0.198398	0.00500195	-0.0825875	0.166943	0.0020636	0.395303	-0.295966	0.15504	-0.174609	0.238982	-0.120473	0.152695	-0.276454	0.125294	0.303023	-0.095298	0.28038	0.0555039	0.276455	-0.480205	0.428563	-0.329349	-0.159791	-0.337535	0.191533	-0.117135	-0.0505172	-0.140685	0.0524285	-0.19313	-0.173873
ENSBTAG00000001142	GNE	A	-0.0640572	-0.0255403	-0.253636	-0.0797352	-0.241277	-0.0655642	0.209071	0.00159531	0.249297	0.35097	0.546787	-0.121278	0.107548	0.0579517	0.384443	-0.388177	0.222074	0.0245499	-0.140918	-0.441813	-0.299562	-0.0423668	-0.0909883	-0.0376698	-0.294093	-0.0257034	0.0781151	-0.00354727	-0.143247	0.306076	0.220694
ENSBTAG00000003775	C8B	A	0.362911	0.0812811	-0.0976428	0.142573	-0.153198	0.0721707	0.0751942	-0.177866	-0.133811	-0.00609115	0.0511256	0.246879	0.109454	0.00109419	0.124735	-0.050676	-0.0909245	0.0913763	0.388811	-0.695322	0.0507233	-0.269671	-0.150847	-0.435144	0.357024	0.0262979	0.327221	-0.0671527	-0.156307	-0.193586	0.169369
ENSBTAG00000032544	SPAG1	A	-0.152702	-0.0154371	0.172387	-0.107927	0.135538	-0.116934	0.192222	0.297815	-0.508228	0.201138	0.38065	-0.115097	-0.132349	0.195257	-0.221774	0.353125	0.0747417	-0.304332	0.201095	0.101806	0.183938	0.0354065	-0.169072	0.307659	-0.301215	0.0171568	0.0949754	-0.0351577	-0.108698	-0.508228	-0.147757
ENSBTAG00000007846	ITIH3	A	-0.0769938	-0.112544	-0.0278442	0.146762	-0.0655819	-0.0379189	0.0825716	0.0345783	0.107768	-0.0961438	0.467954	-0.0607188	0.0735949	0.0857689	0.520026	-0.0406711	0.158361	-0.117798	0.0423625	-0.907629	-0.0282968	-0.0512597	-0.209775	-0.0681761	-0.0500151	0.251351	-0.07222	0.0764205	-0.0329581	-0.115459	0.124486
ENSBTAG00000046266	TNFSF9	A	0.387799	-0.0189774	-0.100716	0.233427	0.0780302	0.498844	0.267805	-0.143058	-0.304638	-0.140989	0.0728633	-0.309325	0.14669	-0.254292	-0.0843353	-0.503534	0.121337	-0.173756	-0.247065	0.252703	0.0883157	-0.1318	0.166413	0.101469	0.0407782	-0.310511	-0.0508911	0.261999	0.137919	-0.210354	0.12785
ENSBTAG00000020465	FERMT1	A	-0.101789	0.0275206	-0.138302	0.220125	-0.174302	-0.212373	-0.52685	0.0925889	0.506591	0.140659	0.103805	-0.263756	-0.237319	-0.0103822	-0.0892627	0.0813028	-0.398789	0.196768	-0.0722855	-0.29722	0.134731	-0.0774015	0.27513	0.317489	0.15069	0.023008	0.123326	-0.09203	0.426024	-0.0345226	-0.0931755
ENSBTAG00000037890	CYP4A11	A	0.0918335	-0.192323	-0.104611	-0.192429	0.454849	0.0588381	0.0167547	0.271334	-0.127106	-0.354517	-0.139196	0.0597288	-0.138296	-0.0233408	0.168789	-0.0777436	0.121728	-0.321249	0.606156	0.0623487	-0.111002	-0.338523	-0.0243992	-0.368886	0.305629	0.34551	0.0503488	0.0826753	-0.00788656	-0.0310719	-0.143944
ENSBTAG00000048553		A	0.268109	-0.0122407	-0.410144	-0.0507801	0.295335	0.193603	0.0895496	-0.0669447	-0.0531455	-0.31281	-0.297132	0.01653	0.0421918	-0.309883	0.273766	0.0564608	-0.287546	0.212235	0.0692067	-0.166415	-0.0562781	0.0248954	-0.193658	0.286106	0.0385908	0.492842	0.309436	0.100002	-0.404107	-0.201089	0.0533141
ENSBTAG00000015895	HGD	A	0.110473	0.150379	-0.096816	0.17311	-0.0375463	0.0575493	0.0432582	0.0244343	-0.0297224	0.180665	0.104146	0.110471	-0.0129529	-0.285277	0.286087	0.18591	0.195584	-0.261606	0.293777	-0.809795	0.0607359	-0.211301	-0.42175	-0.205493	0.187003	0.232906	0.0558377	-0.059126	0.114735	-0.149551	0.0138742
ENSBTAG00000004059	SOAT1	A	-0.0317885	0.121426	-0.234595	0.0737631	-0.139822	-0.141633	0.207596	-0.254529	0.281735	0.0548904	0.103328	0.0652227	0.142693	-0.326248	0.180324	-0.0886156	0.389805	7.73813e-05	0.149709	-0.62172	-0.0230133	0.00169543	-0.432817	0.12377	0.369766	0.301188	0.153554	-0.16935	-0.00508207	-0.0307284	-0.220601
ENSBTAG00000008541	MGST1	A	0.166748	0.296169	-0.0901183	-0.0175395	0.372485	-0.0241297	0.152051	0.379837	-0.271453	0.00925842	0.278256	0.0449365	-0.221531	-0.155196	0.0442202	-0.0303962	0.0903955	0.0694808	0.0345679	-0.421966	-0.293531	-0.407134	0.067002	-0.412833	0.252373	0.304764	0.169389	-0.302889	0.0572415	-0.142825	0.00236737
ENSBTAG00000003020	SSC4D	A	0.361843	-0.0706023	-0.0768288	0.115722	0.0767576	-0.168344	0.131768	-0.0629734	0.00700385	0.0230546	-0.130179	0.818596	-0.0651652	-0.110387	-0.0926415	0.332287	0.204142	-0.140995	-0.0281748	-0.0389526	-0.520453	0.0804697	-0.0933409	-0.104587	-0.0765692	-0.160836	-0.203206	-0.0567303	-0.210094	0.0135081	0.245909
ENSBTAG00000053899		A	0.590664	-0.310838	0.0248439	0.00273445	-0.137105	-0.0131746	0.0923975	-0.121676	-0.0430667	-0.301561	0.0249902	0.0161008	0.264591	-0.0706164	0.280772	-0.156356	0.0535288	0.0669338	-0.132772	0.240412	-0.311685	-0.379715	0.0377481	0.217137	-0.168917	-0.284089	0.557223	0.00457563	-0.0851019	0.101646	-0.0596264
ENSBTAG00000039196		A	0.0462374	0.104188	-0.138847	-0.58463	0.0700422	-0.088544	0.304306	0.174267	0.0758686	0.103313	0.170564	-0.000144641	-0.019372	-0.0121288	-0.103463	-0.0901852	-0.161752	-0.17196	-0.126695	-0.489919	0.320758	-0.0480153	0.228838	-0.0869896	0.294755	-0.0993414	0.00636925	-0.458251	0.18453	0.276081	0.32012
ENSBTAG00000015582	HMOX1	A	-0.00769917	0.0621965	-0.0651708	-0.102069	0.103983	-0.325277	0.293408	0.149255	-0.0393496	-0.0861202	0.106746	-0.0485813	-0.139172	-0.373305	-0.129296	-0.00758163	0.339911	0.451201	-0.193611	-0.517138	0.207354	-0.0970196	0.526825	-0.224499	0.0664428	0.274486	-0.0857075	-0.020856	-0.0627174	-0.146801	0.0901636
ENSBTAG00000008114	CD99	A	0.328625	0.0782566	-0.389408	0.535137	-0.0431573	0.177408	-0.151293	-0.37966	-0.346118	-0.0760826	-0.124508	0.289224	0.129353	-0.0452714	-0.337436	0.083809	-0.041286	0.155182	-0.456613	0.146081	-0.0154521	-0.191759	-0.0472652	0.282183	0.199374	0.0791599	-0.0538983	0.0810836	0.0691534	-0.0496137	0.114792
ENSBTAG00000014476	ADAL	A	-0.10348	0.110988	-0.103692	0.251726	0.160999	-0.184254	-0.16617	-0.195342	-0.448959	-0.250212	-0.302199	0.124236	0.319719	-0.128733	0.218561	0.356704	-0.22962	0.205864	0.311732	-0.247937	0.123558	0.0453751	0.300472	-0.379975	-0.0534378	0.187191	-0.117707	0.0586953	0.297459	0.00453831	-0.1661
ENSBTAG00000000020	TRPV3	A	-0.103961	0.34641	0.135378	0.00687594	0.176052	-0.130423	-0.393832	0.0972421	-0.0113453	0.0272398	-0.26921	-0.163253	-0.152035	0.0213587	-0.148387	0.614735	-0.0643093	0.0986552	0.311395	-0.198518	0.463808	-0.296588	-0.165625	0.108492	0.250992	0.114689	-0.0467983	-0.171528	-0.154846	-0.0851057	-0.217558
ENSBTAG00000013333	GYS2	A	-0.000657717	-0.344771	-0.17039	-0.253767	-0.065516	0.102809	0.382029	-0.284418	0.582045	-0.0662983	0.15411	0.0408383	-0.146329	0.0202882	0.196239	-0.0455813	0.165649	-0.227571	-0.138171	-0.366847	0.410289	-0.00873221	0.294041	0.121138	-0.241364	0.104329	-0.175025	-0.193962	-0.0554976	0.176675	0.0344199
ENSBTAG00000000102	GPR75	A	0.204267	0.096028	-0.00727443	-0.0745177	-0.0343453	-0.270999	0.0766912	0.0293442	0.287248	-0.0894841	-0.322017	0.0677561	-0.0921688	-0.211927	-0.24329	0.0700865	0.0950137	-0.261074	0.367436	-0.400982	-0.164151	-0.128986	0.0174953	-0.227408	0.600906	-0.122412	0.184768	0.222686	0.0401885	-0.112611	0.403732
ENSBTAG00000002849	IRF6	A	0.100858	-0.229613	-0.149312	0.198302	-0.13316	-0.128674	0.270747	0.022345	-0.212368	-0.0725838	0.421241	-0.38436	0.0825045	-0.127911	0.340599	0.0821789	-0.0347503	-0.11808	0.143089	-0.0900316	-0.147597	0.202309	-0.0336326	0.12955	-0.280318	0.316532	0.515172	-0.224842	-0.190732	-0.373076	0.105614
ENSBTAG00000003864	SLC13A4	A	0.267661	0.257484	-0.177904	0.00894475	0.339569	-0.310448	0.0272988	0.558693	-0.171062	-0.0917949	-0.177718	-0.0927087	-0.328061	-0.166423	-0.176458	-0.246333	0.153861	0.0426501	0.397568	-0.301848	-0.00213399	0.0847208	0.0152085	0.23361	0.0434335	-0.0572049	0.167217	0.0174829	0.126572	-0.0254294	-0.416447
ENSBTAG00000054518		A	0.0745346	0.0951366	-0.252181	0.514138	-0.091342	-0.0352315	-0.0204205	-0.211357	0.11201	0.232111	0.225448	-0.0356692	0.0554024	-0.434582	0.352479	0.329315	0.268528	-0.0287367	-0.102486	-0.252303	-0.0415875	-0.190045	0.107424	-0.245227	-0.00657617	0.354386	-0.123798	-0.398009	0.0497034	-0.228321	-0.0727455
ENSBTAG00000014567	MYLK	A	-0.162056	0.221211	-0.0878455	0.386049	-0.103474	-0.14403	-0.104237	-0.215569	0.255662	0.018693	0.220431	-0.0411311	-0.227794	-0.203143	-0.0472237	0.12836	-0.144572	-0.102253	-0.0823066	-0.637701	0.140874	0.121712	-0.39478	0.42517	0.183464	0.187524	0.199154	0.0189541	0.0213172	-0.0989226	0.268463
ENSBTAG00000019478	NAAA	A	-0.249058	0.320542	0.0653535	-0.224536	-0.000296532	-0.0850156	0.140515	0.113836	-0.0222447	-0.0380259	-0.031605	-0.115055	0.368112	-0.198541	0.0649591	0.194924	0.137141	-0.33913	0.00485294	-0.692174	0.197008	-0.044245	-0.107873	-0.0589435	0.18574	0.0767931	0.495177	0.12469	0.00304814	-0.304088	0.0181377
ENSBTAG00000017602	TMEM45B	A	0.268042	-0.134776	-0.110279	0.0121244	0.287483	0.0725752	-0.0392487	-0.166908	-0.311668	-0.0136462	0.0965814	0.0483073	0.000340442	0.243162	0.0587834	0.319737	0.0565275	-0.002768	0.259291	-0.501792	-0.130296	-0.0334856	0.0400076	-0.659909	-0.0688594	0.227556	0.319958	-0.0692104	0.253205	-0.109692	-0.211144
ENSBTAG00000012247	MXRA8	A	-0.418656	0.0895942	0.0715897	0.142789	-0.0122982	-0.169293	-0.144079	0.078352	-0.0437003	0.0277309	0.422591	-0.19724	-0.233847	-0.404984	-0.11829	0.0752936	0.139372	0.131975	-0.363698	-0.0569402	0.382986	-0.223466	0.058183	0.515564	0.238785	-0.26746	0.0362539	-0.0491106	0.0974969	-0.0288084	0.223314
ENSBTAG00000050791		A	0.0351672	-0.130726	-0.402749	0.0720274	-0.208003	0.0458822	0.166369	-0.267284	-0.264405	0.197863	0.272357	0.077982	0.279762	-0.175151	0.472466	-0.00827693	0.231264	0.0338627	-0.0263921	-0.0124456	-0.00837619	0.122152	0.0216091	-0.0963593	-0.421634	0.417882	0.0692781	-0.399231	0.124511	-0.289006	0.0696043
ENSBTAG00000039302	ANGPTL6	A	0.0975917	0.146825	-0.163648	0.0832597	0.0742363	-0.420963	-0.106167	-0.103535	0.0783214	0.235046	0.308106	-0.251208	-0.0708151	-0.349662	0.0484766	-0.169083	0.335367	0.177787	-0.384069	-0.376584	0.412181	0.0284466	0.136294	0.447692	0.0335308	-0.0219386	0.0096402	-0.151016	0.129834	-0.199941	-0.0140063
ENSBTAG00000046277	RGS4	A	-0.0515029	-0.099982	0.0567041	0.175776	-0.0924772	-0.00804192	-0.0950727	0.0347785	0.18804	-0.0116625	0.199571	-0.199642	-0.592773	0.216943	0.157864	0.424717	-0.0469973	-0.240198	-0.0487735	0.0880241	-0.101014	0.637449	-0.253617	0.247547	0.0569186	0.115408	-0.24283	-0.0473221	-0.146438	-0.193192	-0.128205
ENSBTAG00000007196	TAGLN	A	-0.155031	0.18533	-0.0716037	0.336309	-0.0451477	-0.243978	-0.0337496	-0.285577	0.0491401	-0.171752	0.126696	0.0462963	-0.178395	-0.204035	-0.133353	-0.133482	0.0577386	0.119021	-0.489001	-0.16832	0.235881	-0.107146	-0.066232	0.529076	0.0272173	-0.17907	0.309286	0.219862	-0.0342586	-0.0433915	0.501669
ENSBTAG00000011178	IL17RB	A	-0.319946	-0.261597	-0.31495	0.0495417	-0.182386	0.112787	-0.106353	0.087792	-0.0510169	0.147963	0.100293	0.0749792	0.0715114	-0.249664	0.0609859	0.204813	0.148767	0.00156909	-0.0939257	-0.53598	0.187164	-0.157652	0.0987288	0.128899	0.694833	0.00626772	-0.0952727	-0.0672335	0.378648	-0.0342344	-0.0853297
ENSBTAG00000033510	MPZL2	A	0.218369	0.0594905	-0.273731	0.246648	-0.405546	-0.423301	0.256575	0.00724035	-0.35231	0.158063	0.463932	-0.144896	0.0947557	0.105506	0.507881	-0.0862364	-0.240713	0.0559724	-0.0123936	0.163369	-0.186659	-0.212795	-0.158707	-0.0451737	-0.0539278	0.00524949	0.174968	-0.150791	0.144294	0.0395876	0.0452799
ENSBTAG00000027684	FOLR2	A	-0.167243	0.0496873	0.131289	-0.0983792	-0.227426	-0.249628	0.582426	0.00568872	-0.104246	-0.0773938	0.21993	0.123926	-0.270271	-0.151924	0.0259137	0.416316	0.142009	-0.10434	-0.247074	-0.599726	0.197582	-0.169446	-0.00590841	-0.00823407	0.226129	0.226632	-0.0512635	0.00414963	0.138832	-0.112912	0.154905
ENSBTAG00000011458	CPXM1	A	-0.0349966	0.00924326	-0.201223	0.200791	-0.175782	0.0989531	-0.0778717	0.0306973	0.105091	0.243523	0.171411	-0.00336609	-0.116061	-0.0554428	0.393657	0.190738	0.360753	-0.329049	-0.271758	-0.495745	0.0449952	-0.00115868	0.00101847	0.154616	0.324626	0.129661	-0.247069	0.173522	-0.538466	-0.125223	0.039916
ENSBTAG00000033398	HKDC1	A	0.0512208	-0.135189	-0.211208	0.0136604	0.0222319	-0.250036	0.0411915	0.17204	-0.123615	0.139062	0.376562	-0.248161	-0.0118076	0.181838	0.28428	-0.0878554	0.0429295	0.0173172	-0.119457	-0.670705	-0.163882	-0.0430447	0.0220652	0.228475	-0.158773	-0.0883491	0.551666	-0.184943	-0.0743058	0.263539	0.163251
ENSBTAG00000008683	LDHA	A	-0.183699	0.0641956	-0.0717552	0.265144	-0.146591	-0.278457	-0.261949	0.0114478	0.0358163	0.0393228	0.0184775	0.0942596	-0.239646	-0.294889	0.325706	0.480462	0.318421	0.0457453	0.207832	-0.0439213	0.462998	0.187385	-0.144478	-0.310719	0.127393	0.0497799	-0.0969449	-0.195923	-0.414456	0.04529	-0.0962489
ENSBTAG00000012066	PECAM1	A	0.109223	-0.0604413	-0.177588	0.180408	-0.0493382	-0.141133	0.396775	0.105984	0.213243	-0.0744688	0.115605	-0.0585699	-0.179644	-0.195708	0.0229758	0.163928	0.147323	0.00736997	-0.146678	-0.857064	-0.0821336	0.11879	-0.304213	0.268919	0.0844735	0.281326	0.0781848	-0.170373	0.104327	0.0200058	0.0784925
ENSBTAG00000002965	NEURL3	A	0.200501	0.00704271	-0.0656823	-0.0480021	-0.387492	-0.247538	0.3617	0.00538546	-0.296749	0.0201595	0.181957	-0.304157	0.23108	-0.0587259	0.363915	0.0614055	-0.0814653	0.215957	-0.121451	-0.051419	-0.426307	0.122779	-0.173077	0.179135	-0.197776	0.190244	0.488009	0.0613762	-0.189869	-0.189747	0.148811
ENSBTAG00000025903	GLDC	A	0.111144	0.257656	0.105119	0.213851	0.14455	0.0792738	-0.124922	0.139612	0.123943	0.0200269	-0.0161714	-0.107685	-0.128075	-0.364372	-0.257416	0.255874	0.231623	-0.225728	0.171536	-0.604396	0.32072	-0.0327345	-0.178398	-0.197052	0.480495	0.201168	-0.130997	-0.0970035	-0.107116	-0.198704	-0.085821
ENSBTAG00000013802	DAB1	A	-0.0746927	0.198405	0.0878844	0.0440762	0.0844154	0.0868207	-0.0031199	0.150065	-0.1901	0.270366	0.103408	-0.142059	-0.341366	0.000512348	0.1607	-0.166187	0.0968769	-0.330191	0.124891	-0.482121	-0.448171	-0.421428	0.0732733	-0.0546102	0.113664	0.151486	0.483486	0.291663	0.0302584	0.148852	-0.0470582
ENSBTAG00000018955		A	0.160527	0.0568366	-0.187439	0.0528219	-0.340169	0.128417	-0.00812629	0.234102	0.125515	0.0638032	0.193572	0.323346	0.169202	-0.19092	0.178635	-0.179011	-0.083223	-0.257152	0.319258	0.101183	-0.0145281	-0.211133	0.0395119	-0.545266	0.104426	-0.115507	-0.141514	0.147523	0.142425	-0.545266	0.278152
ENSBTAG00000039714		A	0.282739	-0.00524343	-0.133893	-0.0639678	0.308067	-0.0439957	-0.322591	-0.288257	0.156933	0.0692353	-0.105062	0.00902329	0.170174	-0.220333	-0.296036	0.480553	-0.131574	0.250135	0.250336	-0.291729	0.18233	-0.412144	-0.0803399	0.249368	0.134478	0.0694901	0.0451366	-0.107231	-0.376453	0.0425477	0.178303
ENSBTAG00000050080		A	0.0450567	0.0328688	0.0495573	-0.260435	-0.1208	-0.0448362	0.259328	0.000193357	-0.0873086	0.0486291	-0.302838	0.248948	0.361456	-0.0175057	0.441859	0.248346	0.206561	-0.253953	-0.303406	0.0526429	0.111327	-0.151842	-0.660737	0.0185207	0.157035	0.239612	-0.0575331	-0.187666	0.080913	-0.00173058	-0.152262
ENSBTAG00000019269	COL6A2	A	-0.00462889	0.0847529	-0.0364888	0.090546	0.231204	-0.141947	-0.0146378	0.00469089	0.0428518	-0.000942094	0.340113	-0.0108943	-0.118258	0.00505257	-0.468008	-0.344569	0.277219	0.0788157	-0.177129	-0.182827	0.105005	-0.209562	0.0914478	0.770284	-0.130298	-0.336588	-0.0527689	0.108763	-0.0251168	-0.0954851	0.119401
ENSBTAG00000052140	AIF1L	A	0.506725	-0.332103	-0.335292	0.363531	-0.0831835	-0.0411787	0.33358	0.324624	-0.206628	0.023827	0.0237577	-0.00268454	0.0100772	-0.214091	-0.051354	0.0455959	0.15502	-0.179894	0.160097	0.194452	-0.0591561	0.160315	0.1195	0.227522	-0.160482	-0.487765	-0.189423	-0.123011	-0.202717	0.132059	-0.111721
ENSBTAG00000022986	TAFA5	A	0.124899	0.478926	0.20201	0.113563	0.323199	-0.122862	-0.45648	0.460483	-0.176255	0.0345942	-0.382699	-0.230202	-0.100078	0.0484033	-0.124326	0.213696	0.0130403	-0.323507	-0.130454	-0.0861049	0.0742392	0.104504	0.103958	-0.0455633	0.180257	0.179477	-0.0313341	-0.309039	-0.167583	-0.124827	0.156065
ENSBTAG00000009904	SPIC	A	-0.209492	0.2594	-0.158528	-0.328498	0.264418	0.0374799	0.0492914	-0.241569	-0.0708896	-0.254483	0.103528	0.317133	-0.0813285	-0.289145	0.0736112	-0.00710564	-0.0361211	0.186915	-0.279568	-0.486082	0.452586	-0.015008	0.301315	0.0434086	0.0349798	-0.264342	0.0265587	-0.0886106	0.264142	0.227445	0.168559
ENSBTAG00000001392	RDH16	A	0.0108925	0.108362	0.00445044	-0.00497468	0.377223	-0.131563	-0.0870275	0.124459	-0.0278898	-0.0753533	-0.475953	-8.28766e-05	-0.385373	-0.196861	0.100414	0.351323	0.155438	-0.119056	0.398868	-0.362707	0.10561	-0.133299	-0.0458874	-0.453299	0.238287	0.140801	0.159775	0.293891	0.0845494	-0.138928	-0.0160882
ENSBTAG00000013148	CLDN1	A	-0.0528153	0.185788	-0.148754	0.0874991	0.0446553	0.14051	-0.0698694	-0.067155	0.048231	0.148414	-0.0121874	-0.0417719	-0.105507	-0.110222	-0.00511104	-0.0508614	0.314251	-0.154765	0.0980543	-0.992673	-0.157782	-0.0845231	0.108966	0.0290185	0.182034	0.208203	0.208332	0.26618	-0.0967854	-0.0396218	0.120268
ENSBTAG00000004075	IDI1	A	0.270963	0.24454	-0.300024	0.31235	0.207496	0.0285503	-0.219808	0.297522	-0.343368	0.256445	-0.209943	-0.0438701	-0.0882226	-0.266472	-0.0309779	-0.0106738	0.362236	0.170726	0.0843913	-0.41793	0.203774	0.04876	0.090449	-0.346797	0.203269	0.0192083	-0.261324	-0.0933542	-0.043214	-0.253746	0.129045
ENSBTAG00000037375		A	-0.0313389	-0.103883	0.209681	-0.032556	0.0215524	-0.190935	-0.205038	-0.14788	-0.220886	0.000455703	-0.0122406	-0.0120022	0.58683	0.311161	-0.0193758	-0.306651	-0.0221915	-0.235944	-0.167486	-0.100694	-0.134707	-0.0664396	-0.190791	0.0719686	0.485249	0.245652	0.0803588	0.0807067	0.492621	-0.180785	-0.204412
ENSBTAG00000002978	PRKG2	A	-0.111443	-0.12149	0.0763413	-0.342661	-0.280442	0.530316	-0.115848	0.322401	-0.0495306	-0.0283559	0.199269	-0.102152	0.168212	-0.113347	-0.195064	-0.173018	0.266154	-0.0819128	0.500038	-0.256655	-0.0567585	0.0264425	0.0619869	-0.0103512	-0.276638	0.134448	0.303354	0.0288144	-0.343331	-0.0925883	0.133809
ENSBTAG00000015655	APBB1	A	-0.0730016	0.11177	-0.326079	0.16348	-0.0290173	-0.274863	0.0870272	0.00395557	0.0944714	-0.102914	0.406571	-0.138012	0.159038	-0.268272	0.173475	-0.141532	0.42992	0.0342647	-0.0949312	-0.395696	-0.0197314	-0.285146	-0.193158	0.637407	-0.0429499	0.0405146	0.170509	-0.134432	0.039407	-0.0755663	0.0434928
ENSBTAG00000002885	MSR1	A	-0.306003	0.0146238	-0.0738631	-0.117535	0.101723	-0.207113	0.402168	0.100324	0.0695981	-0.18007	0.0324593	-0.141689	-0.208327	-0.0759883	0.10237	0.304412	0.225977	-0.0302671	-0.42594	-0.653782	0.0206529	-0.0895844	0.100163	-0.0778698	0.0592818	0.199743	0.146763	0.0808412	0.00731615	0.198094	0.421521
ENSBTAG00000015919	PARM1	A	0.00185119	-0.00511287	0.190734	-0.314911	-0.0429948	0.368733	0.0296756	0.128165	0.0670354	0.134832	0.118852	0.00470768	0.11959	0.0364584	0.0948654	0.117869	-0.353892	-0.0940707	-0.0854535	-0.580826	0.485534	0.0459829	0.0951084	-0.387308	0.339969	-0.0124254	-0.291114	0.016227	-0.279887	0.0390491	0.0127553
ENSBTAG00000025078	LRRC75A	A	0.190891	0.0938171	-0.167901	0.400124	-0.277442	0.127077	-0.319678	-0.0946003	-0.319967	0.0925071	0.0484873	0.0512335	-0.287287	-0.317501	0.0311159	0.136761	0.218364	-0.0365971	-0.356844	-0.24622	0.328555	-0.153491	-0.2326	0.322052	-0.0511771	0.130033	0.266298	-0.151286	0.202577	0.272468	0.100232
ENSBTAG00000017765		A	-0.0981244	-0.088357	-0.20522	0.26749	0.0752984	-0.293086	0.0868327	0.470087	-0.0809803	-0.230557	-0.234303	-0.0879778	-0.0612518	-0.357805	0.00611248	0.300857	0.0435019	-0.315754	0.157118	0.0864086	0.187312	-0.238408	-0.374497	-0.171131	0.450473	0.157825	0.171698	0.163184	0.186195	-0.0608916	0.0879517
ENSBTAG00000021752	DNAJB4	A	-0.114829	-0.204809	-0.0405188	-0.0915814	0.0406632	0.309923	0.585119	-0.25154	-0.0406397	0.10331	-0.215055	-0.0558279	-0.0614596	-0.0367583	0.257222	0.303361	-0.205936	0.0561099	0.129453	-0.389874	0.121422	0.0526484	-0.457945	-0.31544	0.149312	-0.121146	0.135189	-0.170151	0.134124	0.249768	0.145886
ENSBTAG00000007840	HMGCR	A	0.235804	0.223199	-0.124931	0.166881	0.21846	0.0577324	-0.0486534	0.324129	-0.185195	0.0414134	-0.0647337	-0.306706	-0.276914	-0.117274	-0.225489	-0.0939795	0.420395	0.0516611	0.190139	-0.616991	0.285204	0.0399438	0.154514	-0.256359	0.313268	0.0301605	-0.186751	-0.00190754	-0.0370366	-0.0698012	-0.140183
ENSBTAG00000000454	TMEM106C	A	0.0350525	-0.110183	0.158517	0.483867	0.283719	-0.373738	-0.233451	0.230269	-0.234431	0.229336	0.0542138	0.065708	-0.242092	-0.602414	0.0685464	0.0974791	0.270949	-0.108593	0.0167888	-0.0520303	0.215587	-0.0324597	0.0448528	-0.124344	-0.200638	0.108598	-0.0145145	-0.153108	0.230944	0.144787	-0.257217
ENSBTAG00000012995	MCUB	A	0.160179	-0.348207	-0.246285	0.375324	-0.233837	-0.158788	0.260411	-0.149609	0.0338009	0.315205	0.18432	-0.150038	-0.170847	-0.433538	-0.166726	0.121157	0.208684	-0.0731112	0.031201	-0.267776	0.104294	-0.0651239	-0.099021	0.246389	-0.0565863	0.385415	0.253089	-0.0865926	0.305233	-0.235568	-0.0430469
ENSBTAG00000017131	AFP	A	0.0450098	0.159594	-0.113751	0.114413	-0.0444446	-0.0208088	0.24118	0.140161	0.0684905	0.0667734	0.0268256	-0.10576	-0.0321936	-0.276513	0.0422107	0.116028	0.13466	-0.075958	0.00616178	-0.889784	0.22716	-0.130841	-0.208734	-0.0351489	0.38937	0.225848	0.0992378	-0.19203	0.148589	-0.234812	0.109066
ENSBTAG00000017223	MEST	A	-0.0583185	0.192358	-0.0798823	0.215211	-0.15859	-0.247655	0.0969249	-0.116184	0.129839	-0.0315417	0.46183	-0.153656	-0.0877228	-0.0611417	-0.0126409	0.0670625	0.34792	-0.00831129	-0.615084	-0.283636	0.229216	-0.177883	0.061822	0.150865	0.279714	-0.231864	0.0360127	-0.239979	0.344386	0.108301	-0.157373
ENSBTAG00000030424	CLEC1A	A	0.261938	0.0575395	-0.123971	0.069946	-0.497354	-0.140066	0.162176	0.205534	-0.0555517	0.0177008	0.127519	-0.0586778	-0.187364	-0.450615	0.0145218	0.121807	-0.0670733	-0.248302	0.087654	-0.076668	-0.359364	0.27165	0.162723	0.267695	-0.352558	0.0850004	0.231059	0.0234579	-0.158542	0.184208	0.423978
ENSBTAG00000010793	CCDC80	A	-0.207901	0.0578401	-0.151637	0.109537	-0.202581	-0.00112505	-0.096736	-0.257591	0.226311	0.149156	0.221147	-0.146005	-0.0422354	-0.460453	-0.132702	0.194448	0.406803	-0.000973193	-0.0923567	-0.354038	0.386012	-0.0849414	-0.030049	0.543627	0.0715599	0.174122	0.1992	-0.0425071	-0.127667	-0.195588	-0.112676
ENSBTAG00000046547	CIDEA	A	0.0797483	-0.207569	0.134696	0.0576944	0.464492	0.0104023	-0.406101	0.223439	-0.0979334	-0.138654	-0.0895252	0.158684	-0.124677	-0.0812946	-0.363392	0.33367	0.187031	-0.183637	0.174077	-0.156402	0.317334	0.135355	0.370315	-0.110304	0.197752	-0.249431	-0.231556	0.0382827	0.0542578	-0.284633	-0.212121
ENSBTAG00000051367		A	-0.288149	-0.0492359	-0.188141	0.237297	0.154227	0.0957049	0.130346	-0.131115	0.22741	0.300366	-0.0507984	0.241915	-0.0223963	0.159914	0.0131441	0.136969	0.181044	-0.0336022	0.0931455	-0.249194	0.158504	0.20593	-0.225247	-0.690928	-0.0679928	0.190992	-0.105171	0.0959497	-0.229761	0.132968	-0.424093
ENSBTAG00000001333	PPARG	A	0.124174	-0.0623892	-0.442957	0.0453473	0.355652	0.137239	0.144869	0.0678201	-0.154598	-0.075762	0.0665365	0.0201509	-0.245539	-0.471774	0.0928736	-0.309514	0.00949226	-0.0132843	0.0642842	-0.181311	-0.26884	-0.391884	0.0669114	-0.00812251	0.268055	0.370971	0.143305	0.257309	0.351634	-0.0138704	0.0532204
ENSBTAG00000008150	PKIA	A	0.128027	0.0068536	-0.231146	-0.0119771	0.0430373	0.195158	-0.350246	0.0718258	0.304109	-0.0429595	-0.0793806	0.104752	-0.176059	-0.376836	-0.0328009	0.3833	0.0909173	0.0960229	0.00601975	-0.255878	0.328406	0.0093235	0.216173	-0.465468	0.390907	0.246709	-0.267053	-0.252142	-0.144518	0.0196933	0.0452313
ENSBTAG00000005280	ADA	A	-0.191489	0.208475	0.231986	-0.350263	0.0664085	-0.167842	0.596964	0.151114	-0.170231	-0.0966634	0.0176579	0.172243	0.116798	-0.233314	0.0144105	0.113458	-0.177035	-0.162245	-0.27469	-0.416508	0.38426	-0.181297	0.274905	-0.209073	-0.0701161	-0.0094766	0.129337	0.0568083	0.034834	-0.0629376	0.203519
ENSBTAG00000030897	XRCC2	A	-0.150918	0.0487719	0.260918	-0.1138	0.136835	0.281316	0.190641	-0.0604421	-0.303052	0.198879	0.0935291	0.363714	0.241208	-0.132217	-0.312308	0.312724	0.150652	0.132356	-0.0937953	-0.0319569	-0.233932	0.192555	-0.57793	0.244812	-0.242476	-0.053446	-0.0762316	-0.187169	-0.147831	-0.203221	0.0718149
ENSBTAG00000015828	FKBP11	A	0.227863	-0.0476164	-0.244414	0.430963	-0.0630251	0.0608325	0.0228455	-0.0807367	-0.215356	0.147831	0.302322	-0.241122	-0.0659951	-0.149198	0.407238	0.10509	0.402319	0.030032	-0.101035	-0.284181	0.0306953	-0.00774507	0.0690724	-0.104444	-0.254615	0.312171	0.0415804	-0.459257	0.0636792	-0.328716	-0.00707967
ENSBTAG00000017704	ABCG2	A	-0.128411	0.11991	-0.23359	0.30529	-0.20238	-0.0986384	0.419347	0.0383266	-0.00621786	0.170537	0.390416	-0.10917	0.0300093	-0.206738	0.308265	0.103943	0.170028	-0.131232	-0.0522935	-0.655279	-0.0258526	-0.168372	-0.356117	-0.0732288	0.19668	0.231069	0.042572	-0.0504959	0.00784386	-0.0767309	0.0405112
ENSBTAG00000008022	PTGFRN	A	0.110723	-0.0114189	-0.182719	0.112048	-0.00043717	0.332692	-0.194208	0.0512306	0.202904	0.150221	0.290087	-0.0706922	-0.18373	0.0812449	-0.0166553	-0.140053	0.298647	0.133217	0.29683	-0.824421	-0.237145	-0.149336	-0.146634	0.00672061	0.141228	-0.0651314	0.0906286	0.0603867	-0.1666	-0.107905	0.138275
ENSBTAG00000004094	SPARCL1	A	-0.21198	-0.0181678	0.0587288	-0.0995194	0.29752	-0.0562617	0.0840065	-0.292993	0.150181	0.196831	0.0347627	-0.0773479	0.0397452	-0.5596	-0.15294	-0.135962	0.484576	0.187869	0.120754	-0.371851	0.154189	-0.0666945	-0.36841	0.449311	0.003929	-0.0395692	0.102026	0.0665315	0.0070465	-0.0838633	0.0971544
ENSBTAG00000017542	PPARD	A	-0.069419	-0.0653239	0.397	-0.106342	0.292877	0.171345	-0.228521	0.187304	0.104568	-0.0558112	0.0216716	-0.0612506	-0.273665	0.124742	-0.173004	0.0578627	-0.0188712	-0.0194316	-0.0479661	-0.169515	0.705646	0.321873	0.162794	-0.0323285	-0.0164348	-0.268375	-0.188353	-0.129882	-0.361131	-0.0552291	-0.206827
ENSBTAG00000012897	ITGA7	A	0.00484916	-0.142771	-0.0339081	-0.102113	0.138537	0.354854	-0.247813	0.149298	0.0764203	-0.0480476	0.0324376	-0.0590327	-0.606297	-0.19287	-0.163799	0.0562231	0.360896	-0.110073	-0.597921	0.164585	0.129025	0.0612137	0.121501	0.282716	0.184137	-0.00938389	-0.139797	0.2281	0.124295	0.0672473	-0.0825098
ENSBTAG00000034586	MAL	A	-0.162823	-0.114566	-0.0978778	0.195325	0.0728263	-0.0815852	-0.0269115	-0.0288037	0.0678488	-0.0539811	-0.19139	-0.220715	0.0231497	0.0493018	0.421312	-0.14358	0.0821736	0.229664	-0.516165	-0.034042	-0.0617098	-0.144285	0.30817	-0.0709491	0.187004	0.0421649	-0.275346	-0.0182088	-0.280892	0.631256	0.213637
ENSBTAG00000007740	MDK	A	-0.00348072	-0.0659145	-0.0389174	0.300719	-0.489466	-0.143997	-0.270323	-0.172671	0.123729	0.221864	0.293661	-0.278883	-0.127397	-0.317295	0.00329068	0.11126	0.312221	-0.183964	-0.0854276	0.351866	0.376104	-0.0234242	0.206271	0.302537	-0.129241	-0.0124892	0.139278	-0.197308	0.0775481	-0.189939	-0.0902095
ENSBTAG00000053938		A	0.285812	-0.152082	-0.0402085	0.360963	-0.0442968	-0.0642323	-0.213086	0.0123444	-0.0945799	-0.240096	0.17937	0.1471	0.180457	0.109339	-0.29866	0.163212	-0.50138	-0.00398932	0.471988	-0.194664	-0.299811	-0.115842	0.11457	-0.0893801	-0.208869	0.295434	-0.21542	0.217043	0.21384	0.0619357	-0.036812
ENSBTAG00000010980	ANKMY2	A	0.104929	0.0130952	0.0784949	-0.0132823	0.0317208	0.00980013	-0.00317481	0.071967	0.0971086	-0.216624	-0.0603689	0.143495	-0.0719796	-0.269439	-0.0851587	0.901647	-0.230515	-0.323511	0.127391	-0.347228	-0.0732919	0.0926444	-0.117111	-0.0610761	0.163777	0.23756	0.174529	-0.130511	-0.111865	-0.0715093	-0.0615132
ENSBTAG00000032007	LRP11	A	-0.144128	0.0117682	-0.29627	0.0874147	-0.203506	0.313272	-0.270074	0.26556	-0.178098	-0.269076	-0.06048	-0.359272	0.00529103	-0.267426	0.116474	0.506162	0.230953	-0.123242	-0.0373037	0.243204	0.0720643	-0.0469276	-0.034717	0.487377	-0.167618	0.196562	-0.103083	0.0744391	0.14181	-0.136403	-0.0547276
ENSBTAG00000005658	ECE2	A	0.368665	0.248063	-0.057545	0.0138488	0.336848	0.0512771	0.00348949	0.337882	-0.0156146	-0.069289	-0.395392	-0.20721	-0.19567	-0.0964753	-0.204881	0.14571	0.294989	-0.104273	0.166657	-0.636188	0.166022	0.157595	0.0828501	0.0816146	-0.0566233	0.168179	-0.158182	-0.0426325	-0.00760032	-0.226278	-0.149836
ENSBTAG00000001474	NRGN	A	0.273032	-0.357793	-0.0473779	0.0773682	0.0811078	0.131543	0.192308	-0.229072	0.198891	-0.0324944	0.186359	-0.0786924	-0.306669	0.121081	-0.250918	0.202677	0.0473695	0.206377	-0.0784325	0.177772	-0.314362	-0.308226	-0.0858941	-0.19155	0.383739	-0.0530363	0.341831	0.183323	0.137091	-0.429769	-0.177582
ENSBTAG00000034138		A	-0.189566	-0.154991	0.38607	0.0688	0.111475	0.052891	0.372043	0.131586	-0.110954	0.24429	-0.35531	0.029027	0.307911	-0.191082	-0.647782	0.213571	-0.0299651	0.182115	-0.290451	-0.118505	-0.0149317	-0.0408627	0.0529467	0.239171	0.0627461	-0.0422169	-0.24403	-0.0388409	-0.0508373	-0.084466	0.150146
ENSBTAG00000038549		A	0.33544	0.023576	-0.03653	0.133145	0.0394468	-0.0281958	0.171576	0.129462	-0.0535005	-0.143585	-0.0847145	-0.0759025	-0.0622897	-0.0503302	0.133357	0.192787	0.122224	-0.269082	0.533987	-0.353207	-0.452289	-0.307939	-0.359703	-0.081401	0.132849	0.1961	0.236804	0.286821	0.000448245	-0.0548211	-0.254533
ENSBTAG00000003955	MYO7A	A	0.061339	-0.145618	0.136469	0.0316137	-0.214304	-0.0581877	-0.0725862	0.196951	-0.0272729	0.0399406	0.352262	0.14974	-0.19404	-0.377195	0.0986102	0.207533	0.0692131	-0.129933	-0.294902	-0.674247	0.0677607	0.113611	-0.320909	0.405068	-0.000720278	-0.0354457	0.193527	0.144025	0.154804	0.142275	-0.0193814
ENSBTAG00000046668	ANG2	A	0.327074	0.000669307	-0.196904	-0.185178	0.0019605	0.328592	-0.179544	0.00389919	-0.00378795	0.19879	0.276032	-0.0170799	-0.0135765	0.0538893	0.419683	-0.110107	0.179705	-0.190321	-0.393204	0.105334	-0.0587875	-0.249217	0.447594	-0.447353	-0.183288	0.178614	0.00510471	0.0784082	-0.162939	-0.207529	-0.00653328
ENSBTAG00000024044	CDKL4	A	-0.331336	-0.352678	0.0422102	0.166669	-0.0683573	0.238605	0.129322	-0.377926	0.201483	0.128489	0.261176	-0.11371	0.0960284	-0.25253	0.235465	0.273041	-0.12309	-0.0879483	-0.0920544	-0.500185	0.165212	0.107353	-0.294927	0.007515	0.28725	-0.13317	0.274496	-0.0537145	0.215392	-0.0909018	0.0428224
ENSBTAG00000021381	DAAM2	A	-0.274825	0.264954	-0.0981023	-0.118382	-0.0779325	-0.020147	0.0940282	-0.269405	-0.0408861	-0.0303878	0.21069	-0.168847	-0.0236396	-0.173343	-0.365575	-0.00907831	-0.0959023	0.105737	0.00389164	-0.199679	0.373003	0.170442	-0.415415	0.650143	0.0338653	0.154094	0.0320403	0.0281918	0.241805	-0.166338	0.185
ENSBTAG00000003947	SSBP4	A	0.300045	-0.0024144	-0.0429932	0.130306	0.21452	0.0739055	-0.140857	0.452145	-0.447032	-0.0354147	0.202992	-0.0826042	0.244858	-0.211303	0.0105113	-0.28004	0.0791782	0.0974169	-0.1952	0.215904	0.03646	-0.139285	0.28462	0.209641	-0.12239	-0.490015	-0.167651	-0.288867	0.128873	-0.118665	0.0833547
ENSBTAG00000010610	DDIT4L	A	-0.461883	-0.15031	0.0895705	-0.154325	0.128585	-0.025826	-0.14434	-0.332225	0.356339	-0.0430467	0.337119	-0.164956	-0.0705751	-0.212927	-0.182279	0.0312446	0.137933	0.123572	-0.340151	0.0776516	0.470471	-0.321686	0.172891	0.199726	0.13658	-0.110692	0.277955	-0.00930861	0.130002	-0.0646349	0.119525
ENSBTAG00000015899		A	-0.178973	0.271461	-0.0841066	-0.262443	-0.0994139	0.288199	0.242435	0.00284878	0.45674	0.335976	-0.239628	0.176365	-0.00657996	-0.0768121	0.141457	0.00485708	-0.0328598	-0.175612	-0.136263	-0.525864	-0.0437002	-0.145887	-0.342693	0.176086	-0.176454	0.0902596	-0.0904172	0.210258	0.306543	0.010425	-0.0962051
ENSBTAG00000015362	BMP7	A	0.155541	-0.234182	0.156086	0.225072	-0.000602812	0.0732474	0.311676	-0.278092	-0.262094	0.128628	0.293429	-0.0373189	-0.208681	-0.0687097	0.161486	0.481197	0.0995539	0.0940596	-0.0802107	-0.495879	0.13402	-0.277403	-0.310033	-0.117033	0.0345903	-0.311497	-0.0526177	0.0922648	0.123797	-0.0456339	0.215339
ENSBTAG00000001829	SLC17A9	A	0.0359789	-0.120112	-0.352656	0.0675582	0.141047	0.179545	-0.24134	0.153616	0.229997	0.156845	0.485187	-0.209215	-0.190452	-0.0654658	0.550272	0.00565068	0.342736	0.0749329	-0.131479	-0.380467	-0.178584	-0.170793	0.1091	-0.101417	-0.209679	0.0520805	-0.205634	-0.128002	0.0533257	-0.0237876	0.0712117
ENSBTAG00000009289	MS4A8	A	0.245064	0.112228	-0.0826096	0.173036	-0.202196	0.213907	0.233658	-0.13376	0.197124	0.0946388	0.248808	-0.0395498	-0.390129	-0.0771922	0.370329	-0.0901923	-0.194435	-0.0889389	-0.510303	-0.406769	0.0394839	-0.207442	0.0854687	-0.119558	0.266686	-0.0136501	0.114022	-0.148998	0.114887	-0.124545	0.32093
ENSBTAG00000001987	SWAP70	A	0.0911626	0.0279788	-0.274317	0.15988	0.0567042	0.122462	0.528088	0.340266	-0.0712923	-0.0991022	-0.202629	-0.192755	-0.190548	0.168428	0.341314	-0.198484	0.158642	0.0282369	0.35075	0.0616761	-0.335577	0.0929985	0.0808023	-0.326185	0.197807	-0.157857	-0.181825	-0.0631196	-0.205625	-0.00668993	-0.30119
ENSBTAG00000009284	GLS2	A	0.409436	0.0708729	-0.0696169	-0.227799	0.206631	0.102648	0.00819249	0.366788	-0.0788774	0.00839379	-0.0874197	-0.151678	-0.426017	-0.258187	-0.19678	-0.236993	-0.0700854	-0.238333	0.569008	-0.1862	0.258726	-0.141855	0.216557	-0.0921777	0.121244	-0.107713	0.00289143	0.180477	0.127308	-0.134835	0.0553968
ENSBTAG00000014612	DOCK2	A	0.155093	0.0271391	0.228174	-0.0625314	-0.221871	-0.198428	0.415129	0.0939371	-0.276428	0.189105	-0.453757	0.101729	-0.0582378	-0.19328	-0.220138	0.344785	-0.371358	-0.00402634	0.151793	-0.322257	0.0806542	-0.20552	0.0192727	-0.178165	0.00087894	0.067224	0.103023	0.18608	0.0994938	0.385139	0.117349
ENSBTAG00000033304	TCIM	A	-0.335695	0.00189229	0.272274	0.0858562	-0.142934	0.138839	-0.242206	-0.1013	-0.029255	-0.186318	0.0452908	0.289512	-0.331421	0.123309	0.0796043	-0.0183147	-0.0602915	-0.174683	0.170378	-0.301923	0.192704	0.191849	-0.101478	0.57576	-0.278775	-0.15677	0.196467	-0.0954307	-0.153331	-0.0438766	0.390269
ENSBTAG00000032152	TMPRSS6	A	0.147897	-0.11514	-0.216789	0.241431	0.154176	0.269954	-0.0679721	-0.186532	0.00235173	0.0310784	0.00495585	-0.182388	-0.0584045	-0.147944	0.219359	0.358139	0.329689	-0.136613	-0.0250307	-0.727497	0.0303373	0.134536	0.0497357	-0.294769	-0.0386078	0.155744	0.224031	0.192262	-0.233363	-0.0489202	-0.0657079
ENSBTAG00000016319	CYB5D2	A	0.461618	0.342444	0.433703	0.0908882	-0.204183	0.413766	0.0831246	-0.150544	-0.133271	-0.218553	0.249176	0.0446508	-0.232373	-0.132535	-0.143287	-0.027339	0.478903	-0.0428668	-0.174765	-0.133508	-0.0346269	-0.109303	0.0105964	-0.0421933	-0.180167	-0.155151	-0.154052	-0.124305	-0.219542	0.106446	-0.102751
ENSBTAG00000011985		A	0.00122183	0.11342	0.0434741	0.259983	-0.0934327	-0.179261	0.519671	0.191114	0.111968	-0.215465	-0.23895	-0.0918997	-0.11696	0.059957	0.0907415	0.16758	-0.357597	-0.285934	0.10968	-0.370951	0.159313	-0.204015	-0.480736	-0.0792105	0.221536	0.129649	0.208635	-0.00809067	0.244261	0.0992998	-0.00900109
ENSBTAG00000001271	PLG	A	0.125285	0.0213729	-0.221429	0.133772	-0.117739	0.0527964	0.100603	0.0195624	-0.0363947	0.0192529	0.255859	-0.0962394	-0.0413767	0.0982023	0.262167	0.0103985	0.329961	-0.0349662	0.124708	-0.90793	-0.0214793	-0.17439	-0.206429	-0.0374424	0.22643	0.278495	0.071291	-0.0610924	-0.135144	-0.0523134	0.0142086
ENSBTAG00000014665	ADAMTS2	A	-0.0827187	0.148618	-0.177111	-0.115294	0.169723	0.0614604	-0.0228179	-0.0850352	0.152191	0.0718467	0.220575	-0.0744587	0.0968409	-0.307259	-0.192243	0.00985698	0.0670422	0.244743	-0.467516	-0.670009	0.11063	-0.161171	0.0130898	0.391783	0.323989	0.143911	0.19844	0.0411392	0.0424346	-0.143064	-0.00961795
ENSBTAG00000018909	CREB5	A	-0.0408262	0.189987	-0.168915	-0.297437	-0.00230332	-0.00964012	-0.289219	0.129444	0.239377	0.0419917	0.0218137	-0.177707	0.0867475	-0.123366	-0.184963	-0.268307	0.215355	0.143443	-0.327694	-0.114969	0.677161	-0.248932	-0.098562	0.163997	0.221578	-0.0515729	0.243416	0.287307	-0.0175905	-0.0685059	-0.171109
ENSBTAG00000000522	AHSG	A	0.151866	0.130307	-0.123101	0.24361	-0.0809841	-0.0684585	0.183561	0.112533	0.00638841	0.0344841	0.140744	-0.0252781	0.0589835	-0.174136	0.278214	0.110931	0.241451	-0.15749	-0.065755	-0.807124	0.110636	-0.209389	-0.0986783	-0.11839	0.113288	0.316582	0.00752477	-0.278265	0.120155	-0.294169	0.13996
ENSBTAG00000009014	UPK1B	A	-0.271795	0.216202	-0.0645709	0.265656	-0.0682367	0.168077	-0.124608	-0.477404	0.0594246	-0.292522	0.340262	-0.0382063	-0.0437813	-0.477404	-0.0729558	0.38395	0.204485	0.193349	-0.0168694	-0.170687	0.0143554	-0.00591298	-0.0402207	0.338483	-0.184893	0.0479813	-0.12746	-0.142147	0.210287	-0.0310119	0.208174
ENSBTAG00000046041		A	0.207843	0.211031	-0.0587422	0.248647	-0.194064	-0.0320431	0.27464	-0.305678	-0.186619	0.126369	0.2876	0.292713	0.205975	0.118488	-0.12475	-0.200761	-0.0304043	-0.0652069	0.074332	-0.467666	-0.0675326	-0.263906	-0.127572	-0.0877929	-0.377091	0.371274	0.153353	-0.260061	0.168263	0.15841	-0.0490484
ENSBTAG00000023563		A	0.33407	0.508827	-0.0865473	0.0436487	-0.201291	0.0428325	-0.135624	-0.174203	-0.102745	0.256202	-0.103141	0.160986	-0.222803	0.175853	-0.109069	-0.248108	0.204061	0.104295	0.0939115	-0.338117	-0.148384	-0.0283621	-0.176815	-0.19432	0.321445	0.103147	0.232103	0.332712	-0.341467	-0.155149	-0.14795
ENSBTAG00000009350	PLA2G12B	A	0.303076	0.0476531	-0.208658	0.0748204	0.0451801	0.136309	-0.0158424	-0.132047	0.218517	0.0853074	0.0382175	-0.00252358	-0.00403604	-0.404122	0.117991	0.271608	0.0804314	-0.232632	0.0275021	-0.819521	0.0725355	-0.0665485	-0.0837866	-0.0467147	0.0768316	0.315189	-0.00610407	0.0090235	0.196899	-0.214915	0.120357
ENSBTAG00000015197	KLHDC8A	A	-0.011043	0.218117	-0.056338	0.0864792	-0.083617	0.0163964	0.120768	-0.13365	0.216992	0.190541	0.374312	-0.343078	-0.00373869	-0.0665156	-0.00973329	-0.26008	0.224879	0.0289032	-0.258157	-0.103938	0.538695	-0.196173	-0.0941138	0.335267	0.0131582	-0.377152	-0.133794	0.128294	0.14064	-0.37847	-0.123851
ENSBTAG00000015080	PHACTR3	A	-0.162778	-0.169005	-0.31136	0.224756	-0.0180077	-0.518304	-0.0206032	0.261065	0.121774	-0.0669709	-0.160405	0.000569831	-0.300881	-0.10948	0.0518299	0.178124	0.132391	0.287448	0.587312	0.0528545	-0.116141	0.291316	-0.039756	-0.226482	0.0637652	-0.213859	0.0508556	0.200119	0.078641	0.00904311	-0.157832
ENSBTAG00000018691	RHOU	A	-0.111598	-0.0865675	0.280521	0.336326	0.278058	0.158778	-0.0993923	-0.177121	0.208934	-0.197638	0.0459285	0.101327	-0.129712	-0.308879	0.105788	0.51509	0.162447	-0.27463	-0.0466259	-0.206841	0.343193	0.00769419	0.127583	-0.122748	0.0616001	0.0500161	-0.274093	-0.348427	-0.0919728	-0.312333	0.00529466
ENSBTAG00000002823	MPZL1	A	0.0891666	0.0470527	-0.285915	0.317855	0.028093	0.245114	-0.186657	-0.128031	0.254184	0.00455001	0.384007	-0.0789209	-0.029694	-0.543178	0.245338	0.229525	-0.0581488	-0.0771827	-0.3319	-0.289046	0.0335023	-0.32069	-0.102622	0.266254	-0.0358146	0.244775	0.117448	-0.102651	0.166223	-0.00302045	-0.0996184
ENSBTAG00000008530	SLC36A4	A	-0.040571	-0.0712878	0.0813734	-0.0736266	-0.140044	-0.0529859	-0.159099	-0.224286	-0.0430509	-0.116258	-0.0251797	0.224478	-0.1012	0.0364422	-0.0367636	1.05667	-0.0588433	-0.0598036	-0.0664004	0.0298372	-0.109658	0.157259	0.0963196	-0.0817634	0.037741	-0.145365	0.0506605	-0.0948372	0.0971874	-0.0200332	-0.146914
ENSBTAG00000030629	MGC127133	A	0.109636	0.0581143	0.0224417	-0.348228	-0.109595	-0.0372463	-0.0170106	0.333517	0.190234	0.00763281	-0.291419	-0.0805888	-0.178314	-0.0993909	-0.19886	-0.27704	-0.240445	-0.0237661	0.265061	-0.276077	0.362417	0.512122	0.141309	0.356768	0.0285988	0.180928	0.136317	-0.0702851	-0.0325126	-0.240461	-0.183856
ENSBTAG00000013113	VDAC1	A	-0.0307129	0.106514	-0.104896	0.351724	-0.0809071	-0.25442	0.0789647	-0.0729082	0.0565089	0.138091	0.149445	-0.173893	0.0192413	-0.177254	0.45441	0.462588	0.106915	-0.245653	-0.130289	-0.449551	0.121763	-0.0398822	0.0871195	-0.281742	0.310981	0.20422	-0.170525	0.0896104	-0.190214	-0.273954	-0.0612958
ENSBTAG00000007704	ELOVL7	A	0.347575	0.105365	0.00860473	0.136825	0.144807	-0.0123391	-0.179598	0.364398	-0.405976	-0.280228	-0.181899	-0.204382	0.00833621	-0.172587	-0.253126	0.0469818	0.289911	-0.0644559	0.131936	-0.418687	0.120616	0.22915	0.297909	-0.125803	0.240259	0.140113	-0.283955	0.213543	-0.13657	-0.118448	0.0117248
ENSBTAG00000009348	OIT3	A	0.0845683	0.0252675	0.017001	0.160661	-0.261297	-0.185555	0.0654765	0.0378125	-0.0389537	-0.204321	0.428306	-0.0648029	-0.158792	-0.179373	0.133485	-0.0179727	-0.0704827	0.0721802	-0.318033	-0.532168	0.341254	-0.207976	-0.274555	0.401045	0.175391	0.00753207	0.199326	-0.101768	0.326194	0.0720001	0.0685496
ENSBTAG00000008109	TMEM97	A	0.421476	0.311186	-0.0597605	0.289005	-0.0206338	-0.0711002	0.0755053	0.182353	-0.20088	-0.0875797	-0.179322	-0.321176	0.243318	-0.321103	0.0691298	-0.162989	0.127984	-0.0264188	0.263335	0.0555043	-0.150342	-0.156659	0.296756	-0.291207	-0.0744304	0.452949	-0.0467929	-0.102246	-0.0580883	-0.307264	-0.150509
ENSBTAG00000044112	MSRB2	A	0.355814	0.0885744	0.0574316	0.214226	0.0629109	0.0671961	0.000220789	-0.0839334	0.296011	-0.0471836	-0.0204684	-0.126303	0.167923	-0.0899846	0.169983	-0.000941128	0.173475	-0.0741479	-0.0173546	0.0597218	-0.768913	0.0223262	0.270309	-0.0309745	-0.484668	0.190562	-0.088366	-0.14442	-0.035836	-0.231499	0.0483078
ENSBTAG00000016274	CCDC38	A	-0.112216	-0.225715	0.175251	0.126513	0.28614	0.310533	0.0728395	-0.00591156	-0.117487	-0.205907	-0.018727	-0.0807559	-0.323942	-0.218079	-0.47111	0.299737	0.0614573	-0.18416	0.129938	-0.228288	0.212353	0.115081	-0.141615	-0.176855	0.417781	0.142784	0.216071	0.231017	-0.015915	-0.311173	0.0403629
ENSBTAG00000038148	SOWAHB	A	-0.219688	0.366367	0.0335448	0.04242	0.0217673	0.12458	0.0276009	0.0306215	-0.0116612	0.104124	-0.0605558	0.0985321	-0.0129507	0.282113	0.265873	-0.153282	0.14665	-0.331378	-0.0625357	-0.480578	-0.0931543	-0.350912	0.0473698	0.14113	0.376743	-0.0393135	0.0169378	0.397308	-0.385831	-0.101002	-0.220842
ENSBTAG00000000598	CST3	A	-0.189678	-0.275124	0.0885015	0.339755	-0.0422886	-0.164146	0.0690015	-0.235437	-0.0767256	-0.0334876	0.369022	-0.124302	-0.174288	-0.326205	0.0945853	0.155738	0.255821	0.231201	-0.247865	-0.0164224	0.152641	-0.41234	-0.0953828	0.141557	0.203472	0.0541914	-0.0777183	-0.00599645	0.464337	-0.285873	0.163459
ENSBTAG00000000177	MSLN	A	0.046349	-0.0221968	0.0452983	0.0103863	-0.203465	0.29703	-0.184382	-0.0663167	0.115167	0.0239119	-0.115038	0.172721	0.314239	-0.32975	0.278742	-0.0584645	-0.125143	-0.135346	-0.535436	-0.0619708	0.351009	-0.0336998	-0.247565	0.514855	0.067023	0.159903	-0.315684	-0.0189335	-0.0239202	0.0682927	0.012385
ENSBTAG00000049393		A	0.114534	0.368351	-0.19765	0.338146	0.0769859	0.129272	0.057942	-0.0270278	0.0566191	0.0971861	-0.0379464	0.124158	0.123971	0.0497864	0.14371	0.231727	0.182035	-0.0594922	0.343645	-0.603617	-0.104385	-0.369377	-0.26096	-0.361797	0.0800212	0.0236155	-0.19376	0.0744476	-0.14261	-0.195276	-0.0622534
ENSBTAG00000005574	CLU	A	0.162384	0.177001	0.0702604	0.343819	0.0496095	-0.359969	-0.074185	-0.120969	-0.105573	0.185456	0.0141512	-0.093823	0.124226	0.0453784	0.0982242	-0.0719549	0.232018	0.229264	0.0269225	-0.670136	0.343428	-0.33856	0.00508884	0.172785	-0.227077	0.22945	-0.132973	-0.0232096	-0.0807674	0.0307709	-0.241041
ENSBTAG00000018152	MYADM	A	0.0376075	0.0481253	-0.216884	0.0801165	0.067788	-0.107251	-0.0958468	0.0805203	0.127627	0.214221	0.225605	-0.187002	0.04312	-0.0198531	0.110815	-0.232119	0.376755	-0.011976	-0.452841	-0.593304	-0.0453342	-0.216941	0.23722	0.200617	-0.0267856	0.0239018	0.241318	0.239448	-0.366112	0.0968218	0.120622
ENSBTAG00000007173	PDGFRA	A	-0.247288	0.132641	0.0537104	0.0604506	0.0678866	-0.0669865	0.131618	-0.165332	0.0770655	0.136709	0.28112	-0.377596	0.0508125	-0.301842	-0.278499	0.010227	0.226803	0.301854	-0.123562	-0.251795	-0.00632902	-0.341112	0.204802	0.562381	0.190265	0.0261058	-0.142756	-0.325036	-0.016418	0.0841533	0.0459471
ENSBTAG00000015228	CD74	A	0.0955682	-0.22153	0.0368801	-0.00325607	0.252089	-0.116769	0.246479	-0.309562	-0.275187	-0.306107	0.223578	0.0872551	-0.271222	-0.205617	0.0896615	-0.0124731	-0.0842409	-0.043209	-0.246364	0.0414977	0.428255	-0.0742603	0.409113	-0.229812	-0.260317	-0.0634582	0.0365561	0.17719	0.239892	-0.0104815	0.369854
ENSBTAG00000023374	FUT1	A	-0.116586	-0.0759884	-0.0406762	-0.0963676	-0.120109	-0.0285596	0.288389	0.149099	0.230021	0.111045	0.280249	0.0163474	0.160863	0.0177252	0.0694524	-0.0508075	-0.151513	0.213065	-0.309261	0.0310211	-0.454001	-0.1811	0.0815216	0.496734	-0.378089	0.0417524	0.140009	0.0634958	0.224673	-0.431937	-0.180466
ENSBTAG00000018054	FABP1	A	0.234431	0.126027	-0.336861	0.0060462	-0.0444646	-0.168924	-0.182838	-0.209969	0.234106	0.336207	0.0291553	0.188013	-0.297243	-0.202299	0.245754	-0.322246	0.168789	-0.151352	0.117367	-0.0936553	0.279345	-0.236605	0.248717	-0.231117	0.119545	0.386618	-0.316602	-0.0551009	-0.115653	0.133084	0.111726
ENSBTAG00000031461	SNX7	A	0.206479	0.191772	0.292457	0.0104011	-0.0627437	0.164683	-0.386722	-0.237898	-0.246971	0.350641	0.229891	-0.00621333	0.0835504	-0.133363	0.162737	0.207883	0.0408942	-0.247049	0.280632	-0.523279	0.0599791	-0.292758	0.111848	0.120025	-0.149591	0.0250539	0.222492	-0.0686055	-0.0139682	-0.154777	-0.237479
ENSBTAG00000001801	SYT4	A	-0.0527785	0.223412	-0.275329	-0.0507595	0.259306	0.0826343	-0.315879	0.198701	0.321257	-0.228775	0.0203299	0.114142	0.0726934	-0.024957	-0.230738	0.17947	-0.145619	-0.190229	-0.244941	-0.396881	0.483161	0.202673	0.19655	0.289497	0.0913138	-0.321819	-0.109385	0.0207389	-0.10094	-0.100708	0.0338609
ENSBTAG00000019557	NR1I2	A	0.388911	0.0240808	0.025001	0.0586964	0.0737365	-0.320908	-0.242103	-0.182884	0.124311	0.0439809	-0.0688403	-0.00261379	-0.252415	0.319639	0.143221	-0.0579772	0.108239	-0.175276	0.275977	-0.177466	-0.430306	-0.258029	-0.0490651	-0.223539	-0.180287	0.176639	0.491845	0.172357	0.0477981	0.231415	-0.0841382
ENSBTAG00000006024	ISLR	A	-0.0710915	-0.0442431	-0.0676118	0.0175863	-0.0356189	0.18654	-0.075222	0.139291	-0.11495	-0.0312511	0.179983	-0.271638	-0.0403261	-0.203538	-0.117817	0.0840659	0.716652	-0.0389572	-0.2001	-0.00232742	0.0204885	-0.181635	-0.0606143	0.456764	0.362631	-0.182603	0.110312	-0.00342068	-0.412119	-0.0153413	-0.103887
ENSBTAG00000043859		A	-0.103957	0.408238	-0.24653	-0.146666	0.0527804	0.0195433	-0.0376204	0.0314794	0.0134238	-0.220155	0.309042	-0.10807	0.232108	0.35811	0.202783	0.0550696	-0.115547	-0.306475	0.139785	0.0465223	0.182076	0.0624803	-0.36063	0.356461	0.171657	-0.288169	-0.220712	0.135364	-0.251507	-0.0565862	-0.314298
ENSBTAG00000001097	FKBP7	A	0.166657	0.0680908	-0.245593	0.223666	0.093353	-0.335506	-0.0644644	-0.0518542	0.189823	0.181324	0.321851	-0.00265806	-0.104062	-0.335683	0.192549	0.114576	0.157914	-0.0244255	0.0135669	-0.449134	0.283998	-0.258224	-0.0385855	0.0409649	0.133591	0.389105	-0.153671	-0.425196	-0.094486	-0.130113	0.142626
ENSBTAG00000039319	CYP4F2	A	0.352865	-0.067561	-0.267869	-0.00761459	0.207592	0.213714	-0.295217	-0.221075	-0.127271	-0.14547	0.0106044	-0.0525918	-0.0313385	-0.0657731	0.190304	0.225718	0.0772232	-0.328141	0.423941	0.156285	-0.259054	-0.00710516	0.290815	-0.287646	-0.22588	0.388193	0.168236	0.0869384	-0.0709819	-0.115622	-0.216219
ENSBTAG00000017869	CAV1	A	0.00489043	0.113737	-0.0538648	0.328957	-0.351885	0.00277846	-0.0722138	-0.211155	0.149933	-0.067933	0.402782	-0.0527238	-0.0972177	-0.3899	-0.000803825	0.0462493	0.2242	0.0364296	-0.170128	-0.356201	0.42771	-0.0182951	-0.244054	0.180644	-0.031643	0.294565	-0.214028	0.0887926	0.309623	-0.155876	-0.12337
ENSBTAG00000018833	SVOP	A	0.353582	0.134529	-0.158644	0.170006	0.101555	0.0879553	0.286557	0.264021	-0.502791	-0.393953	-0.0933647	-0.103205	-0.362533	-0.0571637	-0.125239	-0.198232	0.353354	-0.171934	0.318925	0.0423508	0.0100837	-0.2625	0.100521	0.0611748	0.134923	-0.116839	0.180473	0.0044779	0.0727691	-0.134428	0.00356748
ENSBTAG00000003319	FLRT3	A	0.0563861	0.138833	-0.140485	0.182935	-0.0907226	-0.20637	-0.0471114	-0.532258	0.0963083	-0.165447	0.182441	-0.000645801	-0.30898	-0.156012	0.222191	-0.256251	0.317547	0.0962354	-0.133301	-0.264253	0.106013	-0.211619	0.15566	0.477282	0.0109319	0.0270371	0.390626	-0.0661861	-0.0611484	0.165899	0.0144631
ENSBTAG00000047801	CRELD2	A	0.00206564	0.00693855	-0.369787	0.33119	0.127373	0.261896	-0.0754138	0.0391854	-0.026324	0.255099	0.211253	-0.191598	-0.0227598	-0.223723	0.147828	0.148269	0.353057	0.151908	-0.112655	-0.184011	0.115904	0.0765789	-0.0318721	-0.381795	-0.173676	0.322573	-0.309534	-0.326157	0.172223	-0.322776	0.0287403
ENSBTAG00000051880		A	0.0546007	0.0606905	0.158109	-0.365833	0.233612	-0.232671	0.139626	-0.323042	-0.15837	-0.109723	0.349861	0.156071	-0.146195	-0.415937	0.105347	0.290592	0.106966	0.237459	0.194737	-0.187621	0.198165	0.10707	-0.118054	-0.0936971	-0.196849	0.0523172	0.116223	-0.35443	-0.194401	0.00872608	0.326651
ENSBTAG00000010907	PPP1R1A	A	0.0426656	0.0410721	-0.401656	0.222403	-0.159243	-0.286082	0.0309181	-0.135096	0.101245	-0.0325526	0.37242	-0.0945193	0.0976558	-0.121122	0.408955	0.176022	0.295304	-0.215835	0.0459588	0.101231	0.0909806	-0.00708097	0.176348	-0.258992	-0.233496	0.383383	-0.0614807	-0.380479	-0.0393647	-0.266968	0.107405
ENSBTAG00000010372	MTMR7	A	0.190442	-0.0857414	-0.161108	0.0811294	-0.0293783	0.0641577	0.259502	0.0261268	-0.219268	-0.424785	0.43189	-0.283951	0.0538167	0.220731	-0.00731796	-0.262696	-0.062454	-0.0398447	-0.114977	-0.407128	0.0372217	-0.092589	0.188736	0.141728	-0.254731	0.0525641	0.294655	-0.269952	0.12788	0.285148	0.260192
ENSBTAG00000013072	FUBP3	A	0.144863	0.084962	0.12769	0.0528727	0.333239	0.163911	-0.0387592	0.310612	0.0691825	-0.119037	0.0761394	-0.430985	-0.0215156	-0.0318704	0.278775	-0.0592684	0.0960755	-0.0259322	0.00991044	-0.251128	-0.0793973	-0.585244	0.00657682	-0.32763	0.0183578	0.0081961	0.292185	-0.0828765	0.119268	-0.373953	0.234779
ENSBTAG00000038062	FUT4	A	0.397388	0.167525	0.0648715	0.0801624	0.0250713	-0.0269552	-0.0241378	-0.169877	-0.118183	-0.146538	0.169299	0.0434298	0.109595	0.0342652	-0.172019	0.320082	0.187781	-0.130342	0.155946	-0.620227	-0.140313	-0.203165	-0.423422	0.174635	-0.107217	0.352053	-0.0798969	0.0545976	0.0251001	-0.213577	0.214071
ENSBTAG00000001303	HSPB8	A	0.318668	-0.180107	-0.704947	0.0999242	-0.267598	-0.113542	-0.00782862	-0.126342	-0.241204	0.169494	0.0398531	-0.189316	0.129978	-0.00737003	0.0790965	-0.282069	0.323448	0.116556	0.00761351	0.00163596	0.013648	-0.0274353	0.271426	0.071607	0.308565	-0.0116025	0.0277745	0.275907	0.109315	-0.235921	0.0307734
ENSBTAG00000016254	HDAC5	A	0.150826	-0.118478	-0.189363	0.222357	-0.224348	-0.0450271	0.260192	0.240029	-0.546576	-0.0598647	0.422384	-0.158882	0.0658968	0.0425396	0.283106	-0.256324	-0.138006	0.0934565	-0.0829381	-0.161064	-0.259554	-0.0558963	-0.012437	0.231082	-0.0857809	0.0648501	0.390531	0.155359	-0.178816	-0.171706	0.122452
ENSBTAG00000015950	ISOC2	A	0.193833	0.270082	-0.114729	0.255346	-0.13358	-0.0496309	-0.0833521	0.0704746	-0.145346	0.21722	-0.351903	0.273219	-0.0990851	-0.19138	0.224253	0.203177	0.35725	-0.270482	0.167318	-0.0964362	0.0250292	-0.0105079	-0.0861956	-0.0905647	-0.0198767	0.229219	-0.0200939	-0.229627	0.18157	-0.618248	-0.0569541
ENSBTAG00000030246	ENTPD8	A	0.421719	0.263562	0.0390689	-0.0564833	0.273004	0.0265656	-0.00414489	-0.234771	0.113573	-0.0699134	0.0691296	-0.17128	-0.0720813	0.224783	0.214336	-0.0263034	-0.158702	-0.0621112	0.0512509	-0.293048	0.0720084	-0.342389	-0.167286	-0.105384	0.180885	0.183135	0.110927	0.262256	-0.0751294	-0.660184	-0.00699058
ENSBTAG00000007866	HS3ST3B1	A	-0.0643069	-0.0216319	-0.0154942	0.297753	-0.116261	0.10255	-0.0955499	-0.0888664	0.104386	0.0414659	0.386174	-0.140944	0.057196	-0.0917587	0.219205	0.274252	0.171194	-0.0362833	0.0355783	-0.707746	-0.0212325	-0.215119	-0.412592	0.323825	0.105008	-0.0479464	0.0971456	0.106491	-0.190904	-0.138332	0.0827434
ENSBTAG00000019315	PLA2G7	A	-0.0989731	0.0754085	-0.396703	-0.0174876	-0.0536907	-0.182572	0.137663	-0.127034	0.186808	0.121045	0.0531549	-0.174938	-0.155768	-0.463663	0.258801	0.155217	0.00899091	-0.0333992	0.0930664	-0.539847	0.187412	0.0654032	-0.0853498	0.117123	0.18077	0.336976	-0.0119386	-0.227758	0.403693	0.13829	0.0492989
ENSBTAG00000003948	FDPS	A	0.260258	0.157386	-0.178025	0.268819	0.243325	-0.163566	-0.119957	0.307943	-0.278586	0.282639	-0.269489	-0.172312	-0.131665	-0.177244	-0.261475	-0.00828896	0.395419	0.309904	0.0192682	-0.109238	0.215174	0.222693	-0.103493	-0.343495	0.0653495	0.0525946	-0.272318	-0.24002	0.0468506	-0.045851	0.0273985
ENSBTAG00000002028	DIPK1A	A	-0.180513	-0.00790514	-0.217057	0.0403175	-0.289583	0.00884337	0.261159	0.0374324	0.593477	0.255874	0.0610065	-0.138348	-0.126379	-0.356669	-0.0515841	0.33977	0.00331252	0.0400027	-0.118003	-0.388312	0.194045	-0.000542729	-0.0358864	0.179529	0.172499	-0.0642917	0.0295967	-0.398172	0.164312	-0.0553117	0.0473808
ENSBTAG00000012896	METTL7B ENSBTAG00000012896	A	0.0852575	0.186219	-0.0386695	0.0283647	-0.00518119	0.045885	0.073773	-0.0137297	0.237765	-0.279428	-0.366912	0.0227402	0.0192606	-0.0640851	-0.164326	0.108573	-0.0010861	-0.119203	0.330379	-0.114009	-0.210291	-0.166163	0.103633	-0.58559	0.307034	0.0185857	0.112369	0.570992	-0.167694	-0.0498399	0.0953775
ENSBTAG00000020747	ASS1	A	0.277917	0.131152	0.0585625	-0.0130317	0.273811	0.0954119	-0.172719	0.144568	-0.222283	-0.0946048	-0.214676	-0.0676626	0.111996	-0.227643	0.00892593	0.387917	0.222165	-0.29333	0.22965	-0.0814928	0.382357	-0.160225	0.0750692	-0.486481	0.190682	0.0409988	0.04076	-0.18313	0.0635303	-0.362204	-0.155991
ENSBTAG00000018463	VIM	A	-0.121432	0.107451	-0.293566	0.223743	-0.174244	-0.154596	-0.112781	-0.136384	0.0395384	0.211932	0.443667	-0.0828957	0.00974642	-0.453525	-0.0185059	0.128322	0.217393	0.0911015	-0.283053	-0.27771	0.373072	-0.151515	0.10615	0.348265	0.0507428	0.111453	0.0884712	-0.215592	0.187005	-0.256444	-0.0058135
ENSBTAG00000010645	BOLA-DRA	A	0.158336	-0.42202	-0.0328669	0.0123372	0.0335706	-0.183246	0.39082	-0.162756	-0.117684	-0.0099881	0.338492	0.166993	-0.214125	-0.260367	0.172457	0.00372939	-0.020637	0.0380148	-0.155191	-0.415457	0.394325	-0.0281253	0.14947	-0.277485	-0.0524877	-0.114021	0.110113	0.122651	0.370382	-0.148057	0.152823
ENSBTAG00000013256	LGR5	A	0.0621858	-0.0788085	-0.152755	0.376672	0.16618	0.103874	0.0643101	-0.405173	0.0511389	-0.291338	0.006157	0.174589	-0.161643	-0.0895219	0.0557798	0.224001	0.381346	0.213152	-0.202263	-0.376586	0.0723932	-0.200976	-0.393982	0.220842	-0.00714345	0.237223	0.0411698	0.259634	-0.131396	-0.00999458	-0.209067
ENSBTAG00000025250	CCL3	A	0.0702075	0.00868384	-0.142591	0.264856	-0.13282	0.214697	-0.0394212	-0.128489	-0.102586	0.0255399	-0.111145	0.188377	-0.341033	-0.229532	0.200271	0.393328	0.210531	-0.0591277	0.0298037	-0.582755	0.137513	0.0477434	0.168976	-0.48029	0.289647	0.167451	0.0472517	0.050528	-0.0492493	-0.0489017	-0.0674649
ENSBTAG00000039688	RFLNA	A	0.352478	0.111265	0.170427	0.00106605	0.094149	0.0636394	-0.000967059	0.140292	-0.00154132	0.0778302	0.26293	-0.0531592	-0.08848	-0.289171	0.422866	-0.389758	0.105768	0.367934	-0.133289	-0.276363	-0.0508747	0.16809	-0.0762623	0.245461	-0.438723	-0.0965728	-0.0669339	0.0191127	-0.305572	-0.138267	-0.197374
ENSBTAG00000039337		A	0.207569	0.208787	-0.0375717	-0.0690073	0.078675	-0.139682	-0.164925	0.155865	-0.186009	-0.0708435	0.0107897	0.0403258	0.143483	0.159243	0.314284	0.0553	0.0300853	-0.308017	0.282951	-0.584018	0.0343039	-0.564142	0.0668139	-0.0949415	0.146408	0.0365232	0.344444	0.148152	-0.0823676	-0.055849	-0.106631
ENSBTAG00000034402	ACE2	A	0.0888303	-0.05955	-0.101456	0.0967962	-0.00534863	-0.0347534	0.24077	0.0827587	-0.243692	-0.265915	0.358242	0.0687767	0.206763	-0.00733953	0.141926	-0.077435	0.151527	0.0534477	0.166938	-0.868549	-0.134016	-0.151537	-0.0970118	0.0353596	0.0118166	0.0190155	0.198415	-0.144796	-0.0198213	0.122459	0.167379
ENSBTAG00000024888	PDE5A	A	0.097368	-0.254793	-0.0349539	0.16035	0.0575782	0.0212951	0.282028	-0.166266	-0.109467	0.0457523	0.0388746	0.0918757	-0.0368355	0.166559	0.0989447	0.224244	0.262822	-0.148701	0.108777	-0.483892	-0.217788	0.172975	-0.619806	-0.271079	0.142486	-0.0564938	0.17651	0.155234	-0.0341323	-0.165229	0.295763
ENSBTAG00000005439	FAM102B	A	-0.0564246	0.0126419	-0.186613	0.265111	0.185534	-0.156797	0.225108	0.0698896	-0.141548	-0.309119	-0.400276	0.255534	0.00893448	0.0445976	0.115819	0.464409	0.10898	0.0180724	0.085573	-0.178237	-0.257845	-0.0122929	-0.640616	0.0382959	0.0230189	-0.00511398	0.0958339	0.00152701	0.208812	-0.000778837	0.11797
ENSBTAG00000008376	SMRP1	A	0.215875	0.077758	-0.274797	0.231902	0.0362825	-0.0454565	0.247002	0.241039	-0.487722	-0.260689	0.212345	-0.218806	0.0895415	0.0886736	0.0993475	-0.367644	0.0936427	0.0973076	0.244434	-0.374669	-0.286817	-0.139826	-0.146483	0.161862	0.234947	0.11336	0.203715	0.141912	-0.0227821	-0.164723	-0.0405306
ENSBTAG00000001862	PPP2R2B	A	0.269826	0.112544	-0.307149	0.175192	0.102901	0.0714792	-0.201925	0.142898	-0.156802	-0.0766276	-0.25989	0.0187832	-0.112167	-0.304282	0.0518701	0.44008	0.0374639	-0.0960406	0.375134	-0.403793	0.0284007	0.0570799	0.369827	-0.292523	0.0959134	0.220119	-0.0620597	-0.13055	0.0311333	-0.276287	0.0794519
ENSBTAG00000011723	GRIK5	A	0.000794085	0.171612	-0.0500238	0.26154	0.142856	-0.144417	-0.223178	-0.0677209	0.200533	-0.050952	0.25445	-0.563297	-0.0147556	-0.220832	0.0881764	-0.164855	0.480316	0.137725	-0.348056	-0.113869	0.353025	0.0270479	-0.114785	0.290357	-0.0213837	0.0637387	-0.0109513	-0.214867	0.0313289	-0.163298	-0.0162573
ENSBTAG00000039037	SERPINB4	A	-0.0880714	0.0649945	0.0840845	-0.0168382	0.0518568	-0.0879389	0.186645	-0.264047	-0.278976	-0.0721673	0.441777	0.0457726	0.0418865	-0.0593403	0.137652	-0.175928	0.156925	0.441143	0.107422	0.348981	-0.0412535	-0.261929	-0.216919	-0.32142	-0.228489	-0.166454	0.400635	-0.0673278	0.190679	-0.206073	-0.14728
ENSBTAG00000010991	TTR	A	0.0261756	-0.0622535	-0.25395	0.0443883	0.0700399	-0.152708	0.375488	0.182096	-0.0927411	-0.0628187	0.106273	-0.19005	-0.0248384	-0.401229	0.186918	0.0893839	0.296484	0.172813	-0.0788615	0.0284482	0.0983775	-0.0457211	0.470096	-0.0760918	-0.363459	0.0891545	-0.096581	-0.48842	0.220903	-0.182861	0.115545
ENSBTAG00000004515	KCNK1	A	-0.00809726	-0.0837992	-0.131593	-0.0638636	0.101963	0.102917	0.256862	0.0380244	0.0354937	-0.157988	0.108272	-0.115493	-0.0464417	-0.233639	0.211111	0.202846	0.32378	-0.0743969	-0.145138	-0.611801	0.338759	-0.10416	0.4826	0.160531	-0.163345	-0.0377811	0.0103715	-0.251946	-0.256978	0.15642	-0.0434917
ENSBTAG00000010682	DDR1	A	0.504857	-0.149061	-0.281864	0.178511	-0.00545824	-0.010633	0.085722	0.348019	-0.124133	-0.180717	0.266828	-0.346903	0.032176	-0.233541	-0.0889379	-0.332901	0.321719	-0.0565031	0.0637492	0.129058	-0.150613	-0.0538641	0.141743	0.317076	-0.0274402	-0.270117	0.124883	0.0962715	0.0555136	-0.260483	-0.0929562
ENSBTAG00000004261	SPON2	A	-0.384169	0.137681	-0.092557	-0.0535465	-0.220528	0.0746442	-0.019002	0.21779	-0.12603	0.0976914	0.0778801	0.329627	-0.261844	-0.0312373	-0.0258717	0.477252	-0.0187205	-0.0365733	-0.0396651	0.117738	0.0922965	-0.380881	0.181327	-0.258327	0.0135372	-0.376773	-0.0616037	-0.0568517	-0.00652689	0.168258	0.464985
ENSBTAG00000025130	HIC1	A	-0.343636	-0.212436	0.18546	0.36193	-0.154022	0.236208	-0.0466388	-0.305329	0.105782	-0.0525005	0.313542	0.0425989	-0.149669	-0.1233	0.0276886	0.394345	-0.119212	-0.0184604	-0.0929465	-0.227438	-0.0753125	0.424196	-0.0941324	0.122951	-0.16302	-0.0773227	0.180425	-0.287818	0.0459774	-0.202181	0.304272
ENSBTAG00000004064	BPNT1	A	0.0946547	-0.270206	0.104937	-0.066269	-0.0945743	0.0786271	0.225238	0.16047	-0.102391	-0.153737	0.0180946	0.139756	0.104128	-0.503212	-0.237887	0.18104	0.0174897	-0.31853	0.300435	0.082792	-0.0910743	0.124305	-0.197704	0.270755	0.0140873	0.0842619	0.409873	-0.0573131	0.289518	-0.323261	-0.284303
ENSBTAG00000003636	LIPA	A	-0.110262	0.0443881	-0.0281816	-0.365068	0.143933	-0.0683816	0.0174782	0.101917	-0.127903	-0.0490193	0.362497	-0.30179	0.108289	-0.279358	0.153634	0.16647	0.317323	0.0416968	0.355641	-0.47955	0.252557	-0.0906513	-0.367533	-0.152417	-0.0464897	0.169113	0.170898	0.0647265	-0.199395	0.105786	0.089651
ENSBTAG00000015596	SLCO2B1	A	-0.0342273	-0.0293395	-0.0850205	-0.210796	0.0360057	0.26716	-0.034221	0.233454	-0.118286	-0.410181	-0.0995553	0.049391	-0.286279	0.32434	0.137015	0.196509	0.123704	-0.0854217	0.188239	-0.461463	0.0550245	0.162727	0.104583	-0.31114	0.312605	0.014345	-0.00142199	0.387585	-0.301997	-0.0285883	-0.094749
ENSBTAG00000014725	CD27	A	-0.201116	0.028965	-0.251934	0.379977	0.152713	-0.140764	0.129924	-0.0353593	-0.464817	-0.441773	0.145072	-0.159646	0.101644	0.352283	-0.0478644	-0.235459	0.262899	0.0184949	0.274554	-0.00796841	0.0822809	-0.0502477	-0.118799	-0.0529586	0.19659	-0.320507	0.294518	0.0263534	0.0393978	0.110676	-0.0671262
ENSBTAG00000007153	C1QA	A	-0.061241	0.0475082	0.195392	-0.170364	-0.021563	-0.308586	0.535672	0.114535	0.170207	0.0387158	-0.0196157	-0.0537558	-0.125701	-0.296108	0.217931	0.348324	0.0896568	-0.109573	-0.39627	-0.416446	0.227942	-0.183165	0.142169	-0.192571	0.0861696	0.132032	0.032068	-0.103492	0.0871826	-0.18518	0.178128
ENSBTAG00000050763	PXYLP1	A	-0.331669	0.302022	0.0323177	-0.00235299	-0.159735	-0.480628	0.0208283	0.0573974	0.147142	0.342774	0.0889311	0.231087	-0.120127	-0.308898	0.0232245	0.277218	0.112575	0.114728	-0.433023	0.0598327	-0.0364039	0.0958569	0.14753	0.190414	-0.389439	0.0307255	-0.000872896	0.0346747	-0.0127685	0.193196	-0.226556
ENSBTAG00000005884	WDR31	A	-0.577124	0.354806	-0.284711	-0.0127991	-0.000381029	0.123549	-0.224329	0.0838063	0.252807	0.198427	0.288742	-0.0582504	0.168438	0.0335954	-0.0433847	0.119304	0.0735705	-0.224549	-0.370468	-0.201826	0.0860941	0.113375	-0.0606232	-0.0334675	0.215324	0.0284411	0.0886865	0.256829	0.0516217	-0.376855	-0.0686492
ENSBTAG00000015178	ECI2	A	0.104556	-0.00353379	-0.0528628	0.206681	0.0110428	0.0147607	-0.857583	0.211357	0.0839833	0.106994	-0.0457696	0.146199	0.00911808	-0.0628852	0.0181488	0.372005	0.0948806	-0.0317289	0.0987997	-0.153913	0.240677	-0.0767226	0.0345278	-0.233773	0.0995388	0.167023	-0.177493	-0.158767	0.0991386	-0.294602	0.0302027
ENSBTAG00000014358	EVA1B	A	-0.0375607	-0.0642767	-0.192517	0.146087	-0.136623	-0.177046	-0.188658	0.146205	0.0586653	0.161776	0.0757151	-0.129508	-0.0876902	-0.232339	0.0173831	0.336196	0.195193	0.0822067	-0.295352	0.0320998	0.284401	-0.284534	0.168889	0.368988	-0.184506	0.382255	0.0558963	-0.0261981	0.168974	-0.54446	-0.0996608
ENSBTAG00000010661	DPYSL3	A	-0.304281	0.157962	-0.18586	0.148894	0.116277	-0.0453108	0.00212221	-0.0980169	0.0292647	-0.0378463	0.203157	-0.306858	0.00444263	-0.213803	-0.207475	0.0630088	0.424734	0.121287	-0.16992	-0.362036	0.068143	-0.325326	0.186719	0.559708	0.128496	0.246878	-0.00775128	-0.0453572	0.0977181	-0.203101	-0.0458702
ENSBTAG00000031967	AMPH	A	0.211153	0.273161	0.00178776	-0.172579	0.0977568	0.207552	0.0693414	-0.0141255	-0.00885202	0.118286	-0.120121	0.110333	-0.736904	0.228587	0.156109	0.17218	0.00316547	-0.239513	-0.0275798	-0.0561064	-0.169971	0.135742	-0.152126	-0.324904	0.0555441	0.059911	0.0381593	0.215681	-0.390625	0.123923	0.135034
ENSBTAG00000014835	SPARC	A	-0.0640297	0.110565	-0.136743	0.0837187	0.021623	-0.115243	-0.100638	-0.00977074	0.0888902	-0.100554	0.317951	-0.132784	-0.0837797	-0.380802	-0.280176	0.0715334	0.362566	0.179022	-0.239742	-0.291506	0.310377	-0.253682	-0.0374028	0.59177	-0.00373229	-0.0253288	0.231457	-0.0617168	0.134991	-0.20286	0.016027
ENSBTAG00000001116	P4HA2	A	-0.0479468	-0.169623	-0.153713	0.294469	-0.190079	0.0168267	0.0728431	-0.0248838	0.303716	0.180033	0.350967	-0.293287	0.101484	-0.247879	0.0719747	0.263853	0.0564869	0.155317	-0.27459	-0.492167	0.195384	-0.0501494	-0.332744	0.21733	0.130234	0.25058	-0.214896	-0.0979613	0.0676261	-0.156533	0.0173276
ENSBTAG00000045925	CITED1	A	-0.0366989	0.0542428	-0.106869	0.0455054	0.206192	0.179762	0.13023	0.23709	-0.508334	-0.204241	0.0115655	-0.0158298	0.224556	-0.120708	-0.140685	0.0789488	0.0514726	-0.155576	0.603156	-0.0787373	0.131214	-0.107499	0.123624	-0.334741	0.00821268	0.250996	0.0852039	-0.189499	0.0871482	-0.349844	-0.159858
ENSBTAG00000000224	TSPAN15	A	0.0389826	-0.0391794	-0.35407	0.238442	0.0980452	-0.0451837	0.105615	-0.0925277	0.095681	0.160044	0.42578	-0.0757518	-0.094994	-0.101748	0.383691	-0.0691198	0.552893	0.0102373	-0.085639	-0.174926	-0.00460275	-0.249186	-0.195781	0.140319	-0.153545	0.0015164	-0.0535037	-0.235055	0.27318	-0.157814	-0.341801
ENSBTAG00000010677	LIMCH1	A	0.251374	0.0619874	-0.142276	-0.0813171	-0.165698	0.0584863	0.21854	0.250231	0.13126	-0.0480885	0.0528394	0.208831	-0.244674	0.0886516	0.0751724	0.0454215	0.103814	-0.175676	-0.0437074	-0.805569	-0.0586594	0.246592	-0.272677	0.32929	-0.133634	0.134751	-0.00910943	-0.119962	0.0195212	-0.0347947	0.0590814
ENSBTAG00000015780	RCN2	A	0.0750428	0.119548	-0.275559	0.167575	-0.0592132	0.165341	0.0495246	0.153177	0.0328999	0.136073	0.165774	-0.135168	-0.19481	-0.168856	0.240229	0.019277	0.371517	0.0503586	0.0935199	-0.777494	-0.0752637	-0.0832533	-0.00736827	-0.282435	0.123997	0.289972	0.0734001	-0.211018	0.00125442	-0.0555422	-0.00249941
ENSBTAG00000004343	CCS	A	0.076262	0.154887	0.0749092	0.197864	-0.110002	-0.0982525	0.201701	0.0287819	-0.0424579	0.288159	0.00891351	0.187754	-0.541769	-0.201618	0.0751472	0.246524	-0.0289999	-0.0850384	0.0604757	0.101902	-0.636942	-0.00350062	0.0279384	-0.188657	-0.142227	0.3518	0.146581	-0.103725	0.15979	-0.210513	0.00431201
ENSBTAG00000019036	ARHGAP28	A	-0.343187	0.293646	0.135	0.131642	-0.318247	-0.053342	-0.271153	-0.0793805	0.218876	0.268479	0.351346	-0.0767838	-0.0215528	-0.239579	-0.111014	0.162784	-0.0790164	0.0927251	-0.106605	-0.545619	0.093582	0.0462876	-0.201491	-0.0186486	0.335599	0.119865	0.0328965	0.0153898	0.278912	-0.128068	0.0166588
ENSBTAG00000010389	STBD1	A	0.442836	0.0467855	-0.220299	0.146462	-0.000470511	-0.0429533	-0.0531246	0.102153	0.0250928	0.0260438	0.255775	0.0631109	-0.281197	-0.246128	0.350513	0.0881395	0.159988	0.229686	-0.0455381	-0.681159	-0.161917	-0.277943	-0.135271	0.0877199	-0.0806398	0.209778	0.0569021	-0.00784634	-0.0473429	-0.0806761	0.0715204
ENSBTAG00000014831	PPP1R3C	A	0.0169506	-0.154364	0.183142	-0.327296	0.0611952	-0.128206	-0.00403614	0.287236	0.0487093	-0.016061	-0.079052	-0.0682857	0.0696429	0.214021	0.113273	0.170826	0.043958	-0.21305	0.20054	-0.118388	-0.143712	-0.264025	-0.00813254	-0.585017	0.224525	0.103447	0.321255	0.100369	0.174889	-0.448361	0.224007
ENSBTAG00000016707	FKBP9	A	0.245795	0.0657723	-0.214376	0.121746	0.035315	-0.180003	-0.0946558	0.0516932	0.0683052	-0.112588	0.408911	-0.0552189	-0.0671545	-0.088302	-0.129525	0.128929	0.21087	0.0667157	-0.0433894	-0.728526	0.0989998	-0.259171	-0.202763	0.322576	0.236903	-0.0903835	0.16494	-0.029657	-0.179618	0.115629	0.132231
ENSBTAG00000032183	NELL2	A	-0.272869	0.217146	-0.0465197	-0.100103	-0.171312	-0.0436644	-0.2756	-0.330755	0.177389	-0.0193264	0.18927	-0.147646	-0.0174258	-0.219572	-0.176576	0.368492	0.238902	-0.0549911	-0.0473197	-0.321679	0.416114	-0.156905	0.0171371	0.258558	-0.0834649	0.319015	0.171463	0.114708	0.275133	-0.0650797	-0.212517
ENSBTAG00000049723		A	0.006855	-0.158944	0.228593	0.0552122	-0.126366	-0.235893	-0.160749	-0.0377399	0.0778279	-0.130822	0.0990375	0.451346	-0.0962909	-0.155385	-0.0121597	0.429691	-0.0584691	-0.0800761	-0.2345	-0.209436	0.094874	-0.0521349	0.489049	-0.219781	-0.15734	-0.107675	0.253897	-0.249117	0.389536	-0.0283377	-0.0647014
ENSBTAG00000012065	DNAJC3	A	0.110687	-0.0400946	-0.0799119	0.116972	0.107726	0.156674	-0.0176865	-0.0148543	0.0337774	0.0904178	0.141855	-0.161565	-0.208379	0.017463	0.146862	0.150334	0.20232	0.13534	-0.0307875	-0.898202	0.0371156	-0.0371841	-0.421809	-0.0966082	0.143423	0.238232	0.0351763	-0.0199424	0.0368547	0.0408546	0.0849413
ENSBTAG00000005725	IDO2	A	0.362682	0.0480647	0.151938	0.00228008	0.141303	-0.00600574	0.105815	0.0423354	-0.37432	-0.632681	-0.276876	-0.127546	0.0253187	-0.000796392	0.000562843	0.0883988	-0.0377065	-0.355702	0.0768672	0.0068143	0.127309	-0.0587916	0.0198578	0.0204032	0.257361	0.336714	0.201415	0.245838	-0.106608	-0.000998195	-0.283248
ENSBTAG00000011196	C1QB	A	-0.0137814	-0.00642943	0.213504	0.0250464	-0.103424	-0.242008	0.516919	0.0232876	-0.151633	-0.0167929	0.0337259	-0.042598	-0.126717	-0.239966	0.32819	0.337799	0.212103	-0.274993	-0.271692	-0.435112	0.237506	-0.0776349	0.138088	-0.226856	0.0105752	0.207504	-0.187564	-0.0567905	0.0587163	-0.0785487	0.209577
ENSBTAG00000005198	FGF1	A	0.126232	0.11044	-0.0620638	0.164805	-0.189527	-0.284296	-0.226995	0.126114	0.273248	-0.219645	0.174112	-0.152274	-0.0551929	-0.190036	-0.13381	-0.205292	-0.29504	0.0972873	-0.184942	-0.154307	0.225694	-0.164673	0.0426736	0.151383	0.581256	0.0495816	-0.197551	0.170019	0.384629	0.123459	-0.0852899
ENSBTAG00000004432	CHRDL1	A	0.0471102	-0.0398611	0.179252	-0.311079	-0.02421	-0.052762	0.0220525	0.23024	-0.0849753	-0.249037	-0.192986	0.325216	-0.389758	0.0434605	0.210783	0.0802218	-0.0877978	-0.123503	0.482173	-0.274162	0.0255526	-0.0844075	-0.0869075	-0.0535509	-0.0145551	0.11661	0.235616	0.433413	-0.288835	-0.200585	0.127273
ENSBTAG00000017242	FADS6	A	0.00117825	-0.207288	-0.293697	-0.203696	-0.0882342	-0.302627	0.27372	-0.03179	0.363936	0.236664	0.0672883	-0.122157	0.0398071	-0.0610669	0.438874	0.298113	0.267987	0.00339146	0.00592897	-0.417803	-0.173245	-0.249312	0.133682	0.135738	0.122862	0.183674	-0.05769	-0.18639	0.0223586	0.0203045	-0.220511
ENSBTAG00000013166	SMYD2	A	0.0734281	-0.283893	-0.0656018	0.0302719	0.229594	0.245368	-0.13182	0.400991	-0.176647	-0.0813667	-0.161429	0.174505	0.263633	-0.214255	0.320392	-0.0871878	-0.214534	0.28876	-0.200883	-0.331835	0.254593	-0.131533	-0.0836423	-0.239902	0.136837	-0.00527195	-0.188785	-0.133768	-0.170865	0.198275	0.286569
ENSBTAG00000004226	SHBG	A	0.0626778	0.0237057	-0.000582569	0.202831	0.0151134	0.0189959	-0.180477	-0.0458575	-0.00161237	0.0469618	-0.35151	0.208596	-0.162176	-0.277598	0.026305	0.24207	0.137385	-0.0230147	0.143579	-0.377155	0.0924222	-0.35854	-0.188032	-0.219717	0.562721	0.224339	0.129245	-0.0583121	0.319323	-0.215954	0.00426625
ENSBTAG00000020184	AQP8	A	0.103971	-0.0698666	0.0878917	0.200434	-0.106568	-0.115357	0.153225	-0.145023	-0.281676	-0.0487901	0.14934	-0.0179771	0.241267	-0.00965236	0.513799	0.158409	0.206132	-0.00205834	-0.0361929	-0.478472	-0.346468	-0.0185696	0.198635	-0.3338	-0.207543	0.0691034	0.328007	-0.189049	0.0670836	-0.144839	0.0746038
ENSBTAG00000007983	ZNF775	A	-0.037205	0.412622	0.0815606	0.231866	0.0580998	-0.097748	0.00169747	0.0159493	-0.154487	0.0525603	0.291932	0.00153087	0.103256	-0.0375253	-0.0888714	0.30081	0.438716	-0.148001	-0.417887	-0.195177	-0.256714	-0.0859388	0.175573	0.181187	-0.382172	-0.329154	-0.123428	-0.057253	-0.124452	0.174606	0.0140482
ENSBTAG00000013919		A	0.0866393	-0.281005	-0.112754	0.0245629	0.167484	-0.0281783	0.404915	-0.264196	0.0131694	-0.026471	0.263323	0.169654	-0.176586	-0.247479	0.0864945	-0.0835256	0.126944	0.143645	-0.0675463	-0.29913	0.354696	-0.235288	-0.0230782	-0.254652	-0.150236	-0.14526	-0.0981924	-0.0124484	0.58161	-0.0225618	0.105452
ENSBTAG00000000123	HAO2	A	0.000822393	0.161835	0.408901	0.0373061	0.0654641	0.0615362	-0.218903	0.125449	0.21935	-0.217551	-0.210169	0.159315	0.192761	-0.107205	-0.0711209	0.274739	-0.199885	-0.289967	0.31479	-0.491195	0.259222	-0.228961	0.114548	-0.316781	0.135898	0.0188502	0.0456673	0.0172144	0.0125587	-0.262195	-0.0122959
ENSBTAG00000019977	PCDH10	A	-0.161432	0.171598	-0.0293035	-0.0230157	0.0456794	0.0119384	0.221797	-0.270225	0.0153372	-0.103867	-0.000759855	0.129014	-0.0921594	-0.00797654	0.153415	0.0440596	0.150748	0.0411837	0.101244	-0.522512	0.540816	-0.405465	-0.348272	0.212541	0.0781745	-0.134033	0.173234	-0.0735053	-0.212318	0.262152	0.0319108
ENSBTAG00000018784	CTSZ	A	-0.0330837	-0.158155	-0.437233	0.281773	0.0209303	-0.175963	-0.237327	-0.0873852	0.234949	-0.115756	0.0880937	-0.208826	-0.252231	-0.219782	0.236012	0.433005	0.39214	-0.0553572	0.0520852	-0.203031	0.0866108	0.228844	0.16362	-0.136751	-0.0272419	0.169032	0.199581	-0.0027224	0.0663049	-0.318167	0.0160329
ENSBTAG00000017882	LRRC3	A	0.303914	0.133217	0.410096	0.139446	-0.0592964	-0.1041	0.13046	0.283248	0.0209115	-0.285274	-0.0684112	-0.0651172	-0.0373286	0.058845	0.0308217	0.0284941	0.289169	-0.180922	0.145675	-0.47489	0.0404807	-0.10152	0.0105178	0.188622	-0.355138	-0.382326	0.0127164	0.275229	-0.0485671	-0.0656991	-0.273275
ENSBTAG00000017135	CTSS	A	0.00410168	0.194084	0.119661	-0.0961909	-0.0137815	-0.132867	0.383793	0.00389442	0.0204787	-0.0454808	0.124532	-0.0327475	-0.226377	-0.113418	0.234403	0.257281	-0.0302188	-0.176975	-0.299594	-0.78446	0.265698	-0.127528	0.0942818	-0.0894224	0.111726	-0.0162388	0.0288168	0.0291373	0.0572189	0.0207159	0.235477
ENSBTAG00000019839	LTBP1	A	-0.0367934	0.0816501	-0.14112	0.212054	0.233732	-0.116994	-0.126042	0.163118	0.0669047	-0.104922	0.351078	-0.183585	-0.131025	-0.00928819	-0.18504	0.0825718	0.0408355	0.204563	-0.119181	-0.716461	0.106345	-0.113449	-0.147968	0.488159	0.0794536	0.0237317	0.0439308	0.167883	-0.0587873	-0.180881	0.0255241
ENSBTAG00000046193		A	0.173941	0.112576	-0.0206682	0.160624	-0.33729	-0.234312	-0.174749	-0.145854	0.10545	0.13972	0.288064	-0.0240259	-0.0652277	-0.421852	0.0876069	0.00865223	0.102075	0.128748	-0.165134	0.0494566	0.346131	-0.0638142	0.0845585	0.423695	0.155151	-0.534663	0.0117303	0.101044	-0.0223696	-0.242552	-0.0267098
ENSBTAG00000021654	GAS2	A	0.336548	0.0454514	-0.250684	0.136436	-0.158042	0.00688821	0.20062	0.252325	-0.210987	0.0194059	0.169146	0.0128337	0.266307	-0.211311	0.380219	-0.326011	0.0496413	-0.125445	0.0905305	-0.147661	-0.600598	-0.06613	-0.0601587	0.000656345	-0.149067	0.190856	0.261116	-0.114805	0.0641509	-0.110281	0.0480494
ENSBTAG00000017136	SSTR2	A	-0.100054	0.0917929	-0.320084	0.324041	0.143272	-0.0720981	0.285146	-0.0800815	0.0825071	-0.0815544	0.375963	-0.41787	0.0854489	0.1424	0.215417	0.213089	-0.00220991	0.00367331	-0.0959016	-0.255946	-0.0274133	-0.172344	-0.0311297	0.314514	0.152927	0.0106675	-0.136885	-0.0217793	-0.16965	0.0650063	-0.520865
ENSBTAG00000045689		A	0.0528311	0.586925	-0.0787145	-0.133974	0.0511753	-0.186316	0.131903	0.0691327	-0.126053	-0.0423537	0.0869707	0.380692	-0.0514287	-0.269118	-0.12892	-0.151469	-0.0776885	-0.0866581	-0.0423885	-0.0523062	-0.0927264	-0.237926	-0.144917	0.408373	-0.118533	0.200592	0.44279	-0.288207	0.0354585	-0.134852	-0.00229354
ENSBTAG00000015089	LGALS1	A	0.00994448	0.120319	-0.00274855	0.188648	0.0306235	-0.103875	-0.0556191	0.0445241	0.105285	0.237921	0.109637	-0.0428358	-0.0815983	-0.789885	-0.143431	0.0016064	0.0235948	-0.00366411	-0.187535	0.185467	0.206386	-0.15671	0.163339	0.339969	-0.104408	0.18598	0.147669	-0.123694	0.19893	-0.324119	-0.179722
ENSBTAG00000015164	SLC27A5	A	0.148803	-0.0962709	-0.141967	0.22111	-0.00350712	-0.067418	0.172773	0.0762294	-0.233977	-0.26015	0.194173	-0.216089	0.138622	0.0424703	-0.103402	-0.804249	0.280216	0.0630268	0.0625353	0.140691	0.215465	-0.155516	0.256641	0.12705	0.0126062	0.0817336	0.11621	-0.0609336	-0.160398	0.0140501	-0.0605293
ENSBTAG00000007662	HSPA5	A	-0.12998	0.0404185	-0.205076	0.126132	0.0535875	0.252515	0.0965708	-0.0680419	0.0280072	0.201078	0.198456	-0.0573111	-0.0640881	-0.0192105	0.20549	0.17231	0.17717	0.177296	0.0235555	-0.790978	0.0388026	-0.0223167	-0.19701	-0.269531	0.131003	0.334821	-0.148433	-0.255077	0.0219913	-0.0353153	-0.0168355
ENSBTAG00000015711	BTG2	A	-0.3215	-0.0557246	0.222198	0.558528	-0.0287846	0.212058	0.0447773	-0.193421	-0.238469	-0.117192	-0.231625	0.159301	-0.119374	0.0990554	0.0472718	0.148477	-0.0265751	-0.334733	0.0636463	-0.145016	0.239181	0.434052	-0.249385	-0.100576	-0.103189	-0.174873	0.135397	0.112852	-0.180501	-0.0146909	0.158836
ENSBTAG00000000157	CCDC138	A	-0.164187	-0.0412927	0.165471	0.208855	0.104376	0.324368	-0.275193	-0.106615	0.116879	0.0771147	-0.153696	0.266415	-0.178323	-0.279029	-0.214951	0.356949	0.0357036	-0.395477	0.00513251	-0.117677	0.571632	-0.0129251	0.049296	-0.030007	0.231296	-0.0796506	-0.188945	-0.100293	-0.0807582	0.0478776	-0.142346
ENSBTAG00000004997	CTNNAL1	A	-0.221309	-0.119321	-0.167895	-0.198421	-0.337064	-0.0250921	0.0690468	-0.140701	0.153889	0.234204	0.261781	0.118478	-0.00432918	-0.0888623	0.34167	0.118879	0.00765921	-0.0546881	-0.190668	-0.619681	0.0223252	0.159232	-0.208335	0.263933	0.232805	0.173553	0.0512199	0.034942	0.27705	0.0483608	-0.192658
ENSBTAG00000040386	AGTR2 ENSBTAG00000040386	A	-0.169893	-0.0455638	-0.194742	-0.0145353	0.000369663	-0.192866	0.130255	0.100724	0.341967	0.0724935	0.138387	0.159534	-0.0101866	0.247873	0.19997	0.252819	-0.0128368	-0.227509	-0.229591	-0.513188	0.0295156	0.306431	-0.406394	-0.230284	-0.0712354	-0.0366531	-0.112967	0.398403	0.0455186	-0.0297775	0.0739619
ENSBTAG00000015844	TFPI2	A	0.196301	0.141595	-0.150581	-0.0395916	0.292259	-0.179923	-0.288319	-0.150485	-0.175894	0.00220202	0.13115	0.520014	-0.300001	0.0285673	0.170881	0.0713692	0.148324	-0.139998	0.0921445	-0.519706	0.164637	-0.237578	-0.0199946	-0.058792	0.155082	-0.209846	-0.133103	0.157498	0.237267	0.0912781	0.00324179
ENSBTAG00000004356	ROBO4	A	-0.0753441	-0.0851189	-0.139106	0.146292	-0.149484	-0.0396224	-0.1723	-0.152518	-0.0197879	-0.152113	0.479808	0.128967	-0.232055	-0.244922	-0.0486189	-0.0750114	-0.0226345	0.138692	-0.385218	-0.0409154	0.247275	-0.330519	0.0191473	0.515758	0.255335	0.0409456	-0.0996525	0.110513	0.205371	0.25679	-0.0799541
ENSBTAG00000009430	MYRIP	A	0.160307	0.158886	-0.186747	-0.0756158	0.101844	0.0484112	0.0690028	-0.129019	0.0355446	-0.0857758	0.101711	-0.139449	0.228652	0.092478	0.243467	-0.0327925	0.298483	0.0838577	-0.158815	-0.494086	-0.433282	-0.196258	0.128729	0.447409	-0.156143	0.180097	-0.0882941	0.0658377	-0.287032	0.214634	-0.19604
ENSBTAG00000040329	HTR1D	A	0.336797	0.369793	0.142906	-0.217505	0.178954	-0.0451251	-0.0453478	-0.0230198	-0.457672	-0.164687	0.325616	0.101438	-0.134828	-0.169536	0.286284	-0.229208	-0.162828	-0.339015	0.185761	-0.00136921	-0.296526	-0.0297468	-0.16102	0.11819	0.249378	-0.00678494	-0.0799876	0.0211267	-0.00414816	-0.0040548	0.256165
ENSBTAG00000003358	MCFD2	A	0.27102	-0.00645736	-0.0918602	0.0254843	0.0880581	-0.105181	-0.150544	-0.156088	-0.222765	0.250918	-0.149676	0.128469	-0.0612472	-0.144133	0.160006	0.0795749	0.317619	0.0248126	0.137655	-0.644622	0.132635	-0.0426119	0.179971	-0.2935	0.13698	-0.0403934	0.175589	-0.169694	0.319457	-0.303485	0.154009
ENSBTAG00000004288	GSTA4	A	-0.243814	0.00368271	0.11682	0.113201	-0.154548	0.487802	0.0873496	-0.156922	0.0146752	-0.0577719	-0.313052	0.108355	-0.0994479	-0.168395	-0.261767	0.414691	0.276045	-0.283338	-0.0526405	-0.0195191	0.5269	-0.0304336	0.130703	-0.217178	0.00289229	0.0151607	0.101271	-0.165712	-0.022959	-0.115421	-0.036628
ENSBTAG00000009510	ADRA2B	A	-0.0302591	-0.0166308	0.165784	0.192358	-0.12606	-0.167683	0.176621	0.169982	0.0200566	-0.0544639	0.279361	-0.0260695	0.0452417	0.172658	-0.1135	0.200477	-0.262144	0.100496	-0.049312	-0.681382	-0.0815568	0.10749	-0.30839	-0.0765425	-0.0470532	0.411532	0.215217	-0.13078	0.0749419	-0.269983	0.109594
ENSBTAG00000001517	KRT18	A	-0.102135	0.120884	-0.10856	0.162411	0.0115629	-0.0997438	-0.197556	-0.0270703	0.351834	0.564982	-0.0597693	-0.0459599	-0.111916	-0.255991	0.146257	0.0385584	0.278266	-0.0249988	-0.149265	-0.273334	0.351363	-0.157968	0.122684	-0.123148	0.0933018	0.294577	-0.253821	-0.334433	0.0445048	-0.173582	-0.0819339
ENSBTAG00000051592	GMNC	A	0.220257	0.0852482	0.0160359	-0.261622	0.179906	-0.00448276	0.411009	0.144563	0.299703	-0.116581	-0.00828152	-0.20718	0.174644	-0.0943262	0.149315	-0.403408	-0.144059	0.174233	-0.281948	-0.0233136	0.287395	0.362935	-0.434622	-0.177767	-0.0597459	-0.0291326	-0.103274	0.0695335	-0.138256	-0.0587574	-0.0280196
ENSBTAG00000003240	C8H9orf152	A	0.0983278	-0.151224	-0.0864527	0.36139	0.337444	0.255338	0.275801	0.0515244	-0.0788134	-0.109383	-0.226924	-0.109583	-0.111023	-0.0742655	0.0487551	-0.0223806	0.337609	0.106337	0.474641	0.210197	-0.2994	-0.328769	-0.133839	-0.109999	-0.0861498	-0.143526	-0.0263055	0.0691605	-0.158549	-0.0362462	-0.33369
ENSBTAG00000002082	MARCKS	A	0.15837	0.188242	-0.263255	0.189422	-0.21071	-0.226522	-0.108681	-0.146576	0.22292	0.183092	0.273167	-0.122999	-0.260457	-0.203672	0.150677	0.0386178	0.233577	0.0339292	-0.363254	-0.51659	0.131	-0.0690878	-0.0207427	0.300721	-0.03035	0.22145	-0.0321527	-0.0626833	0.0993978	-0.0784936	0.291642
ENSBTAG00000014713	RARRES1	A	-0.0382407	0.064576	0.027999	-0.223983	0.0505358	-0.170588	0.403783	0.00888588	-0.122439	0.0848362	0.254162	0.286022	-0.228869	-0.171697	-0.0181726	0.322578	0.0258747	-0.16779	-0.422846	-0.3549	0.20414	-0.393483	0.043127	0.0699559	-0.0558623	0.333669	0.147325	-0.138487	-0.0304933	0.115964	0.0944178
ENSBTAG00000000079	CCSAP	A	-0.322852	0.065277	0.224053	0.053508	0.241746	-0.1422	-0.130285	0.100246	-0.0873614	0.11145	0.0377216	0.0868928	0.0987212	0.362309	0.165594	0.369049	0.0244517	0.189981	0.112855	-0.543522	0.00029376	-0.0257712	-0.101091	0.220323	-0.143375	-0.470223	-0.108332	-0.0275006	-0.108419	-0.0343544	-0.219184
ENSBTAG00000000517	ANKRD29	A	-0.0740884	-0.0291773	0.470366	0.287569	-0.215798	-0.0378307	0.250724	0.288965	-0.0815322	-0.127227	-0.234974	0.104364	-0.255513	-0.0770788	0.0491573	0.16622	0.224052	-0.301057	-0.160233	-0.0941965	0.00693674	0.229147	0.260232	-0.0700913	0.0331102	-0.100727	0.13298	-0.282652	0.137678	-0.43776	-0.0615646
ENSBTAG00000010444	ERBB3	A	0.280571	0.0265183	-0.237404	0.139055	-0.0410077	0.0897541	0.080778	-0.102884	-0.399065	-0.2412	0.463922	-0.147919	0.175153	0.0355325	0.23727	-0.306478	0.221268	-0.110368	0.159531	-0.403769	-0.0761467	-0.14086	-0.213506	0.262093	-0.0176017	0.102562	0.274178	0.0304505	0.0530184	-0.124973	-0.0684717
ENSBTAG00000019267	MMP2	A	0.0282391	0.141223	-0.00574992	0.269118	-0.217931	-0.126909	-0.125264	-0.100852	0.13041	0.0205127	0.347891	-0.377503	0.0222672	-0.238609	-0.0108887	-0.121014	0.456314	0.23798	-0.0252999	-0.212171	0.0827442	-0.0149199	-0.114737	0.426136	-0.198296	-0.132085	0.298557	-0.0329511	-0.222457	-0.258583	0.0748308
ENSBTAG00000002255	BHMT	A	0.101238	-0.0794827	-0.099265	0.138867	0.100599	0.0575977	0.197412	0.0383766	-0.385727	-0.436403	-0.0417392	0.0445492	0.0997679	0.0311531	0.358741	-0.236415	0.132579	-0.309409	0.255589	-0.2622	-0.0871221	-0.209707	0.217416	-0.178839	-0.286098	0.208972	0.129672	0.112674	0.352903	-0.0817797	0.116078
ENSBTAG00000046979	LGMN	A	0.0479923	0.129895	-0.0382776	0.0201774	0.109767	-0.125781	0.0889386	0.171091	-0.152049	0.0182492	0.0186494	-0.0500982	-0.0716517	-0.146998	-0.152708	0.243434	0.030527	-0.190261	0.104873	-0.904481	0.144666	-0.175988	0.0881818	-0.119739	0.152688	0.118508	0.0807589	0.290146	0.0924489	0.100419	0.0766227
ENSBTAG00000010023	FAM107B	A	0.158185	-0.000706407	-0.16882	0.236797	-0.244467	-0.156032	0.271183	-0.133086	-0.0263564	-0.0926738	0.164647	0.0496111	0.170318	-0.0927474	0.0467056	0.0717963	-0.152878	-0.0161901	0.265029	-0.736685	-0.129899	0.0194847	-0.275811	0.0767728	0.0953073	0.341903	0.262835	0.0242507	0.0810893	-0.0775652	-0.0319982
ENSBTAG00000000986	USH1C	A	0.0477354	-0.0974998	0.220594	0.00957757	-0.211967	0.123413	-0.0433866	0.192602	-0.246825	-0.0260783	0.0323958	-0.0432969	0.138312	-0.102187	0.00815857	0.592108	-0.160604	-0.316351	0.38831	-0.176491	-0.169155	-0.0134528	0.0200674	-0.234119	-0.00280011	0.0853841	0.372105	0.141836	0.0193365	-0.276469	-0.271251
ENSBTAG00000048781		A	0.0670571	0.0259792	-0.177423	0.237068	-0.179705	-0.380783	0.0985899	-0.265101	0.0297614	0.204034	0.0996183	0.227925	0.22973	-0.156661	0.386731	-0.0991884	0.343981	-0.246125	-0.200711	0.310805	-0.0501466	0.00576577	0.130907	0.0115212	-0.365478	0.0856369	-0.0422231	-0.32405	-0.10155	0.149215	-0.0551798
ENSBTAG00000017412	SOCS6	A	-0.147175	0.254783	0.065848	0.331554	-0.212069	0.129459	-0.0702612	-0.118401	0.0336228	0.154892	0.0907782	0.23752	0.0670616	-0.136194	0.0625221	0.251744	0.11726	-0.0174566	-0.0824534	-0.438939	0.271559	-0.190343	-0.393506	0.257043	-0.0803279	0.243077	-0.226993	-0.0439774	-0.134714	0.115321	-0.391236
ENSBTAG00000013311	GSPT2	A	-0.0348058	-0.0333347	-0.289956	0.0877251	0.0320649	-0.0214871	0.23752	-0.134529	0.00855765	0.23831	0.206644	-0.13105	0.111616	-0.13391	0.432896	-0.113973	0.312959	0.0118414	-0.00206731	-0.658546	-0.407803	-0.171243	-0.0438596	0.0138717	-0.00162379	-0.00518608	0.0474844	0.0387158	0.110807	0.179224	0.113136
ENSBTAG00000003234	HSD17B2	A	0.24404	0.187478	-0.0745561	0.317049	-0.00235009	-0.0337918	0.0924588	-0.143443	0.129384	0.0647853	0.137062	-0.0711132	0.0746615	-0.372728	0.0851092	-0.00722062	0.308096	0.00860034	0.00222753	-0.544722	0.0709546	-0.371672	-0.123648	-0.1304	0.2809	0.253272	-0.151563	-0.235259	0.227538	-0.191977	-0.0291732
ENSBTAG00000037907	DSEL	A	-0.364079	0.106589	0.00221206	-0.1413	-0.166344	-0.121838	0.131718	-0.112255	0.303276	-0.141979	0.574861	0.0413555	-0.179269	-0.00831741	0.0209828	0.102114	0.243167	-0.00320621	-0.0745778	-0.277266	-0.0883816	-0.0261121	-0.128861	0.361969	-0.102521	0.182776	0.358783	-0.199732	-0.214794	-0.144408	0.0654386
ENSBTAG00000054347		A	0.171757	-0.23759	0.334077	-0.0425121	-0.183517	-0.203452	0.360185	-0.0130484	-0.00052196	-0.0315308	0.177066	-0.121727	-0.206978	0.169116	0.0263448	0.220753	0.0412883	-0.186175	0.0970838	-0.6406	-0.0736673	-0.131705	-0.0888527	0.0966228	0.151848	0.183457	0.159259	0.330174	-0.15205	-0.113253	-0.0918515
ENSBTAG00000007184	NUDT7	A	-0.231881	0.277945	0.161271	-0.106036	-0.192724	0.146207	0.0831826	-0.146478	0.135777	-0.297669	-0.0173529	-0.135893	-0.172592	0.234888	0.220961	0.24815	-0.0180246	0.219933	-0.055976	-0.128421	0.457789	0.0387443	-0.261681	0.0331103	-0.0656943	0.0660819	-0.0362007	0.0388352	-0.296117	-0.459817	0.259684
ENSBTAG00000014439	KMO	A	0.54008	0.0353031	0.014667	-0.0255865	0.11739	0.0550102	-0.340932	0.0835046	0.059553	-0.0442727	-0.307675	0.00550982	-0.353452	-0.125455	-0.0936875	-0.149067	0.164872	-0.0595522	0.0283002	0.0365549	0.10153	-0.278904	-0.0549079	-0.147029	0.43072	0.0392529	0.500776	-0.0622734	-0.04015	-0.056124	-0.073956
ENSBTAG00000020266	SLC19A2	A	0.117853	-0.118293	-0.0697301	0.268538	0.0940501	-0.0952394	0.153362	-0.108802	0.152028	0.140326	0.210487	-0.0888216	-0.00828569	-0.142102	0.176313	-0.160672	0.354633	0.137996	-0.204341	-0.77149	-0.00808947	-0.0863358	-0.3235	0.0800765	0.0703292	0.110105	0.152016	0.104344	-0.100601	0.0513869	-0.0875399
ENSBTAG00000047655	SERPINA7	A	0.0349439	0.130649	0.0399904	-0.0510089	-0.0508062	-0.213944	0.126861	-0.269781	-0.203713	0.0360307	0.263291	0.295914	-0.169222	0.0863598	0.299786	-0.0333837	0.109989	-0.329449	0.155982	-0.45014	0.160731	-0.302684	-0.015249	-0.341859	-0.0774911	-0.0635017	0.176258	-0.0316778	0.378138	0.145507	0.16348
ENSBTAG00000006707	ACSL5	A	-0.0054933	0.0970598	-0.0918356	0.321969	0.148805	-0.144675	-0.0629887	-0.185004	0.274313	0.293702	0.166547	-0.0618932	-0.23083	-0.190215	0.24842	0.265645	0.197783	-0.0851865	-0.211867	-0.504255	0.0774732	-0.154184	-0.200498	-0.264605	0.201583	0.356127	-0.0854375	0.00436283	-0.133596	-0.0180378	-0.0231878
ENSBTAG00000050214		A	-0.0675477	0.166725	-0.141213	-0.111355	0.0863725	0.0453264	0.0610831	0.410135	-0.0265826	-0.0634618	-0.113803	0.426736	-0.198067	-0.0701884	-0.0786933	0.446921	-0.198016	-0.179886	-0.0887938	-0.0233794	-0.247055	-0.115505	0.251952	-0.171025	0.374147	-0.204078	-0.157231	-0.213813	-0.164684	0.242923	0.122058
ENSBTAG00000015913	MFHAS1	A	0.298004	-0.158448	-0.252838	-0.0551521	-0.0573566	0.120624	-0.195771	-0.181199	0.233846	0.212552	0.266376	-0.20178	-0.0816788	-0.198916	0.238111	-0.0923193	0.195333	-0.0534123	0.416507	-0.128039	0.477247	-0.0117413	-0.189163	0.10325	0.0692986	-0.00615804	0.0416127	-0.075154	-0.291063	-0.197639	-0.244932
ENSBTAG00000010032	NTM	A	-0.161799	0.359948	0.108633	-0.225035	-0.162815	-0.0202791	0.00177794	-0.361333	0.347561	-0.0848148	0.194119	-0.231259	0.259339	-0.163159	-0.221435	-0.0144905	0.168087	-0.0745915	0.165702	0.038052	0.29428	-0.063087	-0.37587	0.107275	0.044881	0.0697386	0.361619	0.120807	-0.225704	-0.0446356	-0.211511
ENSBTAG00000021751	RASEF	A	0.136115	-0.0349798	-0.0210074	-0.0791496	0.159258	-0.0188481	-0.0607133	0.10133	0.185889	0.171146	0.279703	0.128137	0.0333132	0.0171813	0.163433	0.268685	-0.10448	-0.17701	-0.256704	-0.759537	-0.0327505	-0.0937872	-0.0963825	0.150607	-0.0333879	-0.23936	-0.108587	-0.239451	0.196874	0.117564	0.246897
ENSBTAG00000047029		B	2.40285	-1.57862	-1.66067	-1.66857	2.18271	-1.70943	-1.4771	1.33242	1.50111	1.2148	1.44328	1.32293	1.58305	-1.30118	-1.44989	-1.54504	2.42443	1.33175	1.35312	-1.15	-1.45764	-1.38633	-1.35491	-1.70877	-1.38582	-1.46763	1.28019	1.00925	-1.67087	2.03363	1.55695
ENSBTAG00000047383		B	-0.0566313	-0.949203	2.01457	-0.351942	-0.280898	-0.559421	2.0083	1.62786	-0.401679	-0.210776	-0.330339	-0.302658	2.07912	-0.464307	-1.31215	0.113327	-0.281267	0.0288789	-0.371191	-0.711534	0.168838	-1.47728	-0.559306	-1.20409	-0.320721	-1.05863	1.93484	-0.37924	-0.0454546	2.07068	-0.417698
ENSBTAG00000024901		B	0.50698	0.277965	0.639079	-1.56464	-0.889997	-1.22551	0.585621	0.284079	0.89476	0.863714	-1.05977	-1.28622	0.38283	0.915591	0.30086	0.425579	-1.27167	0.775567	0.383148	-0.106471	-1.21607	-1.2305	-0.0313425	0.720453	0.69282	0.0716384	0.289529	0.881877	-0.00180257	0.220689	-0.228779
ENSBTAG00000007969	CIDEC	B	-0.469796	0.964791	-0.144707	-0.825322	-0.825322	-0.825322	0.764421	0.916946	-0.825322	-0.825322	-0.53285	-0.628301	0.371182	0.737855	-0.825322	0.852454	1.08609	-0.825322	-0.825322	-0.825322	-0.825322	0.786165	-0.825322	0.749001	0.859598	0.878402	0.903419	0.594159	0.726821	0.488217	-0.825322
ENSBTAG00000051519		B	-0.217048	0.0981593	-0.142146	-1.59689	0.149205	0.047084	0.208901	0.439382	1.01417	0.70905	0.350397	0.103685	-1.52527	0.0365364	0.90142	0.104463	-0.126274	-1.407	0.913675	-1.59886	0.814311	0.939523	-0.463834	-1.61698	0.134162	0.23343	0.0111442	0.549378	0.807447	-0.0150548	0.143836
ENSBTAG00000038461		B	-0.372055	-0.55055	-0.487708	0.399844	0.621979	0.126056	0.627254	-0.399747	-0.0208111	-0.382963	-0.761703	0.763103	-0.242087	0.802545	-0.446494	0.429216	0.557298	0.405386	-0.902543	-1.7471	-0.79741	-1.21661	0.218385	0.674743	1.21326	-0.279002	0.856161	1.04784	0.482072	-0.555802	-0.0625489
ENSBTAG00000049220		B	0.331267	0.380716	0.0390634	0.152322	-0.0441992	0.246395	-0.198404	0.26927	0.243794	0.122315	0.604458	-0.0232625	-0.0783857	0.0262576	-0.035142	-0.0731318	0.403885	-0.0396336	0.371409	-2.73118	0.209457	-0.0280511	-1.65162	0.258546	0.36208	0.384446	0.260865	0.36924	-0.442406	0.195133	0.114504
ENSBTAG00000009844	CCN1	B	-1.04416	0.586839	-0.232414	0.827949	-0.280947	-0.0222752	-0.28652	-0.650124	-0.860095	0.090293	0.397979	0.745863	-0.659001	0.519296	0.00644702	-0.92042	-0.273934	-0.555537	0.145741	-0.809013	0.530248	0.53826	-0.808337	1.25053	-0.0583914	-0.512491	0.375649	0.468336	-0.234734	0.555181	1.16978
ENSBTAG00000017681	RIN1	B	0.185634	-1.02805	0.43389	0.031675	0.493001	0.318461	0.182622	0.115372	0.253169	0.326753	0.808698	0.206144	0.132346	0.469521	0.226249	-1.03868	-0.0388937	0.328859	0.283904	-0.949718	-0.876299	-1.08727	-0.92243	0.300116	0.426708	0.0965786	0.371863	0.21315	0.361525	0.506697	-1.1316
ENSBTAG00000045580		B	0.821163	1.0847	0.174913	0.10444	0.871514	-0.561807	0.508525	-0.547253	-0.553998	-0.00371204	-0.757903	0.0893336	0.174409	-0.552979	-0.757903	0.279716	-0.0760144	-0.029881	0.99396	0.0721614	0.0141605	-0.757903	-0.366577	0.273935	0.797142	-0.542428	0.892841	-0.371069	-0.757903	0.0338434	-0.549424
ENSBTAG00000053619	MPPED1	B	0.444782	0.113446	0.353586	0.317048	-0.915091	0.246965	-0.915091	0.136534	0.22716	-0.915091	-0.0262124	-0.915091	0.188626	0.567279	-0.0220776	0.252205	-0.915091	0.306074	0.0164687	-0.915091	0.446	0.864323	-0.637959	0.257618	-0.915091	0.732697	0.282228	0.305427	0.12282	0.475741	0.434854
ENSBTAG00000046980	KLRF2	B	-0.36871	-0.36871	-0.36871	-0.36871	0.637143	0.76306	-0.36871	-0.36871	-0.36871	-0.36871	-0.36871	-0.36871	0.862561	-0.36871	-0.0822551	-0.156875	-0.36871	-0.36871	-0.36871	-0.36871	-0.36871	1.12276	-0.36871	-0.36871	0.822888	0.852126	-0.36871	0.654419	0.931219	-0.36871	0.967148
ENSBTAG00000046961		B	0.690807	-0.127545	-0.384909	-0.216114	0.489667	0.130174	-0.391706	-0.412552	0.0226187	-0.352375	0.283405	0.047642	0.52747	0.168957	-0.449923	0.476952	-0.473417	-0.151938	0.25148	-1.09953	-1.84396	-0.280954	0.0242493	0.052327	0.73579	0.0134934	0.627115	0.838367	-0.159967	0.467512	0.496857
ENSBTAG00000048334		B	0.497755	0.151012	-0.713452	-0.729502	-0.279714	-0.808194	-0.51515	0.669915	-0.558387	0.334767	0.487381	0.491722	0.730055	0.490778	-0.387837	0.326923	0.648838	0.233811	0.508404	-0.12296	0.716399	-0.655811	-1.09574	-0.465951	0.742818	-0.658916	0.280705	0.0906643	-0.335983	-0.39776	0.323406
ENSBTAG00000054008		B	-0.509614	0.408833	0.223389	-0.369742	0.640311	0.0494093	-0.47013	0.409258	0.123711	-0.416173	-0.175486	-0.380374	0.210819	0.0750291	-0.166619	-0.184173	-0.674862	-0.763934	1.0675	-0.750745	-0.565667	-0.0752735	-0.690698	1.38527	0.564076	0.0664635	0.274387	0.517648	0.0521254	-0.00395545	0.129216
ENSBTAG00000049294		B	0.364116	-0.162774	0.311829	-0.165678	-0.388856	-0.340388	0.0333647	-0.257109	-0.00460232	0.584408	0.230988	0.38894	0.433772	-0.521457	-0.115764	0.435037	-0.15364	0.170237	-0.452768	-2.03917	0.554953	-0.506271	-0.367839	0.160777	-0.227933	0.397365	0.421261	0.249889	0.410763	0.426743	0.129805
ENSBTAG00000000604	GPNMB	B	-0.563768	0.858536	-0.318624	-0.558336	0.211743	-0.258874	0.283851	-0.00938329	-0.0297383	-0.591061	1.25536	0.360985	0.433633	-0.654508	-0.490142	-0.0562272	-0.370058	0.0341639	-0.156198	-1.20533	0.591314	-0.32514	0.295938	0.0188201	-0.0872408	-0.270254	0.67586	0.318245	0.47329	-0.012298	0.145441
ENSBTAG00000018415	TTLL4	B	-0.32295	-0.31257	0.832551	-0.181851	0.702789	-0.23912	-0.277666	0.699401	0.589992	-0.272901	-0.289662	0.697605	0.939247	-0.0986881	-0.489094	-0.372894	-0.465375	-0.198266	-0.356793	-0.173639	-0.516523	-0.24618	-0.449331	-0.404063	-0.294187	0.378381	0.845972	0.954417	-0.303296	-0.124653	-0.250652
ENSBTAG00000047520	MPV17L	B	-0.132415	0.233882	0.749932	0.0750019	0.33568	-0.0288175	-0.752351	0.38941	0.249098	0.119927	-0.693877	0.56341	-0.178906	-0.0535063	-0.711684	1.07546	0.0733656	-0.246943	-0.27201	-0.72623	0.424192	0.137502	0.0216071	-1.0391	0.32603	-0.682407	0.329636	0.619983	-0.00932813	-0.119816	-0.0767259
ENSBTAG00000016149	C9	B	0.638312	-0.130277	0.0902977	-0.240671	0.09207	0.383818	-0.304341	0.163241	-0.357776	0.103696	-0.449173	0.789955	-0.154478	0.308901	0.155258	0.380422	-0.263088	-0.4366	0.592216	-0.703538	-0.850144	-0.269733	0.522728	-1.34298	0.705947	-0.309686	0.394627	0.38471	-0.258493	0.124794	0.239985
ENSBTAG00000054574		B	0.197673	0.516758	0.528296	-0.0317432	0.385025	-0.382648	0.113572	-0.23722	0.0118775	-0.526528	0.750723	-0.575561	0.709803	0.129113	-0.00633152	-0.516797	0.124642	-0.577689	0.338093	-0.228874	-0.620778	-0.391318	-0.696891	0.481476	0.284403	-0.227706	0.719587	0.83259	-0.389492	-0.450415	-0.263643
ENSBTAG00000048699		B	0.195639	0.467933	0.315711	-0.789929	0.0623291	0.181046	0.399499	-0.132171	-0.164428	-0.0870042	0.316187	0.602681	0.806533	0.220493	0.425703	0.489533	-0.284574	-0.387239	-0.63366	-0.423155	-0.362681	0.0436112	-1.29529	0.711632	0.0392616	0.207792	-0.0956154	0.175502	-0.211935	-0.31606	-0.477345
ENSBTAG00000021195	A1CF	B	0.0135953	0.212783	0.153075	-0.0820403	0.149702	0.0871947	-0.0783685	0.291133	0.0389768	-0.0602509	0.291825	0.208501	0.270919	0.267214	0.00553827	-0.269491	-0.124928	-0.256612	0.0485458	-1.77639	-0.265834	-0.253423	-1.13341	0.414465	0.459246	0.169034	0.480878	0.427965	-0.205632	0.201456	0.314328
ENSBTAG00000009583	SLC22A2	B	0.981892	-0.099232	0.515331	-0.483998	-0.000609414	0.0248854	-0.300462	0.193127	-0.101455	-0.354731	-0.434966	0.332075	-0.231184	-0.0814315	-0.415214	0.130669	-0.413154	0.697478	0.452719	-0.389166	-0.129419	-0.324908	-0.162102	-0.593946	0.179066	-0.296427	1.40601	0.38317	-0.209391	-0.0962943	-0.178335
ENSBTAG00000007545	PHLPP2	B	-0.0663345	0.0648654	-0.551158	0.141167	-0.244355	-0.431867	0.635294	0.33224	-0.356252	-0.00209652	1.00726	-0.312008	0.337518	0.253219	0.660005	-0.538287	0.0213255	0.0804472	-0.0874388	-0.590369	-0.59695	-0.53702	-0.613967	0.574802	-0.134914	-0.0522695	0.687842	0.0371637	-0.416815	0.349819	0.349138
ENSBTAG00000006864		B	-0.51864	-0.244876	0.25957	-0.75671	-0.597874	0.589748	-0.26929	0.271484	0.460588	-0.287316	0.107899	0.234368	-0.622421	0.874045	-0.0236959	0.439098	0.0850686	0.241653	0.695143	-0.62461	-0.297703	0.418275	-0.070092	-0.543948	0.242871	-0.405101	0.0200777	0.425229	-0.283761	0.339646	-0.158725
ENSBTAG00000020661	ABCA1	B	0.0785486	0.262094	0.0688287	-0.0452212	0.0907715	0.00945338	-0.00186891	0.179888	0.0557039	-0.211739	0.0996799	0.0602577	-0.0615252	0.0185315	-0.221593	-0.121747	0.191289	-0.285005	-0.081059	-1.67849	0.0749547	-0.00729753	-0.682972	0.355072	0.543326	1.04697	0.224898	0.278274	-0.298646	0.279165	-0.220547
ENSBTAG00000014469	NBEAL1	B	0.127733	0.512145	0.428767	-0.345863	0.102027	0.0593026	0.110699	0.127644	-0.0118408	-0.144048	0.126264	0.236103	0.292877	-0.0321367	0.0437063	-0.182196	-0.319204	-0.31375	0.0125877	-1.33727	-0.207549	-0.00383314	-1.40371	0.488187	0.362297	0.186315	0.363994	0.275625	0.150763	0.135973	0.15839
ENSBTAG00000040320		B	0.58237	0.00265878	0.281637	-0.495935	-0.842883	0.101573	-0.388174	0.189156	-0.388439	-0.658001	0.348565	0.574893	-0.270847	-0.168803	-0.842883	0.21442	0.0916513	0.451424	0.614288	-0.467584	0.0452073	0.346	-0.142154	0.296548	-0.550371	0.0328601	0.510187	0.245546	-0.354332	0.177199	0.464222
ENSBTAG00000034373	CDH13	B	-0.353635	0.523307	0.285188	0.392613	-0.330218	-0.425679	-0.102376	-0.205362	0.638589	-0.165416	0.619571	0.138304	-0.0993034	-0.371396	-0.165716	-0.137131	-0.552962	0.462745	-0.625635	-0.573273	0.645165	-0.524624	-0.50764	0.732715	0.484039	-0.335828	0.0705738	-0.155658	0.580058	0.173351	-0.114367
ENSBTAG00000006367	CCN2	B	-0.478465	0.309866	-0.0975832	0.311808	-0.280027	-0.32113	-0.551609	-0.104127	-0.272937	0.373021	-0.0972231	0.709295	-0.466773	0.535061	-0.350871	-0.324722	0.106528	-0.414034	-0.192965	-0.458117	0.729343	-0.114399	-0.163201	0.682717	-0.334677	-0.38517	0.128549	0.227901	-0.170361	0.440579	1.02373
ENSBTAG00000021484	TSPAN18	B	-0.045075	-0.21932	-0.0236478	-0.198085	1.26091	0.0780087	-0.335277	-0.373856	-0.0688538	-0.130979	-0.0628098	1.17197	-0.11573	0.245089	-0.376626	-0.387347	0.0776952	-0.254305	-0.0783138	-0.445553	-0.0454199	-0.214427	-0.080738	0.0240379	0.0636367	-0.431271	-0.232138	0.113199	0.0296863	0.0182901	1.03725
ENSBTAG00000016864	LBP	B	-0.104497	0.24631	0.476219	-0.236028	0.575559	0.305443	0.235384	0.741104	-0.369668	-0.442349	0.260705	0.0453277	0.0750935	-0.0821021	0.710741	-0.216471	-0.0743798	-0.249232	-0.0229607	-1.09595	-0.611889	-0.329583	0.461151	-0.0208142	0.169512	-0.514144	0.26765	0.0835614	-0.408042	-0.439356	0.563703
ENSBTAG00000054756	CL43	B	-0.518139	0.0966126	0.364819	-0.153576	0.182841	0.353673	-0.3061	0.303709	0.0375822	0.815119	-0.357082	-0.41333	-0.143936	0.472209	0.520044	-0.0493447	-0.828181	0.684636	0.0106066	-0.624856	0.266308	0.0801854	-0.524857	0.268642	0.175128	-0.445517	0.0254463	-0.879179	0.125485	0.219984	0.241065
ENSBTAG00000013412	NFAT5	B	0.0222618	0.273546	0.48053	-0.277986	0.0784828	0.0681856	-0.0259954	0.0788459	0.173134	-0.0922855	0.194236	0.0380938	0.279258	0.0593597	-0.144086	-0.109239	-0.206587	-0.208558	-0.119363	-1.32859	0.049622	-0.0241116	-1.38925	0.639783	0.407155	0.12347	0.248376	0.390195	-0.0745056	0.335024	0.0610009
ENSBTAG00000051146		B	0.135605	0.487232	0.133681	-0.0333765	0.164695	0.281758	-0.158106	0.289476	-0.083204	-0.239523	0.583521	0.0694548	0.300069	-0.104867	-0.357658	-0.586969	0.103984	-0.178662	0.29881	-1.24013	-0.512826	-0.127227	-0.668725	0.3152	0.249832	0.0515733	0.406869	0.735598	-0.524455	0.268946	-0.0605755
ENSBTAG00000020363	GBA3	B	-0.0826751	-0.087635	0.0557121	-0.1619	-0.188427	1.00036	-0.175366	0.0703723	0.159382	0.158075	1.07104	0.982306	0.151293	-0.349893	0.0414574	0.217572	-0.476221	-0.161834	-0.160025	-0.633375	-0.233805	-0.207787	-0.561921	-0.278339	0.245553	-0.0543671	0.383441	0.0219539	-0.230323	-0.362745	-0.15188
ENSBTAG00000023648		B	0.21102	0.145873	0.470813	-0.434026	0.0601169	-0.105081	-0.762828	-0.468964	-0.379843	0.605917	-0.517069	0.3247	0.325607	-0.0361271	-0.677891	0.545173	-0.54958	-0.106709	-0.132407	-0.324238	0.432869	0.495172	-0.180223	-0.141806	-0.0886269	0.242014	0.042851	-0.320688	0.179505	0.745715	0.398763
ENSBTAG00000020273	YOD1	B	0.0910924	0.226346	0.173032	-0.126647	0.216072	-0.00315861	0.100452	0.419571	-0.0343923	0.0482811	-0.0612479	0.237951	0.0576158	0.290007	-0.278986	0.0101403	-0.226136	0.099012	-0.0764662	-1.24729	0.230378	-0.0668052	-1.44214	0.250947	0.265744	-0.00658479	0.218602	-0.012597	-0.130922	0.480452	0.297672
ENSBTAG00000003658	RELN	B	-0.0475042	0.216529	-0.0280766	0.0216012	0.171069	0.141353	-0.157717	0.0669622	0.0261876	0.0302396	0.599463	-0.0549895	0.029528	0.0467087	-0.167128	-0.271286	-0.011787	0.162146	-0.136043	-1.49104	6.26175e-05	-0.262678	-0.837314	0.762956	0.394296	-0.0992472	0.405431	0.393216	-0.192428	0.1582	0.131289
ENSBTAG00000010085	SLC7A2	B	0.000268937	0.170727	0.57102	-0.0518253	0.212523	0.275329	-0.111738	0.207183	0.168406	-0.223386	0.420799	0.145085	-0.0967359	-0.128486	-0.215004	0.229961	0.081572	-0.475881	0.136695	-1.42032	0.515852	0.102462	-0.93513	0.170278	0.488404	-0.221659	0.0589278	-0.0232112	-0.131198	0.232315	-0.153235
ENSBTAG00000010423	LIFR	B	-0.0502702	0.210271	0.0972785	-0.07539	-0.0400505	-0.115772	0.0954578	-0.0199718	0.335561	-0.0670131	0.161032	0.152977	0.0509838	0.0110803	-0.16562	0.138068	-0.037258	-0.0285155	-0.121574	-1.5614	-0.269726	0.202248	-0.920894	0.774926	0.379917	0.255046	0.34334	0.147032	-0.170113	0.107272	0.181078
ENSBTAG00000000992	BMP10	B	-0.135444	-0.0970642	0.251627	0.430411	-0.171723	0.11608	0.373379	-0.315881	0.504907	-0.275136	0.656745	-0.0940107	-0.386855	0.0865781	0.316729	0.554831	-0.421009	0.0174898	-0.418877	-1.05841	-0.372651	0.572251	-0.678707	0.237826	0.0697636	0.168116	0.214048	-0.333414	-0.0965193	-0.131201	0.416116
ENSBTAG00000053677	HERC1	B	-0.0464988	0.123933	0.353947	-0.336925	0.238773	0.176418	-0.128772	0.261183	0.00502227	-0.158982	-0.170638	0.223987	0.283235	0.515376	-0.24636	-0.170559	-0.613505	-0.0102972	-0.105038	-0.6984	-0.138512	0.0728662	-1.18039	0.656768	0.257117	-0.0345421	0.145119	0.646751	-0.463532	0.506979	0.0354789
ENSBTAG00000038171	CFHR5	B	0.0850019	-0.155129	-0.05386	-0.167569	0.140277	0.413754	-0.329293	0.226888	-0.448509	0.059327	-0.00105418	0.336268	0.434291	0.0476416	0.560431	0.289544	0.0114213	-0.112351	-0.0299238	-1.19044	0.0814637	-0.243496	-0.331212	-0.962905	0.427511	0.532432	-0.0475226	0.320431	-0.349874	0.209855	0.246604
ENSBTAG00000014857		B	-0.226243	0.1965	0.559642	-0.650651	-0.0364537	0.169927	-0.00906334	0.323857	-0.0226465	-0.101991	0.100907	0.218148	0.184711	0.709621	-0.140429	-0.56021	-0.476182	0.180326	-0.0303548	-0.742995	0.110099	0.105309	-1.03935	0.241387	0.164994	-0.0525733	0.10904	0.0738656	-0.229269	0.640228	0.229854
ENSBTAG00000004555	LRP2	B	-0.111859	0.386562	0.0103099	-0.0815985	0.258221	0.149076	-0.065321	0.354969	-0.091145	-0.458757	0.230669	0.0286724	0.209702	0.143026	-0.0654576	-0.376221	0.0804119	-0.10152	0.271311	-1.39273	-0.0837428	-0.360972	-0.702869	0.397595	0.372071	0.178974	0.332636	0.479099	-0.216112	0.382717	-0.157714
ENSBTAG00000001475	MCUR1	B	0.536689	0.110135	-0.063318	-0.503629	0.270393	-0.129759	0.000593632	0.334594	0.159116	0.422734	0.0830432	0.302961	0.0208052	0.526141	-0.505326	-0.496901	0.340256	-0.586187	0.190778	-0.758342	-0.0539018	-0.0725032	-0.324302	0.439614	-0.414503	-0.524488	0.123477	0.516309	-0.440207	0.0255796	0.470148
ENSBTAG00000011234	FOXO3	B	0.0552404	0.0549266	0.101877	-0.227609	0.309749	0.28196	-0.163069	0.347299	-0.089801	-0.202675	-0.0139708	0.0181418	0.160182	0.566519	-0.467771	-0.18399	-0.455818	0.301211	0.150341	-0.917003	0.0145944	0.168783	-1.0761	0.325858	0.11943	-0.24026	0.155576	0.588566	-0.37121	0.457321	0.231704
ENSBTAG00000011237	PKHD1	B	-0.128793	0.114141	0.60862	-0.368253	0.0405239	0.272937	-0.243805	0.458388	0.067045	-0.0765387	0.536534	-0.0316416	-0.099722	0.124007	0.0228265	-0.220687	-0.492603	-0.264705	-0.231877	-0.630959	-0.273714	-0.00999798	-0.781217	0.777556	0.116207	0.248996	0.168934	0.701407	-0.4087	0.264125	-0.259034
ENSBTAG00000011569	AADAC	B	-0.168182	0.105153	-0.0978732	-0.00806324	0.259789	0.168596	-0.174465	-0.0772935	0.308069	0.30328	-0.33332	0.348407	0.00166761	-0.163931	0.289647	0.320021	0.268793	-0.31558	0.137756	-1.51523	0.207322	-0.00433544	-0.297248	-0.458579	0.578095	0.318452	0.161897	-0.0287647	-0.0952647	-0.179582	0.140773
ENSBTAG00000016662	CPS1	B	-0.0308542	0.133662	0.100013	0.13749	0.369011	0.33942	-0.463509	-0.13054	0.125366	0.0999032	-0.00703782	0.318004	-0.176378	-0.118588	0.0214566	0.550573	0.00910705	-0.255956	0.153762	-1.0174	0.511007	0.000625167	-0.539523	-0.602064	0.962704	0.175886	-0.192414	0.0751609	-0.118639	-0.194788	-0.235466
ENSBTAG00000047764		B	0.368853	0.322012	0.05561	0.0672056	0.592466	-0.0647584	0.591917	-0.182264	-0.15136	-0.107704	0.0558701	0.0560328	-0.468149	-0.145785	0.460862	-0.542312	0.110388	-0.655216	0.106012	-0.715935	-0.395944	-0.151263	-0.326277	0.17904	0.556963	-0.251261	0.618516	-0.269599	-0.0816829	0.494139	-0.126377
ENSBTAG00000008111	ESYT3	B	-0.329431	-0.152639	0.430309	0.103299	-0.150638	0.566612	-0.725326	0.320007	-0.602711	-0.591139	0.255566	0.106921	-0.200878	0.155733	0.122618	-0.402701	-0.0530654	-0.00166073	0.345621	-0.564225	0.423286	0.240557	-0.340996	0.220742	0.303256	0.1639	-0.735738	0.33968	0.215183	0.343032	0.194827
ENSBTAG00000014197	SLC38A4	B	0.111382	0.087852	0.201695	0.109734	0.15627	0.285934	0.226463	0.0731968	0.207771	-0.174333	0.201046	0.173469	-0.0678716	-0.0923602	-0.0868291	0.0947906	0.0539207	-0.144624	0.0425667	-1.59956	0.157417	-0.293362	-0.719955	0.061902	0.61686	0.0179944	-0.0340089	0.111562	-0.0484723	0.00131355	0.268233
ENSBTAG00000044185	SOX6	B	0.0694481	0.041393	0.288607	-0.331861	0.182282	0.254876	0.0231351	0.243502	-0.0991141	-0.115289	-0.102579	0.173023	0.0819538	0.354344	-0.400096	-0.183341	-0.538244	0.16709	0.0683901	-0.882661	0.0734099	0.153406	-1.05726	0.419754	0.217636	-0.254135	0.124994	0.512605	-0.343283	0.452815	0.405201
ENSBTAG00000022733	EPM2AIP1	B	0.126767	0.110793	0.300757	-0.0109518	0.162254	0.023011	0.10337	0.141497	0.004371	-0.115747	0.226447	0.108893	0.0127881	-0.0899645	-0.00833592	0.00608989	0.140713	-0.222569	0.0637872	-1.29935	0.00852282	0.0945936	-1.28033	0.353932	0.299966	0.0231964	0.213082	0.230796	-0.0333524	0.222823	0.0821563
ENSBTAG00000007634	HOOK3	B	0.174051	0.43797	-0.0407811	-0.083603	0.110344	-0.105148	-0.145032	0.0657092	0.118252	-0.0896139	0.312936	0.255908	-0.130979	0.0350668	-0.115966	0.0548396	-0.0470467	-0.14644	-0.302206	-1.17566	0.0449431	-0.0587676	-1.03982	0.458219	0.471393	0.152254	0.288498	0.352133	-0.277591	0.361074	0.0650652
ENSBTAG00000025200	ASIC2	B	0.197952	0.112855	0.422045	0.0175224	-0.576807	-0.507465	-0.345527	0.103591	0.204417	-0.376905	-0.305224	0.615228	0.403303	0.383031	0.0461073	0.578568	0.17457	0.0518609	-0.404899	-0.272595	-0.239513	-0.555248	-0.285246	0.542612	0.534183	0.048319	-0.291107	0.178068	0.0519357	0.0157753	-0.521406
ENSBTAG00000046509	TENT5C	B	0.0691465	0.104417	0.0481314	-0.0808931	0.148504	0.329157	0.189295	0.234879	-0.117853	-0.15858	-0.20217	0.0313639	0.133276	0.359758	-0.206587	-0.0419654	-0.258543	0.341684	0.122297	-0.992661	0.044777	0.0960459	-1.25323	0.222215	0.180709	-0.191963	0.0826547	0.421958	-0.309389	0.3815	0.27206
ENSBTAG00000030671	HOOK1	B	0.141866	-0.270288	-0.178265	-0.094705	0.217583	-0.415365	0.120743	0.183232	0.157316	0.298568	-0.0748195	-0.444435	0.0343362	0.649145	-0.262731	-0.0112345	-0.391068	-0.745336	0.0668046	-0.478354	-0.517169	0.186506	-0.136514	0.554392	0.386533	-0.422176	0.718788	0.360604	0.0955817	0.29667	-0.0262093
ENSBTAG00000003495	KDM7A	B	0.0845955	0.0849841	0.266324	-0.371212	0.146267	0.245951	-0.00463067	0.104063	-0.00903539	-0.183061	-0.0880345	0.233719	0.143177	0.295377	-0.248824	-0.120021	-0.341141	-0.106457	0.0585816	-0.981091	-0.0420647	0.0907253	-1.16966	0.382119	0.264565	-0.105778	0.272178	0.389445	-0.0818849	0.45336	0.337464
ENSBTAG00000012371	CPD	B	0.160238	0.403524	0.0329013	-0.135549	0.0599392	0.0195036	-0.0239663	0.202804	0.182976	0.0627097	0.380969	0.0267003	0.0643302	0.145934	-0.0711489	-0.0320979	0.209205	-0.0184926	0.0101769	-1.58326	-0.11575	-0.195905	-0.696088	0.314326	0.200789	0.0866311	0.0611738	0.230074	-0.224096	0.0928239	0.148626
ENSBTAG00000025035	PRLR	B	0.222756	-0.307929	-0.278153	0.0128953	-0.507159	-0.0406258	0.682113	0.157524	-0.177981	-0.627308	0.690881	-0.452621	0.324281	0.171708	0.226351	-0.420355	0.0407401	-0.0487954	0.194403	-0.464569	-0.542591	-0.284247	-0.204852	0.467287	-0.0159037	-0.0776242	0.597137	0.188201	0.107623	0.265702	0.101112
ENSBTAG00000051080		B	0.0445691	0.256262	0.214005	-0.236499	0.0787254	0.117039	0.0964847	0.32685	0.0952583	-0.100459	0.136272	0.218754	0.0988577	0.0125244	-0.164575	0.0178687	0.0468181	-0.0130658	-0.032732	-0.963749	-0.389624	-0.0254668	-1.29014	0.365743	0.241291	0.0693038	0.161778	0.507772	-0.188617	0.266195	0.0325546
ENSBTAG00000038048	MRC1	B	0.0987647	0.171526	-0.092891	-0.108036	0.0121811	0.0214009	0.399258	0.296864	-0.0148665	-0.180032	0.137026	0.0902627	-0.0863217	-0.151477	0.0394617	0.311322	0.118022	0.00362225	-0.128366	-1.50968	0.0211848	-0.118527	-0.747887	0.0923136	0.345064	0.0814741	0.197585	0.143182	0.0242624	0.310171	0.22314
ENSBTAG00000051726		B	0.26197	0.227604	-0.101653	0.276052	0.00557911	0.0104473	0.126492	0.148326	-0.0266229	0.0389248	0.183174	0.0947835	0.0621909	-0.189908	0.215699	0.193036	0.298263	0.111231	0.0134937	-1.6514	0.00429368	-0.213175	-0.546976	-0.0237237	0.127705	0.249682	0.0623605	-0.0143281	0.0671132	-0.144099	0.13347
ENSBTAG00000032719	TFRC	B	0.0346257	0.0405696	0.0576624	-0.207076	0.2232	0.173957	0.0669574	0.27297	0.169879	-0.104856	-0.164011	0.237561	0.144272	0.341155	-0.213546	-0.125027	-0.390923	0.295702	0.154835	-0.725017	0.0584934	0.143603	-1.40511	0.247006	0.186577	-0.221237	0.0510119	0.103397	-0.0459292	0.447472	0.151821
ENSBTAG00000013917		B	-0.0928265	0.110541	0.478089	-0.411264	0.143951	0.382213	-0.355542	0.127563	0.0438925	-0.260209	0.176257	-0.0128012	0.0884751	0.613818	-0.500639	-0.497299	-0.239452	-0.0493238	-0.0208145	-0.472093	-0.082682	0.0298215	-0.593744	0.514809	0.160389	-0.358006	0.244773	0.648537	-0.363834	0.512911	0.0344923
ENSBTAG00000018160	LAMA1	B	-0.345839	0.232909	-0.0341887	-0.0236814	0.43379	0.297786	-0.330889	-0.0317826	0.550865	0.00719241	0.861022	-0.0982069	-0.505471	-0.0941061	-0.0868403	-0.275427	-0.366702	0.141504	-0.191922	-0.671147	0.37361	-0.390047	-0.254124	0.571299	0.207777	-0.364291	0.0080987	0.153924	-0.0277444	0.352048	-0.0994168
ENSBTAG00000015607	ERMP1	B	0.139332	0.193255	0.131412	-0.0436463	0.137629	0.139071	0.00994158	0.211854	-0.350431	-0.0899229	0.199038	0.136122	0.0945257	0.131337	-0.147017	-0.049043	0.168976	0.0478095	0.0986761	-1.37138	-0.170516	-0.188233	-0.840176	0.286699	0.369871	0.0910183	0.228807	0.355121	-0.22935	0.200548	0.108669
ENSBTAG00000011524	XRN1	B	-0.0873366	0.12746	0.264419	-0.149093	0.155795	0.133371	-0.0572727	0.158882	0.118788	-0.140902	-0.109218	0.319777	0.158991	0.324015	-0.292199	-0.259372	-0.208251	-0.0625293	-0.10041	-0.962383	-0.0956461	0.240513	-1.15054	0.321415	0.371634	-0.115577	0.270612	0.297934	0.0328622	0.355687	0.13857
ENSBTAG00000012837	COL6A6	B	-0.441964	0.248866	-0.212111	-0.0188648	-0.0235731	-0.0646759	0.177363	-0.325305	0.368965	-0.121252	0.287258	-0.335734	0.177004	-0.353657	-0.601825	-0.0222576	0.317269	0.218493	-0.126951	-0.431542	0.148606	-0.231734	-0.505133	1.00035	0.340623	0.184957	0.265501	0.489467	-0.271852	-0.105329	-0.0309651
ENSBTAG00000019929	ITGAV	B	0.0431228	0.224063	-0.106948	-0.162867	0.214202	0.109945	0.0122121	0.302589	0.192946	-0.238877	0.351284	0.239285	0.124518	0.108472	-0.351205	-0.00983134	-0.0109604	-0.164595	-0.190534	-1.26734	0.133079	-0.137949	-0.819344	0.35435	0.294166	0.0686378	0.159235	0.273047	-0.144913	0.218042	0.182167
ENSBTAG00000016712	CLCA3	B	-0.518688	-0.364185	0.0127331	0.0982984	0.231092	0.0562166	-0.626908	-0.284585	0.132049	-0.346009	0.651582	-0.144218	-0.232365	-0.113271	-0.0403687	0.122695	-0.0549893	0.326719	-0.402652	-0.525314	0.184363	-0.125155	-0.410848	0.497278	0.561908	-0.169045	0.325218	0.192411	0.207456	0.481759	0.276825
ENSBTAG00000047605		B	-0.0169541	0.390917	0.0307767	0.185988	0.00610982	0.0782913	0.0373715	0.166311	0.369095	-0.0103583	0.294493	-0.109962	-0.389633	0.139024	-0.414962	0.329964	0.297075	-0.215662	0.0669456	-0.56016	-0.310651	-0.84659	-0.525511	0.674378	0.15331	-0.136044	0.240189	0.272864	-0.50781	0.24499	0.0662052
ENSBTAG00000025760		B	0.135832	0.235347	0.340367	-0.294333	0.253594	0.405536	-0.113066	0.220155	-0.778533	-0.515951	0.0904378	0.416613	0.157521	-0.0906034	0.0402432	-0.113492	0.0629763	-0.127502	-0.194471	-0.471488	-0.514442	-0.0577377	-0.197308	0.19665	0.244197	-0.0212291	0.744692	0.364644	0.225293	-0.510129	-0.133815
ENSBTAG00000017745	IL6ST	B	-0.00918159	0.253044	-0.0158926	-0.208725	0.158714	0.0268664	0.0273127	0.196751	0.142022	-0.0679227	0.0714119	-0.0200228	0.133525	0.00884218	-0.0526779	0.143586	0.0348865	-0.12297	-0.0233177	-1.42093	-0.0863146	-0.241415	-0.669001	0.38872	0.416671	0.310162	0.260914	0.142163	0.0545052	-0.00174587	0.170019
ENSBTAG00000050618		B	0.470213	0.202402	-0.0774764	0.0226108	0.0454895	-0.187508	-0.221749	0.142776	0.00396747	0.017687	0.260553	0.0847028	-0.248302	0.330049	-0.13779	-0.0763716	-0.161808	-0.381401	0.258591	-0.745437	0.185423	-0.102667	-0.614971	-0.314931	0.000908555	-0.410433	0.482096	0.690554	-0.310504	0.583061	0.210264
ENSBTAG00000008505	APOB	B	-0.114279	0.265664	0.0889279	-0.157857	0.275499	0.363566	-0.324887	0.199076	0.240441	-0.159011	-0.123473	0.0549053	-0.0624232	0.291678	-0.274851	-0.187399	0.0264676	-0.117419	-0.0427145	-1.32993	0.146349	-0.305712	-0.252166	0.181491	0.468311	0.187467	0.00750345	0.403835	-0.154263	0.322854	0.0823494
ENSBTAG00000014933	TRAK2	B	0.217589	0.187265	0.222605	-0.352221	0.140484	0.129584	-0.0237211	0.212786	-0.0752587	-0.0748736	-0.384131	0.217827	0.0840149	0.502283	-0.362788	-0.0844861	-0.396765	0.175774	-0.01737	-0.727317	0.0522822	0.076148	-0.945486	0.154287	0.274543	-0.205329	0.189802	0.327014	-0.287234	0.589878	0.182814
ENSBTAG00000014059	ATP2B4	B	-0.0277677	-0.0619415	0.226671	-0.21148	0.219103	0.282566	-0.173903	-0.0265203	0.102584	-0.200981	-0.281309	-0.145064	0.205418	0.509123	-0.368761	-0.184772	-0.285331	0.1198	-0.0381834	-0.537065	-0.0840158	0.285688	-0.923375	0.409508	0.0724114	-0.182157	0.216637	0.733426	-0.204563	0.504429	0.049826
ENSBTAG00000005386	SLC2A2	B	0.029151	-0.140279	0.210954	0.169583	0.0777902	0.269751	0.117057	-0.0968099	-0.00651717	-0.22383	0.15014	0.0915761	-0.433785	-0.128422	0.169527	0.118884	-0.2729	-0.18004	0.117499	-1.41297	-0.0229941	0.00703108	-0.422245	0.210445	0.372867	0.3481	0.180581	0.104254	0.113778	0.261044	0.220781
ENSBTAG00000026885	ABCB11	B	0.390221	0.21129	-0.0203306	0.190003	-0.00156711	-0.0967509	0.190195	0.208307	-0.431743	-0.421576	-0.0884397	0.12686	0.275743	0.20583	-0.00701174	0.0730819	0.159328	-0.179605	0.228892	-1.17161	-0.530875	-0.309919	-0.403556	0.1133	0.152942	0.235226	0.435955	0.314607	-0.112692	0.206646	0.0572551
ENSBTAG00000048780		B	0.307834	0.359102	0.152918	0.219953	0.175091	-0.367157	0.0227655	0.116377	-0.405921	0.199548	-0.175324	0.234431	-0.101904	0.162478	0.383405	0.232912	0.28935	-0.115713	0.305249	-0.795613	-0.377595	-0.474215	-0.502058	-0.414633	0.188274	0.574475	-0.124554	0.170867	-0.484357	0.141748	0.102267
ENSBTAG00000020196	ENPP3	B	-0.022969	-0.0956105	0.145616	-0.00800667	-0.0729791	-0.231118	-0.44418	0.327434	0.0388889	-0.231673	-0.0580821	0.410099	0.102775	0.415713	0.223767	0.0535292	0.273361	0.101757	0.1169	-0.789719	0.0604334	-0.053322	-0.768748	0.151884	0.548118	0.346754	0.21704	-0.187123	-0.692471	-0.144102	0.266035
ENSBTAG00000021020	RIF1	B	-0.227071	0.154688	0.43931	-0.39346	0.122439	0.0425873	-0.0435322	0.0429015	0.196404	-0.0988347	-0.156179	0.176103	0.298787	0.242825	-0.214849	-0.0197327	-0.378257	-0.318905	0.0542761	-0.81295	-0.0841603	0.0723274	-0.992458	0.400905	0.441332	0.0930073	0.352355	0.189574	0.0262886	0.258043	0.136236
ENSBTAG00000038576	GBP6	B	-0.574699	-0.166645	0.297375	-0.354218	-0.139779	0.249951	-0.212065	0.121212	0.342222	-0.148493	0.142763	-0.282793	-0.204573	0.336789	-0.287781	0.0761693	-0.251714	0.285409	-0.487807	-0.383276	0.364945	0.253826	-0.752673	0.184378	0.243391	-0.213213	0.106916	0.405272	0.143689	0.396778	0.508645
ENSBTAG00000046470	ONECUT1	B	0.233287	0.243685	-0.124559	-0.184146	0.22858	0.106951	-0.0738657	0.317882	-0.115572	-0.101306	0.226455	0.153628	0.360316	0.0778736	0.0296398	-0.368237	-0.112818	-0.0124104	0.280981	-1.14212	-0.255461	-0.0541333	-0.762919	0.334884	0.3692	-0.110293	0.164676	0.412346	-0.113449	-0.0586625	0.0495684
ENSBTAG00000021000	USF3	B	0.0537577	-0.0380033	0.135087	-0.334373	0.32557	0.133396	-0.0862149	0.201079	0.0754477	-0.203792	0.321155	-0.134507	0.245508	0.315597	-0.366672	-0.419489	-0.0925115	0.113205	0.098648	-0.635022	-0.0733005	-0.0638497	-1.01891	0.372944	0.186881	-0.0319855	0.251225	0.494255	-0.319249	0.457158	0.0369642
ENSBTAG00000030190	COL6A3	B	-0.315335	0.0497528	0.143935	-0.154629	0.0684734	0.19256	-0.175723	-0.0475169	0.108894	-0.302498	0.711727	-0.340025	-0.213092	0.117233	-0.329341	-0.39182	0.136149	0.313224	-0.119335	-0.621065	0.122848	-0.219949	-0.0193473	0.969076	0.22186	-0.135207	0.286861	0.355612	-0.358538	0.0556518	-0.110435
ENSBTAG00000016525	ITGA1	B	0.098578	0.261469	0.0436252	-0.286657	0.27018	0.0955911	-0.140302	0.138849	-0.00585624	-0.386759	0.170894	0.265141	0.043122	0.23464	-0.173307	0.146891	-0.242221	-0.0697622	-0.118656	-1.02	-0.194936	-0.266028	-0.739289	0.423317	0.373935	0.153807	0.25476	0.370888	-0.274737	0.346073	0.226747
ENSBTAG00000046314	TBC1D8B	B	-0.333601	0.0830094	0.100201	-0.268039	-0.136966	0.0913607	0.472508	-0.359891	0.783969	-0.0464607	0.337024	0.0224436	0.248928	-0.127388	-0.0921629	-0.0223313	-0.306717	-0.0396903	-0.270266	-0.974394	0.0230255	-0.143387	-0.460263	0.484847	0.283302	0.0868626	0.291411	-0.052798	0.0308171	0.164121	0.130526
ENSBTAG00000001507	CLCN5	B	0.0457423	0.294678	0.103518	-0.0394038	0.142722	0.225245	-0.246598	0.111271	0.161658	-0.0859762	0.272351	-0.119592	0.124207	-0.0705821	-0.257388	0.0399783	0.0209359	-0.0099293	0.126255	-1.0706	0.0219012	-0.133744	-0.952664	0.204309	0.333421	0.174623	0.233234	0.401346	-0.269897	0.364282	-0.145298
ENSBTAG00000052707		B	0.163976	0.0836918	0.274479	-0.342152	0.320244	0.0182255	-0.0959559	0.156054	-0.0971088	-0.216648	-0.0168975	0.0469838	0.165558	0.583506	-0.343279	-0.36272	-0.416339	0.0632749	0.0909473	-0.695423	-0.0429285	0.053542	-0.852337	0.405701	0.187826	-0.109158	0.231043	0.434118	-0.231826	0.460224	0.0833793
ENSBTAG00000012192		B	-0.098781	0.206982	0.467691	0.226953	-0.118967	-0.270496	-0.491087	0.111866	0.00669402	-0.344633	-0.54427	-0.033296	-0.078515	0.0181898	-0.40446	0.238393	-0.18934	-0.365954	-0.358805	-0.398701	-0.136356	-0.0529892	0.218387	0.16608	0.48804	-0.159917	0.355763	0.687677	0.00393608	0.255092	0.594823
ENSBTAG00000013938	PHC3	B	0.11917	0.0459718	0.321507	-0.128038	0.0818449	-0.165022	-0.0657368	0.205758	0.209329	-0.205712	0.0272296	0.280506	0.271756	0.107093	-0.102266	-0.0813841	-0.188782	-0.199621	0.0240771	-0.765379	-0.042046	-0.0204883	-1.2123	0.385187	0.345282	0.0097815	0.149049	0.293088	-0.119582	0.288547	0.131177
ENSBTAG00000017722	F5	B	0.0636607	0.183837	0.161986	-0.297392	0.419263	0.405221	-0.257415	0.356048	-0.0639757	-0.155761	0.0313644	0.0699985	-0.230752	0.243231	-0.350952	-0.237708	-0.240513	-0.0683637	0.21119	-0.963647	-0.0701593	-0.449958	-0.0269556	0.146534	0.513751	-0.266792	0.193458	0.548298	-0.178183	0.336606	-0.0259186
ENSBTAG00000022819	ONECUT2	B	0.107853	0.254681	0.0150054	-0.301602	0.176504	0.25912	-0.0179929	0.258649	0.262416	-0.118295	0.394101	0.128089	-0.0570707	0.0952044	-0.113952	-0.0881479	0.0787958	-0.250065	-0.0944206	-1.07301	0.0130042	-0.0772076	-0.87411	0.320815	0.176556	0.132072	0.0268475	0.362387	-0.346648	0.148019	0.202406
ENSBTAG00000004414	SLC30A10	B	-0.180417	-0.0379292	0.616676	0.325435	0.0656052	0.163938	-0.0725085	0.00363896	0.252805	-0.0287132	0.0943439	0.321579	5.26734e-05	-0.17027	-0.050306	0.560426	0.0979504	-0.409327	0.00930388	-0.908035	0.0792813	0.124053	-0.834154	-0.121692	0.257339	0.0193071	-0.104492	0.253215	-0.330505	0.0110142	-0.00761549
ENSBTAG00000006833	LMAN1	B	0.158288	0.146331	0.0323114	0.0561564	0.166834	0.0912323	-0.0229604	0.144704	0.0859527	-0.040932	0.135388	0.431933	-0.00440372	-0.100881	-0.0606832	0.112232	0.180005	0.00404578	-0.00149655	-1.40547	0.00952542	-0.088941	-0.747477	0.132318	0.0782014	0.26313	-0.00254169	0.0936214	-0.0698835	0.111863	0.111595
ENSBTAG00000008431	MOGAT1	B	0.174039	0.166053	0.280005	-0.0633529	0.256584	0.135144	-0.079481	0.173469	-0.0960275	0.154976	-0.0466279	0.0945388	-0.084751	-0.143525	-0.237209	0.0631476	0.123414	-0.143872	0.336273	-1.27441	0.309918	-0.400894	-0.482564	0.00989491	0.476861	0.236899	0.0786908	0.223113	-0.223316	0.0326603	-0.0496553
ENSBTAG00000053347		B	0.101847	-0.0852632	-0.0768442	0.0236372	0.242729	0.09812	0.436217	0.256638	0.14076	-0.271451	0.296817	-0.101271	0.220971	-0.432619	0.0246475	-0.19825	-0.126894	-0.0199884	0.350832	-1.12835	-0.235481	0.0619724	-0.265593	-0.0108053	0.570403	0.066515	0.407684	0.168214	-0.243715	0.0323014	-0.303782
ENSBTAG00000008936	ABCC2	B	0.151554	0.239226	0.0637641	0.00465126	-0.0940043	0.333835	0.0155065	0.185516	-0.0183098	-0.253563	0.104262	0.134454	0.0301891	-0.191433	-0.102191	-0.153358	-0.0591067	-0.0303882	0.302298	-1.14612	-0.137441	-0.141165	-0.714916	0.151448	0.468164	0.262517	0.124066	0.473298	-0.244182	0.237695	0.00373639
ENSBTAG00000011322	HIPK1	B	-0.0445297	0.0121204	0.12346	-0.163604	0.133079	0.111468	-0.0560335	0.255119	-0.151934	-0.366296	-0.0986754	-0.00547082	0.0713754	0.46824	-0.486511	-0.198639	-0.469694	0.19016	0.165609	-0.419493	0.0255314	0.0257325	-0.766164	0.418129	0.209892	-0.244869	0.241005	0.591037	-0.301973	0.602095	0.129833
ENSBTAG00000021076	TNRC6B	B	0.143787	0.0911827	0.287027	-0.456028	0.105523	0.2898	0.0325705	0.0697208	-0.0872855	-0.162158	0.170534	0.0940597	0.0817891	0.493531	-0.3779	-0.309388	-0.4495	0.00766967	0.0625496	-0.377938	-0.241894	0.0165741	-0.806421	0.322899	0.149074	-0.300585	0.171062	0.649446	-0.262859	0.4627	0.130457
ENSBTAG00000014021	UBN2	B	0.0203467	0.0471899	0.318001	-0.398521	0.209554	0.186737	0.308073	0.125909	-0.00215655	-0.182378	-0.0571278	0.189792	0.0305115	0.0743153	-0.24932	-0.127784	-0.211354	-0.063311	-0.064322	-0.702304	-0.152958	-0.0095526	-1.00351	0.440704	0.285709	-0.12119	0.253483	0.47906	-0.204243	0.397577	0.183067
ENSBTAG00000007909	NOTCH2	B	-0.061253	0.319452	0.294399	-0.0634958	0.232556	0.261976	-0.191785	0.275221	-0.0513902	-0.173551	0.383514	-0.211562	-0.0944006	0.302015	-0.358926	-0.318553	-0.0313931	0.0109315	0.168817	-0.982647	-0.262111	-0.0979742	-0.366095	0.409964	0.236847	-0.0458878	0.122909	0.607407	-0.389478	0.179286	-0.104791
ENSBTAG00000024688	PHIP	B	-0.0466918	0.117779	0.269348	-0.28178	0.189509	0.0336713	0.0487464	0.118182	0.125525	-0.135561	-0.170408	0.303533	0.316498	0.185433	-0.183644	0.0863728	-0.382802	-0.41947	-0.0976615	-0.807047	-0.0617404	0.00447521	-0.965852	0.373678	0.369351	0.0675979	0.274277	0.158039	0.037507	0.330424	0.142711
ENSBTAG00000051076		B	-0.0273192	-0.0381167	0.303507	-0.444377	0.279725	0.124848	-0.0534492	0.12809	0.00613045	-0.214786	0.0421754	0.00236688	0.160958	0.422097	-0.260518	-0.199521	-0.666247	0.0970518	-0.0642899	-0.423146	-0.130493	0.118198	-0.766073	0.424672	0.161428	-0.297942	0.1921	0.549737	-0.101621	0.549539	0.125276
ENSBTAG00000017664	HGF	B	0.116524	0.184543	-0.1956	-0.055921	0.0561661	0.114473	-0.194327	-0.0165839	0.36876	-0.0862157	0.474863	0.177416	0.173551	0.00853878	-0.0067452	0.103396	-0.339387	0.0724241	-0.329669	-0.992482	0.0928248	-0.204624	-0.731468	0.583751	0.0859404	0.369367	0.222813	-0.127054	-0.0363542	-0.0711896	0.182268
ENSBTAG00000008656	KBTBD6	B	0.154082	0.026152	0.491482	0.548378	0.221394	0.0529932	-0.0256973	-0.0214402	0.445043	-0.162203	-0.0563654	0.221392	-0.0483577	-0.195265	-0.167479	0.373234	0.152657	-0.167543	-0.024222	-1.07208	-0.0299666	-0.214516	-0.58295	-0.0413784	0.419714	0.124225	-0.055254	-0.187784	-0.0446239	-0.109203	-0.0244127
ENSBTAG00000020735	SMG1	B	-0.0971553	0.150035	0.126596	-0.218408	0.311291	0.235575	0.0609668	0.0728545	-0.0588615	-0.262627	0.133759	0.0965192	0.323144	0.327283	-0.0652999	-0.426447	-0.320887	-0.00425023	0.029613	-0.717449	-0.188992	0.00766974	-0.953747	0.442494	0.215119	-0.00899204	0.148692	0.291708	-0.0843204	0.49513	-0.0610127
ENSBTAG00000023172	ITSN2	B	0.245019	0.0634575	0.389348	-0.214328	0.00252784	0.0436306	0.0418144	0.0608151	-0.0315007	-0.0819183	-0.1914	0.0624087	0.135905	0.341256	-0.131982	0.0095617	-0.417099	0.168836	0.137774	-0.873495	-0.0224371	0.130718	-0.961712	0.158949	0.177171	-0.225665	0.149518	0.264334	-0.0907846	0.553134	0.106143
ENSBTAG00000027020	COL5A2	B	-0.195261	0.176297	-0.182405	0.126708	-0.0277777	-0.049841	0.0431774	0.0500604	0.0189416	-0.134758	0.580908	-0.0183653	-0.0848464	-0.0638656	-0.28153	0.0274606	0.303593	0.118631	-0.207726	-1.04372	0.0685409	-0.185007	-0.478486	0.792581	0.391897	0.0941659	0.108439	0.132349	-0.0626911	-0.0299063	0.0124395
ENSBTAG00000008253	EXPH5	B	-0.0370551	0.239904	-0.058874	-0.170115	0.187894	-0.0996306	-0.0233083	0.229258	0.171096	-0.025985	0.159063	0.127419	0.111386	0.0243435	-0.0761635	-0.138023	0.0115633	-0.150284	-0.0217124	-1.17066	-0.236437	-0.216912	-0.681448	0.38863	0.429702	0.265235	0.135506	0.243331	-0.0763072	0.371608	0.0869794
ENSBTAG00000011761	LRP6 ENSBTAG00000011761	B	0.053964	0.162996	0.143965	-0.0991227	0.171413	0.294839	-0.160069	0.309237	-0.0439779	-0.0368834	0.255286	0.131797	0.0473826	-0.0174491	-0.0763681	-0.0150648	-0.133581	-0.0596804	0.16845	-1.34051	-0.0426674	-0.240137	-0.460229	0.337694	0.202934	0.182917	0.0860546	0.239546	-0.123036	0.216675	-0.156368
ENSBTAG00000046553	SECISBP2L	B	0.0423104	0.146537	0.300624	-0.407085	0.208864	0.208343	0.110646	0.252132	-0.0795521	-0.00554437	-0.314261	0.0221311	0.194491	0.150164	-0.270704	-0.0904025	-0.504495	0.149681	0.0590793	-0.764989	0.129751	0.147944	-0.854309	0.211277	0.226857	-0.22515	0.240617	0.259954	-0.167913	0.413967	0.209037
ENSBTAG00000009894	SERPINA10	B	0.18596	0.21832	-0.0674186	-0.00809953	0.0092113	0.0671779	0.0765967	0.11385	-0.0819463	-0.179519	0.16021	0.0400002	0.278712	-0.206669	0.206312	-0.0166844	0.0538589	-0.155245	0.241654	-1.25887	0.050031	-0.08264	-0.686143	-0.0304919	0.266849	0.294398	0.313392	0.262355	-0.0517356	-0.0438162	0.0303944
ENSBTAG00000017626	GFPT1	B	0.136157	0.271984	-0.0459262	-0.253246	0.0579212	0.176022	-0.402746	0.32513	0.17471	0.0349953	0.290246	0.0799539	0.177859	0.0976023	-0.0236037	-0.0451458	0.0808936	0.045555	-0.0487917	-1.13456	-0.0997565	-0.121995	-0.631135	0.0678678	0.318462	-0.134868	0.0664757	0.390906	-0.268321	0.324812	0.0925405
ENSBTAG00000000682		B	-0.064167	0.195989	0.41484	-0.338649	0.185154	0.0642804	-0.0310999	0.020558	-0.0593515	-0.00185179	-0.28267	0.176715	0.117465	0.361319	-0.315342	0.0124182	-0.361342	-0.00911572	-0.00676005	-0.66607	-0.0595946	0.0539925	-1.01754	0.274683	0.255823	0.0373207	0.270413	0.255691	-0.086885	0.315804	0.287978
ENSBTAG00000018093	KMT2A	B	-0.127685	0.108653	0.354357	-0.23789	0.210783	0.358518	-0.0488763	0.0455829	-0.11465	-0.244157	0.260091	0.0611248	0.0955423	0.328127	-0.30488	-0.279117	-0.178808	0.000655739	0.118179	-0.602366	-0.317008	0.0966477	-0.55047	0.5167	0.038663	-0.186552	0.213226	0.680249	-0.393687	0.361736	-0.262687
ENSBTAG00000053398	KNL1	B	-0.131536	-0.182227	0.443393	-0.444832	0.305079	0.132157	-0.0242238	-0.115064	0.0533506	-0.139342	-0.475392	0.226582	0.313162	0.389486	-0.287185	0.0093764	-0.455856	0.0260429	-0.070065	-0.457736	0.0356588	0.171145	-0.75452	0.0986686	0.453339	-0.107646	0.252794	-0.0421411	0.132724	0.477121	0.167686
ENSBTAG00000004899	ABLIM1	B	0.187381	0.330499	0.163461	-0.0648704	-0.0730439	0.101177	-0.166148	0.0468368	-0.00748366	-0.00793157	0.133539	0.015168	0.104636	-0.189522	0.0579917	-0.161718	0.115094	-0.266359	-0.0624101	-1.02324	0.0722299	0.077312	-0.847326	0.354636	0.443187	0.21222	0.131987	0.387549	-0.0832157	0.178739	-0.160371
ENSBTAG00000051559		B	0.233087	-0.0248687	-0.388962	-0.35931	0.0942679	-0.199869	-0.132017	0.365624	-0.238469	-0.150364	0.150224	0.196993	0.448094	0.302296	-0.195553	0.0865471	0.245624	0.0048923	0.365838	-0.479831	0.281237	-0.105024	-0.833604	0.10825	0.526758	-0.376338	0.0348452	-0.143934	-0.0361272	-0.0472715	0.266966
ENSBTAG00000039463	SLC22A9	B	0.556321	-0.345555	0.0204404	-0.0881575	0.023565	0.285649	0.225658	0.456061	-0.566915	-0.0666026	0.288549	0.055247	0.0853764	0.0216238	0.14579	-0.212156	-0.127154	0.269503	0.163502	-0.651879	-0.167606	-0.35179	-0.315612	-0.0616567	0.634492	-0.0401345	0.0990055	0.0710418	-0.037973	0.132233	-0.500867
ENSBTAG00000040406		B	-0.47644	0.391604	0.389255	-0.47644	0.0238558	0.0400191	0.0973201	0.427708	-0.47644	0.0752172	0.173166	-0.279419	0.0536511	0.403836	0.190505	0.250329	-0.47644	0.131256	-0.184433	-0.47644	-0.47644	-0.142307	-0.280328	0.0672162	0.389538	0.399302	0.0563854	0.0690109	0.120505	-0.0768589	0.0723084
ENSBTAG00000034075	SLC7A11	B	-0.237496	0.610967	0.211614	-0.349709	0.227227	-0.278211	-0.266337	0.0685672	0.424258	0.18214	0.0803044	0.0538896	-0.142264	-0.532137	-0.738408	-0.0289397	0.171943	0.0156639	0.0140591	-0.532822	0.00307753	-0.106312	-0.108259	0.33807	0.500355	0.291564	-0.0420817	0.2184	-0.0365087	-0.0363729	0.0237586
ENSBTAG00000019625	EHHADH	B	0.323688	0.0951123	0.103357	0.021441	0.131314	0.269136	-0.0530445	0.439661	-0.213792	-0.423804	0.161709	0.324738	0.242338	0.00143215	0.259085	0.43161	-0.0986016	-0.206722	0.0085985	-0.860923	-0.149761	-0.33433	-0.543954	-0.124831	0.367564	-0.301235	0.224113	0.224718	-0.212435	-0.0707297	-0.0354527
ENSBTAG00000051082		B	-0.0614481	0.399914	0.261107	-0.252036	0.173948	0.221684	-0.149962	0.161939	-0.0716322	-0.25613	0.152107	-0.0259529	0.291017	-0.07391	-0.0947802	0.0622879	-0.171186	-0.340501	-0.144785	-0.776252	-0.17907	0.118692	-0.759335	0.560047	0.308808	0.102491	0.171024	0.311439	-0.275463	0.211265	0.124672
ENSBTAG00000052708	RC3H1	B	-0.0497852	0.117975	0.267914	-0.258021	0.0327591	0.236696	0.233664	-0.127065	0.27796	-0.250133	-0.0633261	0.246311	0.159797	0.216638	-0.108759	-0.116713	-0.0801178	-0.304392	-0.0597379	-0.763217	-0.0369572	-0.0126818	-0.98699	0.319281	0.353609	-0.085077	0.211962	0.321873	0.190594	0.101021	0.0149206
ENSBTAG00000009665	UTRN	B	-0.0396584	0.183309	0.00391662	-0.234488	0.178671	0.1975	0.088623	0.226281	-0.0976273	-0.0912425	0.119305	0.111152	0.205033	0.29125	-0.134898	-0.0576478	-0.153659	-0.137341	0.030367	-0.891278	-0.357951	-0.181542	-0.791612	0.507151	0.291785	-0.147544	0.349783	0.226409	-0.0748684	0.289867	0.0909567
ENSBTAG00000053050	SAMD9	B	-0.211839	0.147377	0.324709	-0.350168	0.21447	0.24827	0.0958001	0.0566429	-0.306281	-0.300615	-0.346075	0.350806	0.280107	0.0374396	-0.348853	0.114791	-0.451632	0.267254	0.392658	-0.302069	-0.182106	-0.120098	-0.525835	-0.08038	0.2819	-0.154883	0.198053	-0.0983965	-0.168504	0.737011	0.200443
ENSBTAG00000019983	ASXL2	B	0.172271	-0.0337321	0.330848	-0.295618	0.176716	0.113504	0.11896	0.235351	-0.0813842	-0.0570581	-0.0121237	0.188177	0.0492087	0.326221	-0.301203	-0.234475	-0.240646	-0.0344648	0.108175	-0.721715	0.0206609	0.00532771	-0.908806	0.291018	0.0909612	-0.259785	0.0540962	0.43873	-0.0876834	0.480251	0.0682185
ENSBTAG00000026501	MGC127055	B	0.359257	0.147469	-0.152618	-0.251303	-0.0899944	0.14116	-0.303574	0.170704	0.139213	0.0326884	-0.240709	0.15758	-0.0173862	0.0815793	-0.0902609	0.244782	-0.00229597	-0.204202	0.876311	-0.529498	-0.502356	-0.118575	-0.172534	-0.536719	-0.08551	0.15198	0.290836	0.502044	-0.0640171	-0.0858926	0.151841
ENSBTAG00000048350		B	0.0589175	0.147774	0.192528	-0.325745	0.328881	0.0753917	-0.190027	0.232529	-0.0402652	-0.330536	0.023524	-0.182744	0.105025	0.148839	-0.189244	-0.60215	0.0793328	-0.251841	0.0497961	-0.444533	0.0706422	-0.0496746	-0.63102	0.526368	0.220491	-0.150948	0.32823	0.576687	-0.145911	0.442819	-0.0731379
ENSBTAG00000032515	PLA2R1	B	-0.0586733	0.297088	0.120637	-0.329249	0.330882	-0.180841	0.1839	0.0652394	-0.42945	-0.234942	0.362828	0.0070657	-0.244532	0.134656	0.0186028	0.0519299	-0.0936008	0.0977986	-0.197859	-0.747533	0.268845	-0.177762	-0.398192	0.257446	0.371174	-0.61211	0.250107	0.343136	0.0107938	0.21605	0.316565
ENSBTAG00000014906	VCAN	B	-0.201747	-0.296223	-0.00571276	-0.105068	0.365298	-0.0265747	-0.109006	0.207713	0.13819	0.0594423	-0.113459	0.043427	-0.28832	0.0249812	-0.352502	0.0372207	0.498716	0.151662	-0.38347	-0.905203	-0.00405809	-0.315289	-0.298508	0.388513	0.334119	0.175182	0.149089	0.469447	-0.00779671	0.289316	0.0806209
ENSBTAG00000006161	MET	B	0.112488	0.0455046	-0.111979	0.128627	0.0518767	0.195134	0.13907	-0.0255147	0.0254943	-0.0499857	0.25378	-0.0604313	0.11541	-0.0553403	0.0636653	-0.112296	0.0292904	-0.0265843	0.0460645	-1.26085	-0.0670387	-0.316402	-0.558036	0.167014	0.405819	0.149048	0.293834	0.232583	-0.0829741	0.190402	0.0823288
ENSBTAG00000021945	NID2	B	0.154433	0.135305	-0.23849	0.104702	0.181169	-0.0956468	-0.206291	0.0376428	-0.0681195	-0.223578	0.495235	-0.215178	-0.128477	-0.0632394	-0.429859	-0.12934	-0.0065768	0.312173	-0.0516729	-0.605176	0.0865618	-0.341399	-0.117422	0.942196	0.294345	-0.144266	0.241483	0.346719	0.0577812	-0.273869	-0.0511464
ENSBTAG00000014636	ZFHX3	B	0.022771	0.166941	0.269123	-0.320341	0.0614291	0.365523	-0.312707	0.0957909	-0.0440724	-0.107463	0.275645	0.0302376	-0.0194968	0.286391	-0.341628	-0.429774	-0.186785	-0.0670933	0.130778	-0.404634	-0.267924	-0.1077	-0.430033	0.377022	0.312116	-0.113344	0.144845	0.738366	-0.511422	0.354614	0.0328225
ENSBTAG00000008300	FN1	B	0.0862297	0.0680538	-0.127558	-0.168638	0.130691	0.361473	-0.15447	0.255928	0.0621164	-0.327283	0.439069	-0.078772	-0.114897	0.376622	-0.173546	-0.565714	0.0254151	-0.00255027	0.059969	-0.961292	0.0751656	-0.195755	-0.011003	0.330599	0.281818	-0.12983	0.0274755	0.421704	-0.247712	0.284365	-0.0276714
ENSBTAG00000017032	FREM2	B	-0.0694806	0.29491	0.0271501	0.0139208	0.0932838	0.192559	-0.274315	0.146456	-0.0337949	-0.282703	0.06411	-0.0682974	-0.113023	0.0298218	-0.306631	0.0361986	0.0936863	-0.14308	0.165234	-1.00015	-0.129453	-0.153339	-0.272858	0.439123	0.232907	-0.115096	0.276525	0.558608	-0.109638	0.560368	-0.152998
ENSBTAG00000011412	LAMB1	B	-0.156651	0.240283	-0.038711	0.00910343	0.119558	-0.0603788	-0.161743	-0.134638	0.31908	-0.145705	0.483016	-0.0623591	-0.141724	-0.158628	-0.25408	-0.0140241	-0.0431014	0.113618	-0.250617	-0.828166	0.348092	-0.00226603	-0.639512	0.715175	0.126182	0.195371	0.229279	0.166121	-0.136547	0.137566	0.0264077
ENSBTAG00000018986	ACSL4	B	0.140089	0.247474	-0.13256	-0.000719172	0.13817	0.00176029	-0.182083	0.217882	0.273951	0.189551	0.157986	0.0825255	-0.141756	0.0343171	0.00855078	-0.028337	0.233565	-0.00260046	0.029976	-1.25151	-0.150066	-0.0180114	-0.489309	-0.025496	0.387787	0.142556	0.0207605	0.134458	-0.323984	0.199594	0.105476
ENSBTAG00000021975	PATJ	B	-0.0619487	0.240819	0.0289085	-0.125034	-0.0106754	0.176871	-0.0322704	-0.00872987	-0.0058241	-0.0908063	0.180906	0.140051	0.167839	0.0241348	0.184906	0.150704	-0.102175	-0.223913	0.114969	-1.18492	-0.00558216	-0.204874	-0.621433	0.0454839	0.259188	0.370134	0.321473	0.23345	-0.142434	0.153084	0.027699
ENSBTAG00000009482	AFF4	B	0.0924946	0.100424	0.315373	-0.0987469	0.183617	-0.0267921	-0.0852528	0.197858	0.0900373	-0.171488	0.189155	0.155287	0.115254	0.128462	-0.153619	0.11341	-0.260251	-0.0295031	-0.17554	-0.852963	0.0995916	0.0104607	-0.962619	0.404353	0.277545	-0.0577155	0.0968	0.317489	-0.174708	0.156063	0.00552106
ENSBTAG00000004688	DHCR24	B	0.308503	0.230031	-0.185274	0.269254	0.335847	0.18102	-0.109866	0.452286	-0.247054	-0.161308	0.161826	-0.136939	-0.24935	-0.0358087	-0.213286	0.0558948	0.417818	0.0989148	0.198895	-1.06296	-0.0260717	0.0133376	-0.188291	-0.0717034	0.328454	0.091901	0.00902151	0.0900121	-0.369501	-0.102936	-0.0826623
ENSBTAG00000033515		B	0.366343	0.243959	-0.173838	0.208752	0.170917	-0.0340675	-0.159534	-0.0797802	0.227964	-0.010667	0.393024	-0.0843109	0.097222	-0.433587	-0.0418969	0.180235	0.0992066	-0.0637135	-0.4089	-0.751014	0.099195	0.0149841	-0.620758	0.547715	0.393263	-0.0460853	0.0606397	-0.00614127	-0.302255	-0.110762	0.223891
ENSBTAG00000012694	UHMK1	B	-0.119693	0.0956341	0.300863	-0.0581441	0.141719	-0.00355193	-0.0730303	0.154256	0.134215	0.106366	0.165767	0.203675	0.127716	0.172743	-0.102324	0.0841443	-0.224619	-0.256442	-0.00921359	-0.941824	-0.0916303	0.281239	-0.903043	0.132304	0.348141	-0.0623037	0.104235	0.284721	-0.0938982	0.182696	-0.0807172
ENSBTAG00000015235	HMCN1	B	-0.102023	0.238076	-0.024622	-0.0373836	0.212969	0.150119	-0.113907	-0.136725	-0.114803	-0.0822745	0.516354	0.0269729	-0.0991608	-0.0876462	-0.0665482	-0.391243	0.00623206	0.140555	-0.347173	-0.676491	0.290902	-0.205238	-0.22225	0.921853	0.32517	-0.192076	0.0459276	0.173253	-0.191742	0.133487	-0.0905622
ENSBTAG00000046158	CFB	B	0.168515	0.143756	0.151162	-0.346116	-0.0323586	-0.0348358	0.0164563	0.312374	-0.126355	-0.0689062	-0.00510025	0.242151	-0.262101	0.341763	-0.108208	0.112436	0.0613905	-0.288547	0.216299	-0.871336	-0.261166	-0.018084	-0.167019	-0.60494	0.537516	0.0353272	0.183726	0.24388	-0.0573577	0.401167	0.0845108
ENSBTAG00000019669	CD163	B	-0.0550374	0.152612	0.163309	-0.273672	0.0607822	-0.287298	0.437002	0.256713	-0.195801	-0.104671	0.306224	-0.0604325	-0.261509	-0.133306	0.145773	0.268987	0.128567	-0.0662256	-0.466035	-0.98109	0.168778	-0.34567	-0.0805208	0.0888894	0.274644	-0.0326787	0.145402	0.321967	-0.0513337	0.318568	0.157064
ENSBTAG00000038298	CCDC174	B	0.257304	-0.26308	0.190802	0.258761	0.404205	0.11624	0.345641	0.047873	-0.413578	0.0707774	-0.0703543	-0.0137303	-0.428009	-0.363468	0.321709	-0.446986	-0.145867	-0.349613	0.057433	0.0846048	-0.254336	0.0760244	-0.388067	0.182752	0.460152	-0.0967594	0.416888	0.25428	-0.455592	0.227201	-0.0832074
ENSBTAG00000024426	PPP1R9A	B	0.0873168	0.299432	0.20577	0.097793	0.0955109	-0.0988378	-0.114228	0.126658	0.0323959	-0.143578	0.200143	0.134449	0.194212	-0.076919	0.165794	-0.0859748	0.0900304	0.00545756	-0.145249	-0.962551	-0.397622	0.00308131	-0.769224	0.506671	0.16988	0.0511932	0.120266	0.196985	-0.176784	0.148313	0.0396169
ENSBTAG00000015802	CREB3L2	B	-0.0636408	0.272584	0.170745	0.209864	0.0119457	0.0299858	0.0999507	-0.08408	-0.149657	-0.108468	0.219194	-0.000605326	-0.00804506	-0.230076	0.0403024	-0.135218	0.00474525	0.0382624	-0.128284	-0.921867	0.114421	-0.0141995	-0.842738	0.289422	0.373642	0.0905151	0.208105	0.346685	-0.218476	0.299983	0.0850017
ENSBTAG00000010978	PROX1	B	-0.108738	0.261318	0.318903	-0.0394816	0.0945313	0.32736	-0.233124	0.0866863	0.218602	0.0621863	0.136525	0.225573	-0.099719	0.0330384	-0.21785	-0.0264006	0.0291574	-0.152086	-0.0672104	-1.02634	-0.103044	-0.149918	-0.532921	0.113858	0.311841	-0.00146372	0.114335	0.516084	-0.275443	0.207301	-0.0235564
ENSBTAG00000020142	LMBRD2	B	0.0965475	0.292566	0.198876	-0.233545	0.105112	-0.185479	-0.264954	-0.0153191	0.145599	0.0405393	0.186742	0.232722	0.275805	0.192408	-0.167823	-0.167607	-0.19533	-0.0293537	-0.00521275	-0.852229	-0.138583	0.104765	-0.776058	0.0642396	0.428175	-0.0134566	0.0801892	0.275658	0.0410837	0.411791	-0.127869
ENSBTAG00000045727	EPPK1	B	0.0494905	0.200522	0.00294819	-0.680748	-0.0301926	-0.0504255	-0.114571	0.269444	0.201432	0.225493	0.104047	-0.236025	0.0284853	0.282619	0.0938741	-0.240626	0.151188	0.123341	-0.691275	-0.337812	-0.0336394	0.036582	-0.265845	0.337661	0.342997	0.141227	-0.451971	0.57772	-0.162823	0.142062	-0.0151805
ENSBTAG00000015557		B	-0.0271685	0.117827	0.175146	-0.187105	0.021456	0.407954	-0.457976	0.355381	0.252467	0.240592	-0.487199	-0.0455848	-0.371396	0.14627	-0.126154	0.180485	-0.21586	-0.343737	0.344958	-0.682813	-0.00793852	0.162726	0.0727919	-0.243709	0.303111	0.0840904	0.308711	0.396487	-0.288218	-0.00115508	-0.0844402
ENSBTAG00000007074	ZKSCAN8	B	0.0490696	-0.0225967	0.117359	-0.0160475	0.112078	0.186035	0.119777	0.022945	0.248021	-0.0440398	0.123827	0.231308	0.15698	0.0983866	-0.0619556	-0.125182	-0.163524	-0.193071	-0.0264341	-0.964544	0.0240075	0.00405841	-0.888373	0.431603	0.256745	-0.0866552	0.264547	0.142537	-0.0323611	0.129878	-0.0943763
ENSBTAG00000005833	ETNK1	B	0.0943543	0.203811	0.106466	-0.0544336	0.0823378	0.0636784	-0.0323641	0.00762275	0.291027	-0.0584574	0.0851017	0.0946224	0.129221	-0.0322401	0.00810657	-0.0683062	0.0181168	-0.119347	-0.10661	-1.04172	-0.131353	0.071114	-0.878469	0.191582	0.389791	-0.0255107	0.199933	0.226134	0.0141524	0.141596	0.130047
ENSBTAG00000000088	ALCAM	B	0.0297707	0.0853216	0.0582929	-0.0168704	0.221874	-0.0372599	-0.111816	-0.101501	0.136699	-0.0255636	0.233443	0.0480034	0.0271558	-0.0199065	-0.0751828	0.0173148	0.260018	0.0914561	-0.089602	-1.27601	-0.000560544	-0.0346325	-0.522201	0.354856	0.236024	0.192923	0.0826879	0.100391	-0.0781166	0.131574	0.0814139
ENSBTAG00000010245	SPRY3	B	0.255014	0.0927945	-0.461086	0.0812714	-0.139806	-0.114992	0.0589576	0.0617746	0.0129814	-0.0932028	0.312149	0.0422128	0.0293181	0.12536	0.4094	-0.128383	0.450075	0.0931139	0.150887	-0.961677	-0.40312	-0.305902	-0.351983	0.109054	0.00876188	0.343732	0.0469808	0.247416	-0.0955046	0.181014	-0.0566109
ENSBTAG00000003848	ATRN	B	0.0878437	0.230305	0.0310202	-0.159759	0.191654	0.0919921	-0.157689	0.193749	-0.009593	-0.0649688	0.310441	-0.0704642	-0.15182	0.204695	-0.204838	-0.0932134	0.052222	0.0283834	-0.0111373	-1.00163	-0.0909808	-0.023664	-0.705828	0.305339	0.342012	0.0248163	0.139146	0.406827	-0.196571	0.20389	0.0978145
ENSBTAG00000047600	ROS1	B	0.145225	0.0821335	-0.127584	0.150639	0.264918	-0.138471	0.226773	-0.135552	0.202058	-0.119794	0.341262	-0.195296	0.186268	-0.178288	0.0958225	-0.0180371	0.217029	0.104867	-0.238479	-0.8585	-0.0214559	-0.0651571	-0.790174	0.219296	0.27424	0.333986	0.131034	0.21104	-0.27903	0.13914	-0.159911
ENSBTAG00000039206	SLFN14	B	0.0878934	0.242327	0.115223	0.0213887	0.20073	0.0996066	-0.13781	0.327896	-0.00912466	-0.140404	-0.136915	0.0803575	0.118637	0.400262	-0.264819	-0.245168	-0.147508	0.235734	-0.0168547	-0.761556	0.105862	-0.054226	-0.792972	0.0862057	0.288331	-0.28273	0.0773905	0.297962	-0.255014	0.341713	0.117581
ENSBTAG00000007467	MIB1	B	0.0652945	0.0962875	0.25	-0.182996	0.110299	0.171724	0.0288171	0.0224945	-0.0909172	-0.103443	-0.107433	0.0481949	0.206971	0.267091	-0.178362	-0.0349225	-0.309542	0.184074	0.0174015	-0.733327	-0.07989	0.0505615	-0.929753	0.216871	0.201553	-0.0995042	0.072106	0.347157	-0.0815956	0.50703	0.0677587
ENSBTAG00000000175	N4BP2	B	-0.0670916	0.0849258	0.230106	-0.309436	0.146298	0.0696765	-0.0367213	0.261021	0.0991304	-0.030264	-0.19161	0.154279	0.196802	0.1347	-0.249877	0.172605	-0.336086	-0.107778	-0.00679187	-0.637964	-0.204349	-0.0691198	-0.9044	0.230328	0.404619	0.0569422	0.255268	0.21292	0.0495401	0.396444	-0.00411615
ENSBTAG00000017639	RPS6KA3	B	-0.0414079	0.0427512	0.00899251	0.0237778	-0.0200391	0.100966	-0.030746	-0.00253711	0.218428	0.0594764	0.330796	-0.0254721	0.109307	0.312405	0.145587	-0.273728	0.210365	-0.239073	-0.0219077	-1.05558	-0.180669	-0.0163884	-0.666506	0.279129	0.154112	0.0346226	0.191683	0.126259	-0.162785	0.285648	0.102533
ENSBTAG00000022329	SLCO1B3	B	0.113241	-0.0918588	0.0916052	-0.0401187	-0.068032	0.000650145	-0.0344838	0.00725346	-0.1544	-0.187341	0.0362111	0.234365	0.0991403	-0.0481507	0.224709	0.188639	0.167598	-0.0465468	0.196024	-0.979849	0.0129724	-0.0363157	-0.326527	-0.601783	0.193341	0.368711	0.290961	0.181253	-0.366646	0.221275	0.354102
ENSBTAG00000049908		B	0.115702	0.218362	0.087012	0.130534	-0.0725639	0.171026	0.368942	-0.529647	0.323675	-0.00919209	-0.0247827	-0.0488978	0.0813226	0.228983	-0.529647	0.101387	-0.529647	-0.529647	-0.23764	0.214782	-0.127484	-0.256626	-0.529647	0.334341	0.180881	0.112074	0.136163	0.213457	0.262	-0.041035	0.185818
ENSBTAG00000004982	GPLD1	B	0.104142	0.173771	0.134627	0.0253959	0.0579459	-0.0804381	-0.322223	0.0455411	-0.244094	0.150773	0.197464	0.0895241	0.119666	0.293016	-0.114397	-0.00313673	0.0927968	-0.209879	0.210985	-0.864453	-0.224252	-0.260626	-0.490717	0.0292605	0.293267	0.0917319	0.357705	0.462946	-0.450821	0.0516719	0.282804
ENSBTAG00000043342		B	-0.0143003	0.2299	0.19715	-0.0963147	-0.0806389	0.0135145	0.301816	0.14852	0.067938	0.0242245	0.187076	0.0308526	0.283801	-0.12133	0.388523	0.0138658	-0.0796244	-0.420894	0.016936	-0.570094	-0.224915	-0.0285213	-0.960473	0.572524	0.054933	-0.0288177	0.00012569	0.02966	0.0643763	0.0860444	-0.0858567
ENSBTAG00000004246	H6PD	B	-0.012997	0.142069	0.112434	-0.0313466	0.0888456	0.57141	-0.418274	0.134798	0.12471	-0.121386	0.24808	-0.0278861	0.0118367	0.509587	-0.16846	-0.148581	-0.0670242	-0.0405305	-0.0133498	-0.768382	-0.0795527	0.026813	-0.243792	0.0634155	0.283452	0.0613394	-0.0609544	0.356791	-0.62393	0.258297	-0.167434
ENSBTAG00000005861	CCNT1	B	0.0181093	0.169325	0.0825661	-0.0732753	0.0993944	0.032449	-0.0594678	0.233458	0.156621	-0.057135	-0.0152483	0.117571	-0.0210848	0.305303	-0.222703	-0.076808	-0.296066	-0.256099	0.0376676	-0.63225	-0.0289944	0.0707896	-0.87212	0.552377	0.11188	-0.147069	0.136017	0.4378	-0.238141	0.228861	0.206274
ENSBTAG00000015988	MYH11	B	-0.337031	0.19841	0.323011	0.00887443	0.310912	-0.271829	-0.0690712	0.0333691	0.384298	-0.40342	0.0865282	-0.0212024	-0.137123	0.296872	-0.230561	0.0537524	0.028053	0.288074	-0.719743	-0.547935	-0.0426223	0.0261136	0.0533566	0.0778634	0.160162	-0.252507	0.405121	-0.239474	0.0186793	0.41257	0.1065
ENSBTAG00000046239	LCOR	B	-0.121049	0.155482	0.0960154	-0.325615	0.141244	0.147707	0.0673909	0.15917	0.184736	-0.214993	0.220799	0.287289	0.163365	0.113508	-0.179503	-0.122649	-0.0987486	-0.0637899	0.0547037	-0.804119	-0.235554	-0.0145593	-0.789827	0.325476	0.353206	-0.0968302	0.124164	0.315313	-0.164853	0.255829	0.0666941
ENSBTAG00000017734		B	-0.176851	0.206185	0.236569	-0.247863	0.439441	0.192827	-0.0113911	0.216178	0.289478	0.00775274	-0.255367	0.0835053	0.0163083	0.101358	0.0596735	-0.0943451	-0.464496	-0.0126717	-0.271105	-0.597139	0.222887	-0.0112279	-0.756137	0.300778	0.259117	-0.210353	0.00726176	0.0716858	-0.0193018	0.437075	-0.0198324
ENSBTAG00000050563		B	0.13295	-0.0867299	0.0554529	-0.0544857	-0.132752	-0.0092711	0.343568	0.0743399	-0.0507288	-0.0742542	0.284563	0.0192544	-0.226755	-0.0867958	0.23766	-0.0232936	-0.0792368	-0.00392445	0.318797	-1.04874	-0.329752	-0.209626	-0.393699	0.134966	0.411042	0.293614	0.0962509	0.241003	-0.150708	0.182844	0.13445
ENSBTAG00000004216	MAP3K2	B	0.204521	0.229564	0.260191	-0.178009	0.0952337	-0.0418513	-0.0168898	0.350926	-0.0621433	-0.215923	-0.149008	0.223244	-0.00584585	-0.226784	0.145047	-0.197582	0.0603319	-0.181556	0.0554054	-0.85136	0.0185029	0.0156973	-0.796825	0.391438	0.233764	0.118813	0.0448336	0.268979	0.0688571	0.180684	-0.0422563
ENSBTAG00000017450	KLHL24	B	0.0741359	0.0211428	0.0791069	-0.0189435	-0.0379726	0.127919	-0.0032772	-0.135037	0.0520209	0.00231217	0.273166	0.142737	0.267887	-0.173276	0.0886298	0.150271	-0.285813	-0.117191	0.0124632	-1.0912	0.0242328	-0.0182748	-0.546572	0.405614	0.34365	0.16139	0.168765	0.159183	-0.187508	0.155249	-0.094812
ENSBTAG00000023867	RC3H2	B	0.175647	0.253221	0.309582	-0.0976	0.0664364	-0.0779134	-0.0489034	0.0538346	-0.00322548	-0.0627444	0.083363	0.13841	0.247564	0.235171	-0.227227	-0.128356	-0.113009	0.0788821	-0.0326716	-0.89388	-0.075488	-0.0735744	-0.863081	0.243283	0.163365	-0.0198871	0.16986	0.346719	-0.117852	0.159312	0.110763
ENSBTAG00000039662		B	0.0771032	0.138095	0.228089	-0.268773	0.0263402	0.0731259	0.0536683	0.010745	-0.0362098	-0.0718916	0.02374	0.195408	0.0632559	0.102467	-0.138462	-0.282571	-0.220796	-0.106927	0.125769	-0.775555	-0.0331492	0.148454	-0.819142	0.411152	0.313196	-0.0944249	0.179333	0.298611	-0.118421	0.416289	0.0814796
ENSBTAG00000025210	COL4A2	B	0.0257294	0.226784	-0.0114075	-0.0808839	0.140953	0.209772	-0.388709	0.210539	0.0839113	-0.219634	0.329007	-0.116798	-0.0788754	0.256879	-0.388614	-0.469828	-0.111909	0.140715	-0.271977	-0.537857	0.259325	-0.0446873	-0.169014	0.603346	-0.0502916	-0.226711	0.254972	0.52383	-0.257656	0.0086269	0.150463
ENSBTAG00000027201	RAPH1	B	-0.0418463	0.300968	-0.0226697	-0.157246	0.0474963	0.220886	-0.0794401	0.299772	-0.0320394	0.00381146	0.172445	-0.0979211	0.104623	0.0535034	-0.0739223	-0.246286	-0.111799	-0.0163866	-0.0250601	-0.820413	-0.0283466	-0.100039	-0.5287	0.454507	0.0938417	-0.0205589	0.131245	0.612297	-0.477875	0.242056	0.143096
ENSBTAG00000050853		B	0.199923	0.298106	0.0984186	-0.042971	0.0875303	0.279905	0.0222387	0.296066	-0.0092596	-0.0327322	-0.00820378	0.0115086	-0.199059	0.0865096	-0.149418	-0.202763	0.0562538	-0.108153	-1.19965	-0.11725	0.0946513	-0.0107685	-0.274347	0.179318	0.208807	-0.049086	0.0855449	0.348138	-0.109938	0.263288	-0.102605
ENSBTAG00000042401		B	0.169989	0.230661	-0.195515	-0.383236	0.0602671	0.0817825	0.0156391	0.443304	-0.196342	-0.143761	0.318299	-0.0931973	0.341779	-0.00453102	0.0323951	-0.13652	0.0106155	-0.488691	0.00634152	-0.265383	0.0849735	0.0283154	-0.801955	0.624202	0.0974255	-0.132553	0.0666608	0.210496	-0.0340055	0.207778	-0.155235
ENSBTAG00000002755	ANKRD12	B	-0.281347	-0.0259044	0.267164	-0.253976	0.231215	0.0646256	0.208462	0.0383053	-0.0157672	-0.0645271	-0.153047	0.237313	0.267512	0.127701	-0.218823	-0.0662773	-0.35381	-0.081493	0.161003	-0.645818	-0.0553745	-0.0476671	-0.843249	0.208705	0.473148	0.0579297	0.204728	0.136326	0.0535374	0.301349	0.068058
ENSBTAG00000010018	ATP7A	B	0.0220931	0.147225	0.208864	-0.336695	0.276294	0.078026	-0.119109	0.0749322	-0.0303478	-0.25258	-0.0886571	0.263512	-0.0721558	0.256589	-0.300127	0.117165	-0.113464	-0.158143	-0.134808	-0.749161	0.112136	-0.0542735	-0.71165	0.427189	0.335979	-0.0122196	0.199435	0.372735	-0.0349512	0.215349	0.060816
ENSBTAG00000004204	GPR107	B	0.0941803	0.127537	0.127949	-0.117415	0.168863	0.0856958	-0.0448922	0.291974	-0.0801324	-0.152236	-0.0448427	0.132554	0.0888406	0.278652	-0.289025	-0.0956803	-0.374752	-0.151096	0.030455	-0.601328	-0.0302992	-0.0514993	-0.735451	0.49134	0.0447961	-0.202561	0.265168	0.512816	-0.216007	0.323705	0.122692
ENSBTAG00000008063	PPARA ENSBTAG00000008063	B	0.108644	0.226138	0.130366	-0.132611	0.0469171	0.314247	-0.257386	0.212113	-0.202622	-0.214769	0.307734	0.00148073	0.0667726	0.209904	-0.075122	0.113451	-0.0599137	-0.108836	0.0959964	-0.718717	-0.450513	0.0834629	-0.535947	0.299441	0.158292	-0.157164	0.129246	0.577876	-0.355171	0.187768	-0.0010782
ENSBTAG00000032130	CATSPER2	B	0.106643	0.0786731	-0.0130459	0.0959048	0.145678	0.00590927	0.0418771	0.102753	-0.141579	0.179417	0.312584	0.0691092	0.00409719	0.0133927	-0.0580437	-0.00329335	0.0681105	0.167082	0.107256	-1.07467	0.19741	-0.150691	-0.777833	0.145566	0.0968608	0.250649	0.0970695	-0.101151	-0.0680518	-0.0374093	0.139729
ENSBTAG00000004091	GTF3C4	B	0.117977	0.00784677	0.0646245	-0.237849	-0.0775176	0.173744	-0.00894887	0.296532	-0.0388123	-0.222387	-0.0233582	0.0145711	0.108503	0.461149	-0.200295	-0.147751	0.00645316	-0.0010375	-0.0270642	-0.280846	-0.234542	0.307552	-0.740542	0.438859	-0.0460592	-0.310364	0.0687592	0.568672	-0.357364	0.379415	-0.05992
ENSBTAG00000010178	PTPRD	B	-0.157536	-0.0187896	0.0236372	0.0513285	0.342225	0.00664004	-0.0752852	-0.157357	0.0284883	-0.0933478	0.269486	0.157422	-0.017625	0.10224	-0.0589546	-0.0155362	-0.0100819	-0.167971	0.0246252	-0.921985	-0.0174752	0.0558905	-0.651576	0.31181	0.451341	0.0530874	0.223334	0.387985	-0.0668046	0.187606	-0.246822
ENSBTAG00000000363	BDP1	B	-0.186518	-0.0841733	0.329259	-0.296267	0.202823	0.203872	-0.0449963	0.0133061	0.090711	-0.112172	-0.15346	0.313464	0.155607	0.173407	-0.135264	-0.051056	-0.415372	-0.0305479	-0.0609195	-0.684849	0.0313234	-0.018779	-0.787946	0.344371	0.28905	0.073106	0.129603	0.156357	0.0334524	0.341696	0.180914
ENSBTAG00000008082	CEP350	B	-0.133087	0.137218	0.375815	-0.312518	0.27856	0.234848	0.0501246	-0.0298279	0.0462227	-0.160308	-0.239754	0.153169	0.104866	0.320466	-0.135759	-0.191507	-0.264176	0.182987	-0.12959	-0.751791	0.00580262	-0.0105204	-0.679952	0.2809	0.183996	-0.0798414	0.134915	0.224131	-0.0530758	0.418361	0.0393244
ENSBTAG00000009343	AAK1	B	-0.0507966	0.191706	0.286463	-0.296476	0.211579	0.107262	0.0250606	0.169385	-0.115849	-0.0965601	-0.14758	0.0691973	0.143416	0.380956	-0.17166	-0.107243	-0.0713947	-0.171565	0.114542	-0.719622	-0.275554	-0.0345831	-0.595538	0.319164	0.307974	-0.276297	0.13897	0.356256	-0.195777	0.439554	0.0650078
ENSBTAG00000016979	PCYT1A	B	0.056105	-0.0189188	-0.10594	-0.0255806	0.0451513	-0.0592889	0.146329	0.0762012	0.201857	0.0442843	-0.0201516	0.144081	0.033144	0.227139	-0.0151472	-0.0440273	-0.224787	0.258609	0.18931	-0.956312	0.00997664	0.0513822	-0.868468	0.0277096	0.292553	-0.0853157	0.0877319	0.0872613	-0.00132139	0.22192	0.224512
ENSBTAG00000023939		B	0.324951	0.0997537	0.0577095	0.293294	-0.140215	0.0923879	0.006141	-0.0505613	-0.29172	-0.389129	-0.0386524	0.0887217	-0.0942674	0.128038	0.421087	-0.63365	0.433545	0.0599909	0.151081	-0.598292	0.150395	-0.0533952	-0.432228	-0.272257	0.30259	-0.0523441	0.255175	0.061682	-0.0251871	0.268462	-0.123106
ENSBTAG00000004901	PIK3C2A	B	-0.121556	0.130663	0.0613236	0.039815	0.155466	-0.0215366	0.14822	0.103993	0.108995	-0.0773982	0.0153965	0.0563365	0.338839	0.0673737	0.0309434	-0.10773	-0.033918	-0.372913	0.0719489	-1.00665	-0.156948	0.162621	-0.695529	0.294921	0.225268	0.027257	0.151112	-0.0806592	0.195627	0.144621	0.144095
ENSBTAG00000000745	AQP1	B	-0.0234665	0.33962	0.271438	0.144445	0.0329981	-0.182905	-0.17889	0.42036	-0.129839	-0.0148327	-0.109357	-0.171611	0.222509	-0.0740528	-0.675069	-0.00844934	-0.0328818	0.0255886	0.175826	-0.564451	-0.101537	0.00688958	-0.461414	0.130328	0.133981	-0.342057	0.391444	0.507291	0.122866	0.0695213	0.075706
ENSBTAG00000005376	FBXO30	B	0.113341	0.011144	0.182923	-0.120174	0.147896	0.0898711	0.0901732	0.179736	-0.0260119	-0.0212334	-0.164331	0.161496	0.0758427	0.242114	-0.221092	0.0517195	-0.217918	0.0446898	-0.0457086	-0.910604	-0.0525458	0.0469912	-0.775415	0.163166	0.247034	-0.202686	0.206402	0.298403	-0.087308	0.304213	0.187871
ENSBTAG00000032763	RANBP10	B	0.155636	0.111823	-0.0258183	-0.0323308	0.191982	0.177889	-0.0242151	0.1811	-0.161413	-0.159875	0.0411059	0.0528153	-0.131828	0.408167	-0.267472	-0.237775	-0.278781	0.0747236	-0.0213731	-0.535548	0.0465878	0.087301	-0.709046	0.367944	0.0880916	-0.293485	0.0468175	0.466438	-0.264059	0.50329	0.141306
ENSBTAG00000005910	LEPR	B	0.179665	0.254108	-0.0586471	0.0531102	0.0278427	0.216479	-0.0980105	0.085526	0.0713627	-0.136056	-0.0439544	0.268639	0.0318741	0.25319	0.0159814	-0.334994	0.0991194	-0.167928	0.178923	-1.04992	-0.0764893	-0.173605	-0.525393	0.00690674	0.309396	0.0417933	0.183561	0.272497	-0.0676068	0.201912	-0.0192787
ENSBTAG00000026283	ASPH	B	0.08777	0.166437	-0.000258073	0.0516981	0.141455	0.177396	-0.0776439	0.151688	-0.0837088	0.0094516	0.172245	0.0537856	0.0720278	-0.00112723	0.0895895	0.187006	0.045403	-0.0538159	-0.0533503	-1.27791	-0.0733911	-0.0902228	-0.336962	0.104939	0.232755	0.168303	0.255105	0.099492	-0.167507	-0.0741671	0.0235167
ENSBTAG00000045751		B	0.00272783	-0.0096268	0.317228	-0.209397	0.0576562	0.129842	0.0157625	0.195794	-0.503444	0.18584	0.115566	0.0764335	0.211155	0.264069	-0.332046	-0.157381	-0.155193	-0.309644	0.504121	-0.463539	0.150533	-0.188658	-0.120295	0.313979	0.482909	-0.333641	0.317774	-0.159475	0.0997173	-0.0933749	-0.405392
ENSBTAG00000006255	MDM4	B	0.00451556	0.331839	0.424237	-0.229505	-0.0108665	-0.111702	-0.042299	0.120312	0.204042	-0.118654	-0.174743	0.193761	0.302904	0.278742	-0.180607	-0.0419268	-0.362486	-0.198223	-0.00574188	-0.611275	-0.0876995	-0.0347728	-0.736272	0.312354	0.362323	-0.189173	0.222146	0.163203	0.0195889	0.178477	0.0175012
ENSBTAG00000001564	PDE4DIP	B	-0.040823	0.135998	0.282612	0.258417	0.0603291	0.357046	0.0408399	0.245564	-0.0673722	-0.0555389	0.323612	0.119259	-0.0413116	-0.351758	0.0618075	0.163963	0.320866	0.138742	-0.0687953	-0.91773	-0.0710693	-0.0779696	-0.576228	0.0756977	0.303797	0.0355659	-0.10946	-0.00269853	-0.189346	-0.140399	-0.213617
ENSBTAG00000001017	SLK	B	0.0848815	0.145437	0.329592	-0.277976	0.146682	0.0163408	-0.174595	0.00513275	0.0718331	-0.0732665	-0.104088	0.131004	0.128636	0.33791	-0.144096	-0.0512024	-0.225222	-0.0500574	0.0134401	-0.801775	-0.158123	0.0937536	-0.781421	0.119852	0.390469	0.075309	0.222097	0.104018	-0.00159749	0.355933	0.0710993
ENSBTAG00000047833	AFM	B	0.287663	-0.00468945	0.172847	0.0892028	0.118427	-0.274916	0.169153	0.093677	0.0684755	0.207458	-0.080426	-0.0635145	0.168648	-0.183837	0.0896673	0.290167	0.12875	-0.0813573	0.269471	-0.775029	-0.19368	-0.374782	-0.649755	-0.43156	0.255067	0.200111	0.29057	-0.0188009	-0.000706935	0.133981	0.0997165
ENSBTAG00000030333	AOC3	B	0.0342122	0.247055	0.0935789	0.0866034	-0.105868	-0.166021	-0.0952372	0.0352033	-0.103161	0.232718	0.149283	-0.0318933	-0.229012	-0.121129	0.0538747	0.0699882	0.265883	-0.157265	-0.406442	-1.07829	0.157593	-0.0545966	-0.0727039	0.243865	0.319604	-0.220547	0.169346	0.231004	0.321698	0.024921	0.105736
ENSBTAG00000003282	SLCO1A2	B	0.155465	-0.21104	-0.350403	-0.100106	0.146053	0.0772075	0.111044	0.108645	0.265552	0.157613	-0.195233	-0.0741478	-0.00215156	0.255626	0.0732003	0.0298892	-0.103725	0.00368122	0.095342	-0.954721	-0.525001	-0.183658	0.0166303	0.214782	0.395555	0.0670848	0.183944	0.165527	-0.238696	0.338605	0.0774343
ENSBTAG00000015981	ETV1	B	0.111933	-0.00724166	-0.0889435	0.181442	0.194961	-0.0818977	-0.0475535	-0.0126273	0.0062411	-0.237254	0.396923	-0.183761	0.10339	0.115144	0.274967	-0.230325	0.292081	-0.235067	0.0113624	-0.978677	-0.349443	-0.203765	-0.0764326	0.100636	0.0367186	0.0620324	0.208712	-0.152814	0.0628088	0.473318	0.25313
ENSBTAG00000038434	ATRX	B	-0.0112229	0.043595	0.291917	-0.249329	0.22845	0.141037	0.0704215	0.0941325	0.00710877	-0.185963	-0.169872	0.163269	0.278227	0.188614	-0.00702673	-0.011442	-0.389519	-0.108912	-0.170705	-0.702639	-0.133591	-0.0265541	-0.788481	0.261008	0.301267	0.0327047	0.310492	0.0826585	-0.00688454	0.270208	0.19703
ENSBTAG00000027024	ARHGAP5	B	0.00161668	0.267927	0.229373	-0.180674	0.0944664	-0.025804	0.0393181	-0.0383716	0.00287928	-0.054823	-0.204291	0.268121	0.188673	-0.0551851	0.0183633	0.125986	-0.0184063	-0.120767	-0.149196	-0.977553	-0.00666855	-0.137709	-0.639023	0.176949	0.385042	0.125148	0.274851	-0.0225386	-0.0221918	0.249404	0.205084
ENSBTAG00000007470	TRIM58	B	0.0574734	-0.0238082	0.136062	-0.163724	0.172355	0.200032	-0.0151914	0.285443	-0.0373771	-0.128477	-0.251646	0.134387	0.144185	0.245465	-0.343627	-0.156508	-0.327818	0.246242	-0.0402684	-0.470156	0.0440206	0.0365638	-0.7743	0.113517	0.157773	-0.323957	0.270847	0.340458	-0.196864	0.444587	0.224311
ENSBTAG00000011733	GIPC2	B	-0.0230492	-0.121184	-0.232125	0.0930581	-0.106838	-0.444842	0.151444	0.163798	0.0555474	-0.296086	-0.287592	-0.146732	0.205418	-0.162146	-0.0449737	0.174757	-0.234627	-0.239149	0.21536	-0.31117	-0.488755	-0.221558	-0.125762	0.576814	0.410547	0.245781	0.0347407	0.252157	0.141099	0.414128	0.35194
ENSBTAG00000005299	EDNRB	B	0.076748	0.0122456	-0.340856	-0.235922	0.0541449	-0.10841	0.120124	0.0783617	0.118712	0.0407614	0.0392662	0.0672896	-0.344288	-0.00765051	0.125549	0.0714104	0.12152	-0.0518569	-0.0810695	-1.00596	-0.0847785	0.310463	-0.354415	0.234198	0.171051	0.479962	0.345992	0.11939	0.0190706	-0.142056	0.151002
ENSBTAG00000016757	ZKSCAN1	B	0.26467	0.1551	0.102569	-0.179594	0.0632346	0.12306	-0.126228	0.221572	0.0618951	-0.132749	0.38466	0.0955802	0.0608243	-0.0647381	-0.135536	-0.137952	-0.0350286	-0.14533	-0.125619	-1.01011	-0.108856	-0.129899	-0.503909	0.308404	0.21788	0.0922841	0.0180207	0.342393	-0.0248017	0.260327	0.0878797
ENSBTAG00000013658	ERC1	B	0.0755936	0.435062	0.0781976	-0.112385	0.289814	0.197052	-0.12881	0.176214	-0.175339	-0.372942	0.44492	0.0306365	0.00883119	0.412221	-0.192228	-0.487476	-0.0588694	-0.116849	0.133078	-0.445658	-0.154565	-0.0723786	-0.44043	0.183656	0.277422	-0.0478858	0.148624	0.261958	-0.463215	0.211824	-0.0960727
ENSBTAG00000010935	EML4	B	-0.172821	0.239858	-0.0590527	-0.176969	0.0283097	0.231895	-0.232752	0.152332	0.448596	0.0733876	0.135934	-0.186245	-0.0220311	-0.015567	0.0751405	0.0922191	-0.185607	0.1251	-0.199808	-0.966583	0.315053	-0.094794	-0.386074	0.310642	0.26526	0.0312187	-0.100026	0.210149	-0.133648	0.259464	-0.0625843
ENSBTAG00000012908	HSPA13	B	0.0357823	0.145701	-0.0522784	-0.00971448	0.187115	0.15144	0.0637602	0.0393391	0.11734	-0.0112385	0.0408589	0.0501177	0.087758	-0.0727007	0.0978134	0.119844	0.0879562	-0.088964	0.0211633	-1.27967	-0.0513183	-0.155936	-0.293731	-0.0249276	0.272116	0.276895	0.162829	-0.00745057	-0.0920005	0.0589007	0.123198
ENSBTAG00000026247	PKHD1L1	B	0.0338066	0.0995988	0.340607	-0.55403	0.164896	0.236792	0.0839445	0.131807	0.033502	-0.0376157	-0.410628	0.175489	0.172106	0.235577	-0.277103	-0.225201	-0.392417	-0.105276	0.103835	-0.349277	-0.0889059	0.099617	-0.382501	0.524316	0.0717635	-0.378743	0.229452	0.397898	-0.158336	0.187089	0.0379382
ENSBTAG00000001619	SERINC5	B	-0.15446	0.0594716	0.169881	0.25135	-0.185437	0.050349	0.113383	-0.0186143	0.0488474	-0.0302555	0.0755831	-0.00362721	0.15838	0.150693	-0.022844	-0.0806031	-0.0144753	0.105068	-0.126559	-0.999006	0.0511919	-0.136431	-0.640778	0.358228	0.1808	0.103403	0.209793	0.095223	-0.158397	0.411652	-0.0218096
ENSBTAG00000012818	PDLIM5	B	0.173545	0.212219	0.0921046	0.211376	-0.0345868	-0.0825129	0.00649269	0.135389	-0.211964	-0.0398314	0.285406	0.0370027	0.0735785	-0.147566	0.0263661	-0.0777638	0.0327547	-0.00343788	-0.0637599	-1.00146	-0.167609	-0.191394	-0.624019	0.347118	0.177112	0.210703	0.314178	0.0249356	0.122505	0.122789	0.0403289
ENSBTAG00000006667	EPB41	B	0.0363444	0.0183045	0.0347755	-0.148744	0.141324	0.179152	0.000398046	0.333921	-0.0917595	-0.0624012	0.00533691	0.0492301	0.0661705	0.436926	-0.269442	-0.284678	-0.314143	0.173614	0.117593	-0.419743	0.0107743	0.115066	-0.713616	0.152401	0.0606872	-0.371272	0.151466	0.416768	-0.377734	0.436899	0.116381
ENSBTAG00000054857		B	0.057576	0.0472954	0.214299	-0.189444	0.179832	-0.0626306	-0.19502	0.147065	0.0109854	-0.0695179	0.0886448	0.168763	0.116239	0.28407	-0.0892836	0.01985	0.179254	0.00471184	0.0674086	-0.60442	-0.0109076	0.11462	-1.0548	0.125652	0.106808	-0.0445513	0.158634	0.0794661	-0.25716	0.334371	0.0721835
ENSBTAG00000003608	SYCP2	B	-0.168109	0.372635	0.145847	-0.210562	0.0465937	0.515662	-0.0573226	-0.079333	-0.122651	-0.106061	0.223837	-0.113234	0.391873	-0.158625	0.0312364	-0.301331	-0.38236	0.0739275	-0.342057	-0.586966	-0.143023	-0.27465	-0.279717	0.362216	0.2241	-0.0930164	0.138836	0.135227	0.359715	0.159255	0.238059
ENSBTAG00000019954	ABHD2	B	0.0135018	0.180995	0.0605782	-0.0959883	0.0322183	0.0374604	-0.193569	0.135884	-0.156502	-0.0637684	0.121175	-0.317849	-0.141604	0.152855	-0.0500062	-0.0253567	-0.172644	-0.00877485	0.0857137	-0.709531	0.082519	-0.138359	-0.463632	0.337558	0.200671	0.2489	0.318881	0.638862	-0.412498	0.339853	-0.0375448
ENSBTAG00000045886	STARD4	B	-0.1277	0.0959131	0.321107	-0.0479086	0.125834	0.150813	-0.220391	0.24126	0.295569	0.0307969	0.0299909	0.324735	-0.200814	0.0232273	-0.12612	0.118403	-0.0508336	0.270307	0.272087	-0.982775	0.0974401	-0.0997207	-0.543568	-0.0123518	0.301472	-0.0845057	-0.0763354	-0.0173684	-0.0894718	0.021448	-0.0405381
ENSBTAG00000001117	ANKRD50	B	0.00343129	-0.0110472	-0.25566	0.144683	0.109701	-0.180109	-0.00827961	0.0549678	-0.160752	-0.0302301	0.430309	-0.0543806	0.0395767	-0.18198	-0.0450194	-0.355098	0.0939556	0.109778	-0.0478092	-0.790533	-0.274279	-0.205361	-0.42331	0.393642	0.288321	0.113141	0.40942	0.373452	0.140463	0.156635	0.162374
ENSBTAG00000018831	DAO	B	0.0929683	0.127166	0.26331	0.145664	0.0982376	0.0465352	-0.00692704	0.356441	-0.141798	-0.415391	0.217159	-0.284099	0.194226	0.183957	-0.0288636	-0.377897	0.133719	0.185935	0.0636406	-0.805284	-0.213943	0.177243	-0.221142	0.156814	0.101033	-0.167723	0.338882	0.356373	-0.360667	-0.139022	-0.0765483
ENSBTAG00000018069	TNFSF15	B	0.0711622	0.034649	-0.372754	-0.077525	-0.0365062	-0.190918	0.157101	-0.0367405	0.0229506	0.0599899	0.704088	-0.363226	0.224417	0.106646	0.383737	-0.252913	-0.0271588	0.0433075	0.0760165	-0.610788	-0.350572	-0.201453	-0.365757	0.151621	-0.0997323	0.214664	0.264382	0.303013	0.065396	0.172342	-0.0694401
ENSBTAG00000017761	SMC1A	B	0.105832	-0.0516443	0.24196	-0.0420638	0.0824113	0.106015	-0.140335	0.0357776	-0.0253797	-0.104376	0.0773248	0.0686812	0.151604	0.263354	-0.26693	-0.173094	-0.159628	0.0853962	0.0932935	-0.49422	-0.176117	0.240651	-0.82045	0.326432	0.0647388	-0.276188	0.0506236	0.331774	-0.235463	0.58148	0.0585383
ENSBTAG00000002020	CREBRF	B	0.0747298	0.0462023	0.0076402	-0.101704	-0.0672972	0.0783681	0.0298136	0.0732865	-0.111328	-0.0877703	-0.0435311	0.0547957	0.197451	0.0322226	-0.176716	-0.0470924	0.00493409	0.0702241	-0.0865282	-0.930099	0.0710155	0.14222	-0.743936	0.39061	0.342358	-0.139065	0.12934	0.245183	0.0863724	0.264061	0.19424
ENSBTAG00000012849	COL4A1	B	0.0222672	0.150655	0.122007	0.00804669	0.0850175	0.0447658	-0.308756	0.0296773	0.271286	-0.133014	0.341961	-0.173624	-0.145635	0.0283413	-0.437026	-0.267563	-0.0513503	0.125797	-0.116177	-0.656753	0.256157	-0.0100652	-0.201086	0.636004	0.00414064	-0.127526	0.274742	0.422545	-0.362049	0.138129	0.029085
ENSBTAG00000011917	GPAM	B	0.0397023	0.3249	-0.0206367	0.128487	0.0661473	0.0409774	-0.212429	0.0434001	0.0814286	0.0233257	0.0932971	-0.0505891	0.00497893	-0.0804144	-0.143319	-0.206158	0.343813	-0.0146988	0.07099	-1.0143	-0.143706	-0.0792292	-0.506815	0.0362958	0.363386	0.276458	0.212061	0.246666	-0.115518	0.167635	0.0238682
ENSBTAG00000010244	CLIC5	B	0.191789	0.01549	-0.01409	0.0662675	0.613521	0.134586	0.0142576	0.152885	0.0653014	-0.207385	-0.0929992	-0.0112464	0.700819	0.161489	0.11654	0.0431745	-0.127711	-0.33596	0.242552	-0.240837	-0.0828005	0.00804003	-0.653746	-0.165582	-0.209402	-0.00514203	0.0887368	0.106957	-0.115672	-0.473299	0.0134654
ENSBTAG00000000737	DMXL2	B	0.26736	-0.145399	0.25313	-0.0890504	0.182206	-0.0485321	-0.0124032	0.503703	-0.202128	0.0303845	0.127545	0.244141	0.15523	-0.139661	-0.0554593	-0.0852439	-0.00913252	-0.425901	-0.0147552	-0.554568	-0.336013	0.0134099	-0.4167	0.0711242	0.267034	-0.213597	0.457233	0.519612	-0.133825	-0.176638	-0.0331061
ENSBTAG00000014517	KLB	B	0.136521	0.13749	0.0541698	0.164663	0.238735	0.190578	-0.102248	0.0977222	0.0968546	-0.184149	-0.0166966	-0.0257933	-0.112723	-0.0879419	-0.207528	0.0735306	0.226943	0.03491	0.0227418	-1.08947	0.218052	-0.0705632	-0.364532	0.00135571	0.466539	0.277311	9.74845e-06	0.0683929	-0.176651	-0.0334806	-0.034745
ENSBTAG00000017514	CCND1	B	-0.156208	0.0551015	-0.0027185	0.0315971	0.151655	-0.00631423	0.1628	0.310163	0.444784	0.00681044	0.45307	-0.22318	-0.218465	-0.145901	0.255278	-0.131732	0.215081	-0.0179365	-0.30309	-0.746285	0.0922503	-0.271955	-0.36431	0.4369	0.111354	-0.016446	0.149831	0.17868	-0.294981	-0.126457	-0.0293758
ENSBTAG00000007577	UBXN7	B	0.178759	0.156281	0.0313051	0.0196621	0.0842247	-0.0549022	0.0903341	0.0738668	0.0541136	-0.188932	0.0177578	0.145385	0.113631	-0.225621	-0.162609	0.0432548	0.0583508	-0.0613211	0.0872844	-0.721149	0.0207273	0.155584	-0.96714	0.0176982	0.356987	-0.140872	0.246416	0.133045	0.0416408	0.267923	0.128316
ENSBTAG00000013616	AP4E1	B	0.074357	0.0331322	0.199308	-0.128413	0.0444847	-0.00258116	0.110645	0.148377	-0.0134934	-0.0360867	-0.0144567	0.18545	0.0855826	0.232548	-0.121757	-0.111615	-0.500503	0.0954648	0.121831	-0.549496	-0.132823	0.0653192	-0.826062	0.25205	0.215368	-0.218272	0.0423453	0.272693	-0.226561	0.398306	0.304858
ENSBTAG00000000211	SHROOM2	B	0.347105	0.360497	0.0954959	0.078642	-0.122215	0.235888	-0.244449	0.215113	-0.16178	-0.0406052	0.355714	0.118285	-0.0535503	0.245306	-0.194278	-0.333119	0.0611873	-0.125555	0.00265132	-0.559697	-0.204221	-0.213648	-0.415352	0.47848	0.0773104	-0.116837	0.181714	0.20793	-0.515606	0.0928403	0.146753
ENSBTAG00000033166		B	0.0223825	0.163231	0.10621	-0.0386568	0.181114	-0.0180157	-0.081523	0.228386	0.0266943	0.0556298	-0.032273	0.374647	0.0921492	-0.101153	0.00984431	0.203926	-0.0621108	-0.259982	0.0860302	-1.05432	-0.159721	0.0115082	-0.580593	0.027416	0.0724019	0.0293418	0.209572	0.158793	0.186158	-0.0380384	0.18095
ENSBTAG00000000308	ITCH	B	0.150842	0.266989	-0.0510226	-0.0715868	0.14965	-0.0160739	0.148995	0.11834	0.0446164	-0.112163	0.191596	0.0226343	0.110792	-0.0945527	0.128478	0.0448234	0.085044	-0.168648	-0.0429163	-1.0824	-0.116386	-0.166252	-0.580079	0.144391	0.248852	0.236078	0.169606	0.134977	0.00096923	0.103676	0.000727404
ENSBTAG00000019900	LNPEP	B	-0.204537	0.229654	0.263202	-0.183578	0.325438	-0.00810051	-0.147547	-0.0105121	0.082352	-0.0694615	0.0514229	0.0347087	0.125256	0.153437	-0.092627	-0.00881803	-0.120687	-0.131814	0.0411293	-0.720732	-0.175948	0.0399229	-0.798124	0.220893	0.263843	0.0211388	0.0617083	0.374205	-0.137355	0.302557	0.218973
ENSBTAG00000010909	SLC30A1	B	-0.0359086	0.231635	0.00613358	-0.013062	0.0352531	-0.0913041	0.197132	0.0570995	-0.0215735	-0.107075	0.0829158	0.020574	0.120108	0.281603	-0.120001	-0.0815928	0.0610068	0.0865476	0.110061	-0.979656	-0.132199	0.0225012	-0.764385	0.235211	0.216161	0.00022348	0.0328771	0.192168	0.0206669	0.1773	0.159578
ENSBTAG00000016071	HHIP	B	-0.106139	-0.0125914	0.00886279	0.0649424	0.0197676	0.0955094	0.0718879	-0.220565	0.00617033	-0.082647	0.493303	-0.030655	-0.0678541	0.0457806	-0.11461	-0.109058	-0.263874	0.0185565	0.111102	-0.774611	0.116147	-0.102984	-0.549208	0.668241	0.32086	-0.0515948	0.281229	-0.00106491	0.0806084	-0.00480646	0.0892951
ENSBTAG00000010255	ZNF24	B	-0.102121	0.200364	0.235901	-0.280322	0.142492	0.0135379	0.0778188	0.127802	0.170232	-0.057009	0.0243637	0.084481	0.0703496	0.127568	-0.0264325	0.0146584	-0.0339464	-0.0827602	0.130662	-0.852469	-0.0643339	-0.155111	-0.840285	0.105867	0.211867	0.234894	0.180439	0.0777937	-0.0972492	0.267419	0.0935287
ENSBTAG00000010803	CHML	B	-0.0186175	0.217674	0.0376464	-0.323446	0.0320424	0.075534	-0.107444	0.12904	0.124678	-0.0581563	0.1583	0.0594518	0.0224152	0.0570809	0.147005	-0.00942988	0.110989	0.0915039	-0.355771	-0.869507	-0.106387	-0.0210053	-0.699854	0.154492	0.253257	0.244541	0.0790348	0.303521	0.0533039	0.302445	-0.0843376
ENSBTAG00000007397	FOLH1B	B	0.193718	0.448143	-0.0254001	0.350047	0.00872105	0.0776699	0.153373	0.156165	-0.260929	-0.0492943	0.250258	-0.0685119	-0.134207	-0.115909	0.0636042	-0.434479	0.165552	0.295678	0.193512	-0.637242	-0.203326	-0.33844	-0.349376	0.380056	0.354699	-0.00452425	0.0760813	-0.25891	-0.207116	8.7978e-05	-0.0797013
ENSBTAG00000021830	ENPP1	B	0.012674	0.324808	-0.0496726	-0.1504	0.181033	-0.04423	-0.102288	0.249328	-0.170849	-0.131723	-0.065496	0.0295133	0.0517125	0.128141	0.00327272	0.0999568	0.122077	-0.227366	0.297244	-1.0399	-0.302503	-0.055197	-0.293888	0.00693456	0.347701	0.299594	0.150688	0.124528	0.0127329	0.129554	0.0620224
ENSBTAG00000007244	NID1	B	0.194714	0.121773	0.0477253	0.0997267	0.287678	0.0117955	-0.536882	0.241211	-0.0273786	-0.264132	0.430631	-0.110093	-0.0103632	0.13734	-0.127207	-0.24436	-0.184139	0.166522	-0.25846	-0.591143	0.186663	-0.125687	-0.123502	0.50628	0.230489	0.150789	-0.261982	0.353277	-0.130401	-0.231346	0.060463
ENSBTAG00000017232	KIF13B	B	0.102418	0.26949	0.184661	-0.106688	0.14414	0.219504	-0.270156	0.0501453	-0.0769418	-0.144031	0.251259	-0.0450743	0.175794	0.262775	-0.220776	-0.420815	0.0389641	-0.0837167	-0.25578	-0.612614	-0.187401	0.0501777	-0.391764	0.423033	0.224338	-0.00828604	0.157028	0.455277	-0.325516	0.281931	-0.141377
ENSBTAG00000020315	DENND5B	B	0.102967	0.286092	-0.0539572	0.104781	0.0988597	0.0993637	-0.245622	-0.0468388	0.156389	-0.0186834	0.253933	0.0831025	0.160375	-0.1618	-0.166948	-0.0176677	0.0814531	0.0805596	0.128638	-0.861829	0.128914	-0.235811	-0.668143	0.234374	0.26966	0.172539	0.110746	0.111457	-0.153855	0.241827	-0.274873
ENSBTAG00000005240	ZNF605	B	0.2533	-0.0142652	0.156353	-0.148761	0.132955	0.109445	0.0581658	-0.0175669	0.310404	-0.2507	0.175656	0.0761842	0.34033	0.0325606	-0.0147081	-0.193658	-0.0838025	-0.0112144	-0.104992	-0.992376	0.00239688	-0.0869868	-0.568317	0.296636	0.0374074	0.00829834	0.187147	0.178546	0.0433017	0.0239573	0.0643028
ENSBTAG00000006491	AGL	B	0.181354	0.337912	0.297736	-0.24404	0.0214102	0.181812	-0.0218104	0.247143	0.0924672	-0.0276201	-0.230379	0.235907	0.114259	0.221898	-0.368825	-0.0651778	-0.307228	-0.094471	0.0284122	-0.497688	-0.4096	-0.0908284	-0.57296	0.254808	0.290892	0.0115177	0.1666	0.332504	-0.318244	0.0830399	0.1492
ENSBTAG00000015808	ZNF609	B	-0.000848232	0.259821	0.191961	-0.14487	0.0840388	0.20987	-0.215829	0.300377	-0.0618334	-0.137676	0.422419	-0.0642687	-0.0294388	0.17139	-0.339759	-0.30181	-0.0174022	-0.161259	0.00936053	-0.53579	-0.226111	0.109062	-0.440366	0.316157	0.133642	-0.198708	0.130859	0.506024	-0.315138	0.358209	-0.0120841
ENSBTAG00000021703	MED12L	B	-0.0483612	0.136531	0.252264	-0.239051	0.0474841	0.341909	-0.186608	0.192824	-0.0920344	0.0293731	0.0187321	0.0272605	0.0403587	0.380969	-0.39684	0.0235932	-0.361861	-0.106458	-0.0652084	-0.3961	-0.0658178	0.198361	-0.661689	0.270229	-0.101381	-0.19021	0.342897	0.454324	-0.132902	0.29704	-0.00962949
ENSBTAG00000006434	SYNPO2	B	-0.309823	-0.0170928	-0.0510961	0.106501	0.0373553	-0.124686	-0.247849	-0.152708	0.0912794	-0.180277	0.404218	0.197378	-0.211259	0.0782658	-0.115065	-0.105628	-0.0135127	0.0394263	-0.245865	-0.740722	0.113568	0.0688485	-0.364919	0.432296	0.134451	-0.109064	0.185941	0.246607	0.00264133	0.340206	0.510583
ENSBTAG00000000421	EEA1	B	-0.0809637	0.1477	0.284116	-0.125316	0.214659	0.113957	-0.0103779	-0.0801794	0.0925287	-0.158756	-0.0994115	-0.0486045	0.253763	0.274714	-0.288108	-0.113764	-0.185418	0.0648198	-0.102638	-0.75506	-0.0451692	0.0362926	-0.760989	0.169177	0.337013	0.143914	0.0990709	0.0390707	0.116162	0.171489	0.296311
ENSBTAG00000019294	ABCC9	B	-0.0798529	0.167656	-0.212412	-0.0221507	0.064068	-0.00734423	-0.0380337	-0.165496	0.275077	0.0262596	0.272327	-0.108027	0.101756	-0.114757	-0.0982258	0.189211	0.141231	0.0402037	0.0327953	-0.793308	-0.0266933	0.0930491	-0.783432	0.37974	0.369165	0.216506	-0.00623045	0.0714519	0.0865303	-0.127	0.0559357
ENSBTAG00000030174	ACOX1	B	0.0901169	0.28011	0.142905	0.00141406	0.159053	-0.0303989	0.0603357	0.17813	0.00817843	-0.0442033	0.0405965	0.0704796	-0.0589891	-0.0297941	-0.0337843	0.0832132	0.136133	-0.155453	0.0900826	-1.06057	-0.0629034	-0.0174956	-0.597092	0.19134	0.249506	0.121042	0.00631884	0.328003	-0.156373	-0.0210408	0.0311429
ENSBTAG00000052947		B	0.374725	-0.0266479	-0.41667	-0.0933179	0.229418	-0.222931	0.0936065	0.364524	0.207377	0.155101	-0.259708	-0.379779	-0.140725	0.357097	0.0150055	-0.044407	-0.286925	-0.058129	0.191101	-0.254117	0.0636652	-0.282495	-0.446799	0.0521292	0.193052	-0.392981	0.258201	0.326185	0.107802	0.354344	-0.0377006
ENSBTAG00000037819	SFT2D2	B	0.248859	0.121374	0.0145226	-0.151473	0.17107	-0.000855773	0.17189	0.405799	-0.148862	-0.226729	0.174516	0.00480565	0.291849	0.0169857	-0.301	-0.361288	0.131368	-0.154096	-0.0121038	-0.737367	-0.102562	-0.128668	-0.475918	0.24295	0.136606	0.00682068	0.267146	0.29866	-0.264271	0.287985	0.0719859
ENSBTAG00000033077	NUFIP2	B	-0.246693	0.200887	0.16327	-0.168165	-0.0564724	-0.0964825	0.466993	0.0188309	0.182624	-0.0719276	0.219273	0.220796	0.0737983	-0.0973473	-0.0039887	0.101501	-0.100541	-0.0821731	0.115473	-0.758089	-0.0798882	-0.0302041	-0.798348	0.150597	0.28726	0.0461213	-0.0108861	0.169966	-0.0387522	0.167978	0.0545909
ENSBTAG00000039275	ERAP2	B	0.184279	-0.0922576	0.226531	-0.0228826	0.120094	-0.260715	-0.263351	-0.383836	0.0777059	-0.440797	0.113584	0.0132359	0.083604	0.0878974	0.229226	0.135308	0.177454	0.209307	-0.106422	-0.650548	0.152443	-0.118329	-0.561322	0.10899	0.082665	0.243542	0.046918	0.333513	-0.167193	0.431427	0.00992976
ENSBTAG00000007442	AKAP9	B	-0.222107	0.0931336	0.372342	-0.238959	0.31218	0.235328	-0.0566687	0.0610097	0.0252881	-0.16176	-0.252107	0.219462	0.229075	0.256285	0.000647412	0.0284273	-0.525827	-0.190592	-0.126985	-0.56159	0.0330623	-0.164806	-0.456053	0.350151	0.340714	-0.0232866	0.156291	0.161341	-0.173471	0.275386	0.00408914
ENSBTAG00000002902	ANO6	B	0.0947679	0.0348297	-0.0318827	-0.0782874	0.0553328	-0.0248778	0.17326	-0.0320217	0.0377252	-0.140034	0.251069	0.267252	-0.0598786	-0.136147	-0.045311	0.0479744	-0.00562193	-0.136494	0.0184138	-0.98726	-0.131897	0.245921	-0.601035	0.283435	0.245107	0.160602	0.151594	0.0784275	-0.00175654	-0.0228254	0.28962
ENSBTAG00000021433		B	-0.0109631	0.213133	0.323684	-0.204824	-0.101628	0.244733	-0.138539	-0.0547945	0.0972296	0.122668	0.236659	-0.380827	0.130668	-0.00118978	0.077062	-0.063591	-0.535931	-0.108427	0.00931556	-0.585163	-0.399567	0.0967054	-0.423978	0.0757748	0.334658	0.118564	0.351004	0.0898895	-0.0571049	0.27523	0.269548
ENSBTAG00000006748	DMXL1	B	-0.102066	0.0982803	0.468161	-0.171588	0.132796	0.14554	-0.0705933	0.0901394	0.0411802	-0.142913	-0.163111	0.170652	0.167161	0.329959	-0.196094	-0.0342762	-0.355488	-0.0981797	-0.0343679	-0.639763	-0.0569551	-0.0694202	-0.695335	0.340545	0.306158	-0.0651723	0.0902028	0.119778	0.00294535	0.28377	0.108055
ENSBTAG00000020505	SBNO1	B	-0.125046	0.0656116	0.140422	-0.32741	0.29755	0.219404	-0.0463288	0.0227736	0.13165	-0.0380936	-0.0474858	0.037391	0.0532916	0.227213	-0.14396	-0.00977981	-0.26308	0.100903	0.02395	-0.658012	0.0738474	0.181432	-0.783558	0.330705	0.274547	-0.10755	-0.13242	0.212847	-0.160709	0.273325	0.176569
ENSBTAG00000001156	ST3GAL1	B	-0.0728632	0.20237	0.236114	-0.051044	0.130314	0.168592	-0.160204	0.144992	0.129433	-0.112746	0.106924	0.00162112	-0.035354	0.169304	-0.330791	0.0735731	0.119411	-0.0350098	-0.00157952	-1.00869	0.0905698	-0.0855037	-0.251718	0.127787	0.299464	0.0850712	0.0129826	0.359671	-0.425846	0.137889	-0.0247346
ENSBTAG00000009256	ITGA4	B	-0.00428227	-0.0868219	0.313994	-0.183949	0.0705717	0.168116	-0.0645417	-0.112422	0.106141	0.100717	-0.407713	0.0918112	0.173647	0.206334	-0.0415563	-0.0607992	-0.182013	-0.054555	0.00832624	-0.576683	-0.0966303	0.119718	-0.780857	0.0750653	0.237851	-0.0774533	0.532522	0.178429	-0.0386234	0.269859	0.115798
ENSBTAG00000020141	FREM1	B	-0.142634	0.146724	-0.101147	-0.06749	0.130332	0.137144	0.368108	0.649464	-0.365643	-0.0598159	-0.17689	0.105448	0.156004	0.250771	-0.101093	0.0267016	-0.0569099	-0.232213	0.217843	-0.44306	-0.0412667	-0.305971	-0.19013	-0.104181	0.314381	-0.266057	0.485869	0.214345	-0.213073	-0.191405	-0.144157
ENSBTAG00000021316	COL4A3	B	-0.0338719	-0.0883897	0.269656	-0.305307	-0.0926014	0.434726	0.0278241	0.236012	-0.0605775	0.00016777	0.00884611	0.570497	0.024558	0.201979	-0.123192	-0.189371	-0.416566	0.0600656	0.0749649	-0.121481	-0.189124	-0.311089	-0.546707	-0.146316	0.270084	-0.128481	0.531959	-0.0420839	0.201474	-0.0604161	-0.0572381
ENSBTAG00000021087	UBR1	B	0.00116243	0.104464	0.108375	-0.160942	0.107016	0.14727	-0.0995307	-0.106787	-0.0512318	-0.0617675	-0.0769988	0.235942	0.171543	0.293946	-0.142065	0.105372	-0.326101	0.0766806	0.087118	-0.702879	-0.0547305	0.0538435	-0.788659	0.248306	0.198437	-0.187306	0.0788893	0.229599	-0.0141257	0.378557	0.146601
ENSBTAG00000044194	ZDHHC2	B	0.299742	0.252796	0.11915	0.103335	-0.288473	0.317313	0.0130771	-0.368464	0.106182	0.108865	0.205234	0.0114175	-0.0414442	-0.296273	0.256586	0.0255057	-0.183375	-0.318289	-0.0782268	-0.822705	-0.021702	-0.222845	-0.230801	0.2933	0.0773493	0.224574	0.276821	0.147841	0.134128	0.0315902	-0.132206
ENSBTAG00000020312	NCOA2	B	0.0799714	0.068934	0.163814	-0.167717	0.0901826	0.191898	-0.0278582	0.137545	-0.134413	-0.217348	0.159531	0.065118	0.0428575	0.292639	-0.325802	-0.220247	-0.220519	0.053395	0.152181	-0.718491	-0.122193	-0.0117859	-0.568654	0.36243	0.0704644	-0.114912	0.289548	0.36476	-0.137063	0.358269	0.043466
ENSBTAG00000012128	AASS	B	0.132661	0.0909452	0.0019878	0.151511	0.0565781	0.10141	-0.182012	-0.0100463	0.237952	-0.00416555	0.004486	0.0796926	0.0554897	-0.0508388	-0.0264992	-0.144832	-0.0172756	-0.121213	0.17232	-0.915333	-0.0963361	-0.107307	-0.650389	0.167158	0.369267	0.0986157	0.340598	0.211237	-0.187392	0.143506	0.0982245
ENSBTAG00000010821	ACER2	B	-0.144816	-0.0427793	0.20386	0.164158	0.0215775	-0.0747653	-0.190236	0.0990196	0.117357	-0.0110099	0.37523	0.203038	0.0402497	-0.0600059	-0.122997	0.0905262	-0.0819219	-0.0823133	-0.481697	-0.580986	0.0753143	0.141818	-0.490292	0.289906	0.610951	-0.136293	-0.278189	0.108634	0.0388642	0.32861	-0.13081
ENSBTAG00000003367		B	0.443382	0.30211	-0.0273394	-0.218464	0.297899	-0.0920538	-0.0075042	0.872028	-0.0678762	0.0462365	-0.20309	-0.120498	-0.0605162	0.101762	-0.0715423	-0.235959	0.346691	0.097797	-0.0921416	-0.275001	0.064109	-0.0174555	-0.430823	0.000925421	-0.125886	-0.0321273	-0.0421439	0.104332	-0.308424	-0.0489481	-0.19948
ENSBTAG00000019750	TMEM106B	B	0.157812	0.252036	-0.00294441	-0.167229	-0.0441321	-0.187761	0.0702754	0.276267	-0.101189	-0.00669732	0.172746	-0.191429	0.25644	0.239035	0.178467	-0.260522	-0.0340456	-0.175697	-0.0146688	-0.528128	-0.432333	-0.227516	-0.67031	0.148484	0.153762	0.0630803	0.434157	0.212537	0.0173502	0.21181	0.200344
ENSBTAG00000001463	TNKS	B	-0.0649947	0.153093	0.233492	-0.0924996	-0.032166	0.114184	0.0867293	-0.0187098	-0.0556794	0.0513389	0.279566	0.0876266	0.022895	0.166368	0.0171734	-0.158359	-0.183442	-0.061982	0.151023	-0.73541	0.0628214	0.0334619	-0.812513	0.17142	0.390053	-0.0281211	0.242766	0.238744	-0.121072	0.0936482	-0.231454
ENSBTAG00000024715	PTPRJ	B	0.105662	0.114915	0.0130763	-0.235556	0.22172	-0.114498	0.109007	0.315644	-0.00987706	-0.0758626	0.246064	-0.0320566	-0.00765746	0.126722	-0.189509	0.0681178	0.0348366	-0.0819505	-0.169835	-0.940958	0.0252395	0.0333571	-0.573346	-0.146096	0.192738	0.127692	0.17678	0.316857	0.00684562	0.201654	0.140272
ENSBTAG00000016341	RGS5	B	0.178755	0.0819144	0.0201964	0.169644	0.0515913	-0.13417	-0.507304	-0.0376195	0.294861	0.300906	0.345623	0.169304	-0.297556	0.163805	0.16661	0.163961	-0.259991	-0.0235555	-0.193055	-0.299383	-0.0509187	0.0561862	-0.620461	0.0725445	0.552773	0.179618	0.0214405	0.00202385	-0.259465	-0.218944	-0.0893348
ENSBTAG00000003221	ATF7IP	B	-0.0679146	0.0945614	0.40909	-0.149125	0.0190371	0.0105746	-0.0154683	0.0971062	-0.0731981	-0.174244	0.0519614	0.148943	0.187862	0.171661	-0.303546	-0.0537295	-0.185859	-0.0561616	0.162591	-0.655715	-0.267394	0.189694	-0.713251	0.32826	0.0522826	-0.0254656	0.369837	0.120828	-0.071068	0.236507	0.161342
ENSBTAG00000038920	VPS13C	B	0.0260537	0.05817	0.372942	-0.190995	0.292817	0.0822874	-0.218257	0.027517	-0.0256347	-0.172115	-0.222963	0.306502	0.286614	0.31081	-0.263157	-0.12011	-0.315666	-0.146536	0.125399	-0.456342	-0.0957494	0.0410335	-0.697726	0.188305	0.264338	-0.0773183	0.118972	0.289815	-0.128231	0.240399	0.0988243
ENSBTAG00000006511	MTF1	B	-0.15496	-0.151293	0.262589	-0.127266	0.464345	-0.0819521	-0.0516885	0.0603219	-0.00722157	-0.365016	-0.182038	0.0886761	0.147448	0.306941	-0.337519	-0.142089	-0.121374	0.271648	0.108003	-0.380914	0.0741166	0.202088	-0.462663	-0.0797484	0.121054	-0.440158	-0.13676	0.389679	0.264226	0.363599	0.0979246
ENSBTAG00000013204	ATP13A3	B	-0.114075	0.039753	0.0276167	-0.209097	0.154594	0.145939	-0.00056886	0.146485	0.106322	-0.124509	-0.0383013	0.206732	0.245986	0.183373	-0.244767	-0.0564868	-0.309363	0.00247061	0.154697	-0.509263	-0.0441915	0.0582353	-0.95993	0.272667	0.192475	0.0853284	0.213501	0.117134	0.0225517	0.191098	0.0435946
ENSBTAG00000005444	UGGT1	B	0.0179447	0.0533465	0.172338	-0.240962	0.207344	0.21712	-0.0926999	0.140323	0.0270963	-0.0808825	0.0919402	0.0151758	0.131794	0.315767	-0.230762	-0.130944	-0.069151	0.211133	0.126921	-0.803248	-0.117929	0.10944	-0.663641	0.16523	0.273797	-0.0511075	-0.0216017	0.288357	-0.245657	0.183981	-0.000462429
ENSBTAG00000013769	NECTIN3	B	0.0193906	0.184691	-0.132559	0.266116	-0.012195	0.016292	-0.147644	0.0229988	0.0439363	-0.0825131	0.246867	-0.071903	0.0780434	0.0838248	0.143509	-0.0540388	0.105381	-0.0291863	-0.0227168	-1.06758	-0.0757926	-0.361901	-0.160202	0.28583	0.232176	0.186455	-0.0763576	0.150857	-0.14416	0.128095	0.244281
ENSBTAG00000020205		B	0.387677	-0.0234702	0.494611	-0.16131	-0.253203	0.136796	0.00174041	0.0517585	-0.199303	-0.0540891	-0.0902207	-0.0475502	-0.0951273	0.231125	0.103662	0.214267	0.0920684	-0.419174	0.318239	-0.364828	-0.313351	-0.453163	-0.360776	0.124075	0.134397	-0.104714	0.321871	0.33358	0.0294326	0.174145	-0.209166
ENSBTAG00000003718	HACL1	B	-0.242602	0.266316	0.326835	-0.210091	0.0923351	-0.426529	0.331784	0.0875949	-0.00911516	-0.0282089	0.0754926	0.312262	0.0347186	0.00133263	0.09642	-0.0457486	-0.233821	0.138671	0.0660449	0.239741	-0.311627	0.197456	-0.639095	0.389797	0.0294378	-0.153399	-0.35426	-0.0144143	-0.0276119	0.299825	-0.289539
ENSBTAG00000017992	CD164	B	0.0199375	0.152522	-0.00940318	0.120973	-0.0569038	0.0690721	0.0879786	0.100749	0.105374	-0.0367524	0.223421	0.0211358	0.0937735	-0.0093554	0.109707	0.0708679	0.196342	0.0839224	-0.0788945	-1.13027	0.0782284	-0.131731	-0.463811	0.092678	0.219303	0.244684	-0.00949249	-0.125377	-0.0125671	-0.0687638	0.0426548
ENSBTAG00000005501	COBLL1	B	-0.0617636	0.241031	-0.0515115	-0.257053	0.0889551	0.118912	-0.0991964	0.0830879	-0.00900573	-0.230863	0.235511	-0.0969431	0.106332	0.567843	-0.39741	-0.295505	-0.150175	0.178217	0.274848	-0.692665	-0.315092	-0.123947	-0.135957	0.234336	0.0379415	0.0079778	0.130479	0.311687	-0.0229329	0.272765	0.0500989
ENSBTAG00000017069	GASK1B	B	0.373403	0.0977115	-0.152124	0.285729	-0.00325384	0.0332183	0.123146	-0.111917	-0.043774	0.00945946	0.0378086	0.0579227	-0.0578089	0.0292613	0.369052	0.0431066	0.271558	0.0193047	-0.103233	-0.994045	-0.254108	-0.175857	-0.371733	0.0219377	0.0150708	0.0651061	-0.0237546	0.307122	-0.0162743	0.0958468	0.0521181
ENSBTAG00000006010	STAB2	B	0.295764	-0.0530793	-0.0534281	-0.0927103	-0.025811	0.0879212	0.157167	0.255613	-0.120592	-0.410273	0.250718	0.0315428	0.0509451	0.255634	-0.111579	-0.0321295	0.248917	-0.0589486	0.174786	-0.649888	-0.298822	0.0515393	-0.561224	0.10822	-0.349767	-0.011073	0.301039	0.240773	-0.115049	0.226603	0.207191
ENSBTAG00000010462	ROBO2	B	0.0564986	0.0908559	-0.0392503	0.0422186	0.0754718	0.214865	0.0905211	-0.0119365	0.0921496	-0.0801363	0.295145	0.026643	-0.0968303	0.100873	0.0420508	-0.23551	0.0411532	0.070884	0.0870798	-1.08975	-0.0696831	-0.162945	-0.21617	0.324151	0.157661	-0.117351	0.192107	-0.0464781	-0.211814	0.116973	0.260558
ENSBTAG00000000648	ADAMTS5	B	0.30821	0.0212993	0.00770647	-0.310273	-0.181392	0.145541	0.129058	0.0906587	-0.0342759	-0.0712781	-0.010283	-0.106234	-0.0711872	0.39748	-0.0711264	0.281078	0.164694	0.00164778	0.221697	-0.719223	-0.270611	0.237585	-0.533377	0.25823	-0.116066	0.0926306	0.236772	0.276206	-0.108877	-0.258285	-0.00800512
ENSBTAG00000012251	MTR	B	0.0643259	0.0878975	0.219508	-0.0697704	0.335875	-0.160107	0.0428827	0.00389535	0.213309	-0.171682	-0.0229733	0.208538	-0.134966	-0.03371	0.0377562	-0.13309	0.106866	-0.102705	-0.0625014	-0.86501	-0.0697463	-0.00649886	-0.537236	0.0378896	0.343445	-0.0161373	0.12521	0.428342	-0.149248	0.266178	0.0134651
ENSBTAG00000010716	FRAS1	B	-0.115321	0.372196	-0.0286538	-0.127531	0.464287	0.0380732	-0.114967	0.20641	0.0606536	-0.228645	0.131718	-0.00119773	-0.331788	0.00886311	-0.0484488	-0.235225	0.00589876	0.320233	0.0317805	-0.753828	0.16123	-0.00267552	-0.0662321	0.155905	0.0938644	-0.0716502	-0.14897	0.384163	-0.41642	0.273964	-0.0176875
ENSBTAG00000012628	SLC1A2	B	0.203262	-0.0228293	-0.152236	0.0031818	-0.199916	0.268232	-0.159299	0.291976	0.0137815	0.0751512	-0.0750071	0.232416	-0.0849636	-0.248176	-0.252551	0.419565	-0.449662	-0.250216	0.134112	-0.439914	0.0351674	0.0590519	-0.460887	-0.0415739	0.208979	0.456407	0.118064	0.331582	0.225416	0.00200694	-0.241121
ENSBTAG00000004999	RESF1	B	-0.234904	-0.0297773	0.507361	-0.208364	0.135363	0.0734056	0.0639968	-0.0841362	0.0831001	-0.113521	-0.609397	0.288987	0.19872	0.00471591	-0.258829	0.174297	-0.337254	-0.11889	0.0849196	-0.357094	0.193331	-0.0148194	-0.466539	0.123884	0.347182	-0.028997	0.205726	-0.164748	0.245568	0.188741	0.107971
ENSBTAG00000017280	C3	B	0.0685932	0.143753	0.157417	-0.24292	0.156625	0.226914	-0.282247	0.0220936	-0.163903	-0.091796	-0.246329	0.256875	-0.175569	0.455982	-0.0212652	-0.209559	0.0817795	0.0432246	0.237673	-0.775197	-0.121879	0.00922032	-0.106572	-0.251619	0.321	-0.0408098	0.0576647	0.364511	-0.169284	0.307992	-0.0123698
ENSBTAG00000021875	SLC41A2	B	-0.317823	0.0140059	0.25558	0.100055	0.0688263	0.208087	-0.141097	0.204226	0.365934	0.135741	-0.0459268	0.179192	-0.188724	-0.175532	-0.333815	0.273346	-0.292516	-0.0421317	-0.0237336	-0.687579	0.137194	-0.247724	-0.0601691	0.0898249	0.505231	0.107006	-0.113249	0.233594	-0.231344	-0.164753	0.188272
ENSBTAG00000016751	MYO6	B	0.132483	0.37319	0.244911	-0.105463	0.0313059	-0.177152	0.16157	0.0409101	-0.18912	-0.0824802	0.279566	0.0789079	0.101775	-0.173572	0.102614	-0.0616529	-0.173918	-0.236242	0.0519842	-0.744203	0.0343865	-0.164869	-0.554443	0.201018	0.439356	-0.0501214	0.200958	0.263881	0.0349785	0.0907662	-0.151325
ENSBTAG00000020957	FZD5	B	0.161452	0.0390829	-0.0638843	0.0848894	0.0184022	0.0499518	0.1307	0.136781	-0.232145	-0.20474	0.246365	-0.0019976	0.184516	0.150894	-0.00218607	-0.237119	0.0703242	-0.0164776	0.150446	-0.832822	-0.143396	-0.11276	-0.511228	0.179409	0.235517	0.0994592	0.242548	0.469549	-0.289662	-0.0366527	0.0347815
ENSBTAG00000014159	TTL	B	0.178678	0.137285	0.290067	-0.198427	0.163392	-0.167036	0.10083	0.133351	-0.340375	0.261483	0.114005	-0.351046	0.371255	-0.0592161	0.0826165	-0.279587	-0.435602	0.0942723	0.430668	-0.0963578	-0.0102658	-0.358285	-0.366119	-0.157297	0.177393	0.0515868	0.100095	0.326133	-0.16427	0.271608	-0.300836
ENSBTAG00000017376	GALNT5	B	0.348005	0.294527	-0.0989393	-0.0249999	0.298702	0.0637918	-0.174092	0.0412405	-0.29178	-0.288785	-0.120258	0.00203603	0.494302	0.226869	-0.0282572	0.00985182	-0.074871	-0.267467	0.0400296	-0.668702	-0.137513	-0.072961	-0.116825	0.000412974	0.15194	0.182941	0.362811	0.156801	-0.444693	-0.0277735	0.163656
ENSBTAG00000004869	CXADR	B	0.292059	0.197649	0.034035	-0.066169	-0.0118208	0.129279	0.00375245	0.145489	0.180404	0.0376644	0.175226	0.0440251	0.135456	-0.114202	-0.0515208	-0.0510966	0.0198811	-0.0992003	0.151743	-0.971487	-0.135471	-0.035428	-0.536189	0.0384714	0.158701	0.252315	0.164978	0.194165	-0.321822	-0.0184922	0.0576045
ENSBTAG00000042882		B	0.0387544	0.00139727	-0.016661	-0.30532	-0.0697198	-0.0994999	-0.107761	0.493281	0.0699195	-0.125742	0.146356	-0.130312	0.281792	0.179092	0.231051	-0.0505176	-0.260248	-0.05909	0.0740769	-0.183011	0.0160415	-0.0945609	-0.885277	0.293897	0.267662	-0.134431	0.133532	-0.0627307	0.107789	0.325286	-0.0750452
ENSBTAG00000014575	COL4A5	B	-0.166045	0.25128	-0.00237658	-0.0460563	0.0475318	0.242221	0.111693	0.106343	0.047056	0.175632	0.45183	0.030577	0.0583521	-0.0386819	-0.216718	-0.199442	-0.166665	0.333005	0.0251427	-0.86231	0.128937	-0.424059	-0.215383	0.218775	0.142654	-0.132455	0.167791	-0.0220234	-0.194782	-0.020396	0.168572
ENSBTAG00000017095	DENND4A	B	-0.0838445	0.155305	0.231987	-0.195369	0.108773	0.126607	-0.18231	0.150778	0.0368984	-0.128957	-0.291204	0.119844	0.00472971	0.256726	-0.195942	-0.0440968	-0.46331	-0.0272321	-0.154137	-0.384589	0.0819262	0.250809	-0.590573	0.195011	0.338705	-0.128275	0.1214	0.16971	-0.118119	0.589403	0.0493447
ENSBTAG00000022777	CDC42BPA	B	0.0996124	0.0922682	0.373221	-0.034267	0.217041	0.193815	-0.105986	0.242534	0.101969	-0.0251844	0.086578	-0.0274727	0.0359132	0.113635	-0.0851762	-0.076024	-0.233757	-0.242706	-0.0805391	-0.811237	-0.105053	-0.0381114	-0.654953	0.253591	0.121828	0.161274	0.153417	0.134251	-0.176875	0.174869	0.141524
ENSBTAG00000016152	DAB2	B	-0.366767	0.368479	0.072904	-0.100399	0.481592	0.06065	0.155838	0.416975	-0.312561	-0.408131	-0.0929693	-0.00596854	0.195157	-0.0159242	-0.188625	-0.0341363	0.0975679	0.0847637	0.254847	-0.581751	-0.0905001	-0.141457	-0.256971	0.0266165	0.0695101	0.14131	0.356755	-0.0448715	0.0801008	0.0295292	-0.251563
ENSBTAG00000002348	SLC4A4	B	0.0708272	0.0801092	0.0442859	-0.190755	0.278848	0.408601	-0.0749932	-0.00697008	-0.102197	-0.126544	0.21251	0.272542	0.0223825	0.155368	-0.207292	-0.0260584	-0.165765	-0.0628137	0.0779415	-0.770742	-0.103472	-0.221317	-0.335198	0.308937	0.202238	-0.0451186	-0.0223707	0.473708	-0.16524	0.223012	-0.204463
ENSBTAG00000007439	TENM4	B	0.159643	0.141566	-0.0874938	-0.104649	-0.0267561	0.401525	-0.41297	0.0992905	0.0266736	-0.196853	0.274256	0.0268454	-0.136992	0.578785	-0.11287	-0.188746	-0.0499525	-0.0695888	0.147403	-0.445086	-0.275838	-0.0576799	-0.183377	0.0720073	0.098934	0.231279	0.179123	0.446597	-0.461529	0.055309	-0.128856
ENSBTAG00000052571		B	0.014222	0.189423	0.194261	-0.119381	0.0587716	-0.109363	0.348609	0.00912823	-0.140073	0.023643	0.362569	-0.0543924	-0.447859	0.169136	-0.161163	0.104135	-0.0915741	0.0622644	-0.0164694	-0.767654	0.264705	-0.317569	-0.0845399	-0.0965467	0.0950834	-0.146223	-0.108609	0.336313	-0.162152	0.245288	0.346015
ENSBTAG00000005773	PGM2	B	0.0724041	0.0634971	0.183598	-0.0606404	0.198377	0.237076	-0.0542964	-0.0131554	0.15311	-0.0100488	0.02765	0.141582	-0.0644743	0.231865	-0.166663	-0.174287	-0.131005	0.0297554	-0.0550463	-0.783225	-0.097853	0.138035	-0.76206	0.12481	0.315703	-0.0178084	0.0624118	0.209059	-0.137859	0.222624	0.116865
ENSBTAG00000022489		B	0.189263	0.0645711	0.265339	-0.262458	0.372441	-0.069948	0.418121	0.473205	-0.253362	-0.248953	0.241328	-0.166284	-0.173464	-0.117534	-0.108597	-0.126101	0.168946	0.0844842	0.0905517	-0.624547	-0.125264	-0.171137	-0.116844	0.0379894	0.139239	-0.00880304	-0.057337	0.440992	-0.185086	0.0330358	-0.203785
ENSBTAG00000003586	MAN1A2	B	-0.0956745	0.00210548	0.0293367	0.0120999	0.211723	0.129565	-0.00574431	0.0809783	0.14617	-0.10812	0.104701	0.0665281	-0.0436894	0.164906	-0.158092	0.0365512	0.0672989	-0.0028441	-0.112968	-0.889489	-0.128421	0.0237658	-0.640526	0.170806	0.393272	0.109282	0.04304	0.317924	-0.197808	0.132554	0.140769
ENSBTAG00000022381	TET3	B	0.038138	0.338218	0.265893	-0.417549	0.0893179	0.318792	-0.338442	0.087981	-0.0767162	-0.0285032	0.259366	0.0793737	-0.0258533	0.240969	-0.185918	-0.166301	-0.189703	-0.0943911	0.270179	-0.405569	-0.0781811	-0.0275728	-0.322867	0.234362	0.0898493	-0.235677	0.0191967	0.457989	-0.443006	0.278098	-0.0314731
ENSBTAG00000000616	GPR161	B	-0.115344	-0.0339313	-0.0473272	-0.308947	-0.344511	0.421284	-0.0357359	-0.0407649	-0.350042	-0.260964	0.0239208	-0.178623	0.259138	0.151564	0.0632282	-0.0648046	-0.0450311	0.0184852	0.233165	-0.268516	-0.168986	0.271146	-0.349105	0.162227	0.141092	-0.296512	0.122589	-0.18141	0.436548	0.294366	0.491801
ENSBTAG00000020561	KLHL15	B	-0.135656	-0.100634	0.314629	-0.17118	0.064258	-0.082954	0.147536	-0.269931	0.211649	0.00467027	0.0304759	0.192274	0.0524269	0.0929874	-0.174967	0.0280525	-0.193534	-0.0431947	0.188736	-0.49652	0.0690172	0.0944068	-0.89165	0.196877	0.234601	-0.037315	0.0622101	0.28491	-0.0628127	0.25699	0.133642
ENSBTAG00000007837	SELENOI	B	-0.0473654	0.0783373	-0.0443209	0.0323127	0.137569	0.06397	-0.0480665	0.212994	0.0709346	-0.00143511	-0.0132979	0.189024	0.0372044	0.204972	-0.231902	0.0247126	-0.147807	0.0662355	0.0853603	-0.686634	-0.24304	-0.129523	-0.818185	0.259487	0.135073	-0.0472827	-0.0301569	0.326866	0.121209	0.204542	0.238212
ENSBTAG00000002313	ITPR2	B	-0.0908114	0.0848904	0.0227867	-0.108141	0.179435	0.11802	-0.047223	0.038981	-0.0219047	-0.16855	0.124295	0.161523	0.0874962	0.186807	-0.227156	-0.0270876	-0.0843074	-0.0713288	0.0346899	-0.98889	-0.190921	-0.159498	-0.220506	0.21955	0.384856	0.0606853	0.170088	0.301563	-0.12119	0.300467	0.0513805
ENSBTAG00000004575	FAM126A	B	-0.12469	0.126251	0.172719	-0.00562521	0.112525	0.0924762	0.19358	-0.0274817	0.00648043	-0.138124	0.0153731	0.118665	0.245111	-0.108538	0.111953	0.132602	-0.0477472	-0.0222726	0.0825163	-0.767128	-0.212324	0.00522185	-0.845912	-0.0116283	0.183203	0.161529	0.136909	0.00646599	0.0140082	0.213738	0.180143
ENSBTAG00000005137	LPGAT1	B	0.0205362	0.224639	-0.14947	-0.143046	0.0941036	0.224477	-0.113303	-0.012179	0.249362	0.105538	0.0393281	0.0530759	-0.0574222	0.0708185	-0.171264	0.327548	0.0155955	-0.075957	0.169125	-0.8531	-0.0533115	0.0891677	-0.525141	0.0300301	0.413394	-0.0395184	-0.0868964	0.368191	-0.0901648	-0.0308443	-0.0933124
ENSBTAG00000016804	LYST	B	-0.0226531	0.122945	0.117181	-0.414476	0.402812	0.216086	-0.14985	-0.00359339	0.0475589	-0.24048	0.0176174	0.0847734	0.165207	0.170928	0.095993	-0.289902	-0.157018	-0.0391475	0.0199413	-0.647344	0.201568	-0.0904017	-0.511336	0.310717	0.336137	-0.0999542	0.119259	0.253125	-0.0301991	0.183411	-0.168906
ENSBTAG00000014884	HIPK3	B	-0.10659	0.0510435	0.181107	-0.129559	-0.0375057	0.129515	0.120521	0.122806	0.0614348	-0.100535	-0.0244267	0.25223	0.217944	0.240374	-0.0335594	-0.0639323	-0.307283	-0.12698	0.0459166	-0.78319	0.0197405	-0.0273457	-0.6024	0.414725	0.214585	-0.0665777	0.12295	0.204103	-0.188298	0.237279	-0.0380924
ENSBTAG00000006470	TTBK2	B	-0.333078	0.203785	0.359958	-0.401917	-0.0112962	-0.0323057	0.0823261	-0.196158	0.0894804	-0.0407459	0.0733045	0.00805309	0.0760325	0.0310395	0.0877042	0.0417517	-0.286484	-0.103333	0.221977	-0.4862	0.0700758	-0.149771	-0.63789	0.167178	0.36734	0.0974893	0.0188948	0.0666427	-0.00682957	0.479353	0.143621
ENSBTAG00000002504	IREB2	B	-0.0170181	0.0371838	0.257572	0.054899	0.16578	0.107425	0.00836555	0.0693761	0.0858727	-0.0537292	-0.0585824	0.17726	-0.0975485	0.00843802	-0.165643	0.122857	-0.14686	0.120281	0.0793852	-0.846652	-0.0205564	0.0549439	-0.723675	0.10983	0.399709	-0.0222447	0.137963	0.0195982	-0.161899	0.137395	0.160273
ENSBTAG00000025443	FNIP1	B	-0.00136471	0.200469	0.336229	-0.103622	0.123219	0.0816802	-0.165926	0.00379797	0.126884	-0.0329607	-0.141338	0.0321137	0.00259285	0.0317826	-0.169042	0.0763832	-0.0488903	-0.132351	-0.201881	-0.885608	-0.0524851	0.0610725	-0.556582	0.257507	0.22027	0.25318	0.166099	0.196645	0.01266	0.240644	0.0688227
ENSBTAG00000002783	PCYOX1	B	0.0490789	0.146449	0.0646363	0.17362	0.140824	-0.0477267	-0.0110258	0.0654926	-0.154202	-0.109653	0.163119	-0.215578	0.220098	0.0519662	0.0764935	0.101583	-0.0420398	0.0180633	-0.026328	-0.827947	-0.0482337	-0.19318	-0.692158	0.207939	0.196332	0.0942106	0.15833	0.111319	0.023342	-0.0805203	0.385696
ENSBTAG00000000446	ATP11A	B	0.0201016	0.028101	0.100603	-0.0333435	0.286939	0.254044	-0.189146	0.0619506	0.218366	-0.0844292	0.319852	-0.18116	-0.0453999	-0.0140248	-0.0415387	-0.0717858	0.133036	-0.0717673	-0.0319304	-0.844437	0.113721	0.0760484	-0.447907	0.189478	0.00628446	0.129422	0.0328329	0.477284	-0.309826	0.0472866	-0.128654
ENSBTAG00000040350	XIAP	B	0.0342444	0.0755922	0.0285255	-0.09231	-0.0741746	0.166248	-0.035285	0.0760071	0.151538	-0.195455	0.0569724	0.0530623	0.0228216	0.0465626	0.10576	-0.107087	0.0246168	-0.0366539	0.0335026	-0.923179	-0.103153	-0.000993538	-0.605674	0.28475	0.189427	0.126724	0.267614	0.297883	-0.164353	0.146248	0.150219
ENSBTAG00000012267	ZFC3H1	B	-0.235256	0.0587551	0.30253	-0.23373	0.197155	0.0124435	0.00557298	-0.021113	-0.0844125	-0.0573668	-0.136456	0.184944	0.219589	-0.0699328	-0.115711	-0.0740354	-0.285432	0.0236609	0.111275	-0.475697	0.0342291	0.114051	-0.843066	0.296019	0.257983	0.0697996	0.279247	0.0135072	0.0828832	0.226739	0.141823
ENSBTAG00000024269	TGFBR3	B	0.20218	0.0999062	-0.131316	0.0403524	0.0699472	0.00586562	-0.00461074	0.126721	-0.238684	-0.156273	0.462638	0.212704	0.0503303	0.104357	-0.0673939	-0.444958	0.0614029	0.164715	-0.0245026	-0.680321	-0.208313	-0.381387	-0.268704	0.326922	0.0924372	-0.129757	0.343751	0.249728	0.00444348	0.147419	-0.029599
ENSBTAG00000035907	DDX3X	B	-0.02965	0.0670952	0.151606	0.0144748	0.0232829	-0.0945669	0.0420743	0.150503	0.119759	0.0823587	-0.0204416	0.0873398	0.0686236	0.108229	-0.0799797	0.0562178	-0.0376572	-0.0102745	-0.0524697	-0.851346	0.0767354	0.0360414	-0.85167	0.178661	0.229316	0.0780029	0.161353	0.0396573	0.00567582	0.174076	0.0769735
ENSBTAG00000043962	SLC2A13	B	0.0837169	0.133044	-0.0290778	0.135438	0.0285478	0.115829	0.0218606	0.04939	0.300087	-0.0165396	0.343182	0.0404665	0.0623139	-0.177463	0.0524978	0.0703943	-0.164441	-0.166973	-0.218508	-0.812259	-0.0752006	-0.0716163	-0.614891	0.187051	0.105424	0.10662	0.0753166	0.216313	-0.171446	0.0367978	0.354125
ENSBTAG00000012577	UVSSA	B	0.196381	0.155066	0.250191	0.105299	0.04558	-0.0587546	-0.140631	0.0812611	-0.0121433	-0.0957055	0.289955	-0.0217863	0.0589008	0.148	-0.0117808	-0.239043	-0.0464591	-0.0601087	-0.110046	-0.788853	0.0449241	-0.0650293	-0.603362	0.299727	0.270702	-0.0103599	-0.00358297	0.42233	-0.169037	0.043099	0.025267
ENSBTAG00000004662	SLC16A12	B	0.0415851	0.203367	0.181787	-0.0877121	0.161987	-0.0259198	0.0177026	0.0955699	-0.0515613	-0.0744025	0.107944	0.19524	0.0373442	-0.0476177	0.135601	0.080693	-0.176375	-0.43631	0.374438	-0.921286	-0.0580623	-0.25843	-0.2374	-0.0261892	0.0298269	0.192007	0.263874	0.269509	0.00750901	0.0250231	-0.0197399
ENSBTAG00000006811	EPHA3	B	0.0571266	0.268333	0.342177	-0.421989	0.150564	-0.210806	0.38359	-0.0548167	-0.0581566	-0.0376306	0.279968	0.127725	-0.0801573	0.0125178	-0.507031	-0.394889	0.143166	-0.183457	0.0200803	-0.382202	0.265969	-0.247592	-0.237742	0.277449	0.195963	-0.172466	0.00135295	0.17695	0.0522763	0.0127355	0.220991
ENSBTAG00000044146	NPC1L1	B	0.223523	0.0752486	-0.212665	0.137135	0.267114	-0.0422186	0.0350054	-0.0793305	-0.57028	-0.0685273	0.345577	-0.0583252	-0.00998131	0.0635316	-0.168723	-0.292859	0.274986	0.257825	0.0532357	-0.628629	0.113826	-0.0513702	-0.276764	0.107575	0.100194	-0.147721	0.326281	0.27403	-0.25225	0.17345	0.0311076
ENSBTAG00000017545	FCHO2	B	0.0019332	0.264557	0.150366	-0.2167	0.3059	0.0255091	0.00333596	0.0902507	0.123098	0.0350942	-0.0249064	0.112834	0.0941654	0.179052	-0.0228675	0.107887	-0.216774	-0.0984749	0.0334937	-0.464345	-0.326575	0.0388025	-0.89261	0.276702	0.0878713	-0.241466	0.136003	0.114544	0.0697368	0.174721	0.0788607
ENSBTAG00000048707		B	-0.100396	-0.136421	0.346219	-0.16955	0.113656	-0.129965	-0.0193778	-0.0190117	0.0948304	-0.155268	-0.115614	0.189461	0.173444	0.27017	-0.193297	-0.0109546	0.00383689	-0.111819	-0.181131	-0.705225	0.0872663	-0.0144671	-0.662026	0.247435	0.107792	0.200787	0.169397	0.155378	0.0773161	0.299527	0.18801
ENSBTAG00000009639	SMPD3	B	0.131498	0.269279	-0.171572	0.25004	0.417905	-0.0869438	-0.214345	0.145402	-0.0274542	-0.200724	-0.116463	-0.0704955	0.133096	0.0822778	-0.16834	0.00222592	0.136713	-0.128059	0.263232	-0.571901	-0.220131	-0.205794	-0.280189	-0.0881184	0.234483	0.352976	0.171678	0.459858	-0.358149	-0.0361912	-0.105795
ENSBTAG00000014616	SEPSECS	B	0.00725231	0.217104	0.0406722	-0.0531749	0.0492093	-0.0134364	-0.0666258	0.267027	-0.145841	-0.00399579	0.100107	0.0608532	0.133705	-0.0469248	0.155633	-0.00118497	0.00235924	-0.0871483	-0.226525	-0.991335	-0.159043	0.0410351	-0.409575	0.170625	0.240528	0.0158993	0.352188	0.164882	-0.0277986	0.155372	0.0581581
ENSBTAG00000004003	F9	B	0.218949	0.148064	-0.0600756	0.0232069	0.103216	0.00820046	-0.0706453	0.0625729	-0.167937	-0.109544	0.0110433	-0.0276062	0.018059	0.0763342	0.184138	0.010476	0.217048	-0.081069	0.160343	-1.04761	-0.0998088	-0.0413568	-0.219243	-0.106138	0.360635	0.196255	0.222055	0.104607	-0.226677	0.0582368	0.074266
ENSBTAG00000008772	SMC2	B	-0.0876094	-0.0905067	0.222188	-0.204927	0.123405	0.102814	0.029333	-0.156903	0.0445344	-0.0941133	-0.530702	0.220654	0.211591	0.287836	-0.193758	0.0338121	-0.461093	0.00997583	0.0800388	-0.202852	0.00678052	0.252848	-0.624455	-0.0428855	0.202489	-0.0277748	0.216447	-0.0944422	0.128892	0.374704	0.263678
ENSBTAG00000013953	CALD1	B	-0.0487705	0.168601	-0.0742992	0.114311	0.190895	0.0531708	-0.051755	-0.0295315	0.0945284	-0.134646	0.155615	0.0579356	-0.0801067	-0.123487	-0.0743589	0.272556	0.0907341	-0.124498	0.0728849	-0.872085	0.0127552	0.0664933	-0.651023	0.0990482	0.263246	0.251577	0.253506	-0.0298674	-0.0285951	-0.060232	0.165398
ENSBTAG00000013537	FER1L6	B	0.234546	0.21549	0.0995803	0.0500814	0.291087	0.0823636	-0.0792541	0.121358	-0.0487843	-0.082015	0.125719	-0.0459995	-0.125442	0.185414	-0.00399243	-0.196087	0.0811443	-0.29664	0.283947	-0.652669	-0.411566	-0.384136	-0.210912	-0.132945	0.0204207	0.270981	0.294629	0.422644	-0.186787	0.0584447	0.0193786
ENSBTAG00000008862	GOLGB1	B	0.0603947	0.135015	0.35063	-0.444943	0.303791	0.316339	0.0545903	0.255252	0.0184092	-0.10067	-0.213014	0.103172	0.10078	0.0465839	-0.0980359	-0.0610458	-0.24232	-0.123667	0.0527143	-0.721339	-0.270061	-0.196402	-0.170376	0.119652	0.166097	0.0781637	0.217148	0.289099	-0.210169	0.208372	-0.0241599
ENSBTAG00000021226	SAR1B	B	0.0135893	0.112732	0.0465248	0.0906019	0.120902	0.00533586	0.125692	0.101501	-0.0574482	-9.81747e-05	-0.00871659	0.0656268	0.0193549	-0.0387256	-0.101126	0.107072	-0.131802	-0.0767051	0.013956	-0.913691	0.0470931	0.065724	-0.665743	-0.0599012	0.362354	0.0112656	0.219107	0.298706	0.069514	0.138502	0.0188007
ENSBTAG00000044192	MAF	B	-0.018291	-0.192502	-0.106097	0.0227192	0.092234	-0.0572613	0.370553	0.149791	-0.136571	-0.1921	0.0444909	0.0876504	0.0566454	0.130779	0.0617684	0.426448	0.201033	-0.164267	0.0530674	-0.893457	-0.152682	0.244996	-0.381532	-0.0370221	0.0103307	0.191965	0.140251	-0.0868408	-0.108349	0.0819713	0.160278
ENSBTAG00000054414		B	0.146368	0.125898	-0.151676	0.244579	-0.0981974	0.0472781	0.252106	-0.180343	-0.123641	-0.0596139	0.399485	0.209045	-0.106053	-0.0233075	0.174306	0.149684	-0.240948	0.105853	-0.0331729	-0.709193	-0.312428	-0.211846	-0.532744	0.13609	-0.0314288	0.20197	0.241956	0.176366	0.115951	0.130929	-0.0432747
ENSBTAG00000015296	PTPRB	B	0.107574	-0.0539181	-0.146935	-0.0557434	-0.0183323	0.158241	0.168287	0.298678	0.220503	-0.233184	-0.0653176	-0.201812	-0.155131	-0.211123	-0.0412098	0.231344	0.0652455	-0.0884196	0.0912895	-0.73496	-0.254886	0.266801	-0.457053	0.326402	-0.13987	0.235972	0.156436	0.0248451	0.0332234	0.144758	0.328297
ENSBTAG00000049233		B	0.263105	0.186978	-0.14816	-0.178961	-0.0690754	0.116323	0.0260351	0.0781591	0.028466	0.178417	0.129094	0.0249296	-0.140477	-0.0513701	0.268004	-0.00736082	0.107943	0.0150636	0.0505309	-0.973851	-0.113045	-0.152975	-0.471164	0.0149945	0.149645	0.0951029	0.282071	0.0438501	-0.00612039	0.130058	0.123789
ENSBTAG00000047147	CRYBG3	B	-0.156395	0.205597	0.0916302	-0.124118	0.171321	0.0242728	0.0382873	0.212602	0.210824	-0.262579	0.165254	-0.0659493	0.120007	-0.201263	-0.315167	0.104126	-0.132316	-0.193852	-0.37275	-0.487944	0.0532653	-0.0276937	-0.566345	0.465514	0.317938	0.0101599	0.160716	0.114982	0.219655	0.219856	0.000364898
ENSBTAG00000010976	KANK1	B	0.0129902	0.168917	-0.0331975	0.129707	0.00848191	-0.0794648	0.0509096	0.0879085	-0.0818924	-0.0906536	0.352228	0.0153331	0.192834	-0.18425	0.131569	-0.346195	0.0592816	-0.16084	-0.012061	-0.868811	-0.0250478	-0.0401635	-0.458028	0.296439	0.229676	0.129263	0.224932	0.192291	-0.0852424	0.0542428	0.128843
ENSBTAG00000011823	CLSTN1	B	0.040179	-0.00375043	-0.180039	0.198027	-0.0870598	-0.0211282	-0.0368641	-0.000623908	0.0347252	-0.262371	0.700809	-0.17648	0.0339146	0.221244	0.334889	-0.136476	0.152515	0.0312421	-0.0258039	-0.632378	-0.159642	-0.0743769	-0.289376	0.332531	0.0315522	-0.0177092	0.164653	0.04984	-0.360472	0.0560863	0.0823412
ENSBTAG00000008101	PCSK5	B	0.00483076	0.0126658	0.0253501	0.045249	-0.264711	0.450971	-0.111899	0.230167	-0.018246	-0.0411585	-0.0557881	0.190016	-0.119474	-0.0695224	0.028583	0.248883	-0.0177849	-0.112736	0.362493	-0.62098	-0.0343753	-0.148209	-0.467376	-0.120756	0.407054	0.0958958	0.223139	0.216225	-0.336619	0.132292	-0.134178
ENSBTAG00000015106	DSP	B	-0.178851	0.230958	-0.127881	-0.0406666	0.068389	0.24492	-0.190072	0.11343	0.33315	0.0437493	0.406236	-0.277656	-0.121308	0.16308	-0.241327	-0.504491	0.166472	0.126591	-0.0506968	-0.534554	-0.034575	-0.0972202	0.0369573	0.198459	0.189816	0.00886208	0.00559022	0.343329	-0.331882	0.233189	-0.181996
ENSBTAG00000005799	KIRREL1	B	-0.0666727	0.408387	0.0867221	-0.0585366	0.292375	0.107673	-0.128473	-0.154924	-0.0753926	-1.49665e-05	0.353038	0.0862533	-0.188495	-0.221931	-0.153382	-0.191152	0.104015	0.113159	0.00648573	-0.637657	0.127369	-0.147115	-0.367969	0.524582	0.353224	-0.0726741	0.0149525	0.0535841	-0.0941618	0.0917033	-0.164971
ENSBTAG00000016799	ERN1	B	-0.0450597	4.7432e-05	-0.0429964	-0.137168	0.0419461	-0.156025	-0.0493001	0.0717415	-0.175432	-0.18311	0.438086	-0.32417	0.118695	0.226043	-0.0430548	-0.499891	-0.120892	0.138743	0.0866737	-0.453561	-0.103436	0.0376261	-0.311206	0.353359	0.0975019	-0.00226855	0.243727	0.496149	-0.0225881	0.350543	-0.0307241
ENSBTAG00000016566	ITGA9	B	0.110135	-0.113539	-0.11781	0.0502932	-0.0123929	-0.0269489	0.0620826	-0.00806569	0.259121	-0.119049	0.43093	-0.124869	-0.277572	0.0319132	0.0328382	0.00909523	0.105365	-0.259203	-0.299507	-0.824638	0.0965378	0.156824	-0.237112	0.318849	-0.0238637	-0.00130788	0.195359	0.363786	-0.0303915	0.104134	0.149007
ENSBTAG00000017549	KITLG	B	-0.171674	0.165712	0.0456954	0.183862	-0.0969938	0.0825016	-0.0199599	0.0827351	0.0573486	-0.109725	-0.123263	-0.0566386	-0.447536	-0.136308	0.00513806	0.249578	0.103322	0.150551	0.258337	-0.701482	-0.0954793	0.0413166	-0.549847	0.0975039	0.402569	0.236018	0.0247788	0.211162	-0.0687809	0.181077	-0.00151657
ENSBTAG00000020887	CACNA1E	B	0.167915	0.344707	0.159146	-0.0178016	-0.145217	0.0384493	-0.281588	0.157801	0.0575398	-0.505903	-0.320804	-0.0859382	0.267732	0.0650441	-0.0027656	-0.24857	0.0827737	0.0162298	0.0879615	-0.341507	0.0403056	-0.0615052	-0.277918	0.19366	-0.0726193	0.23351	0.232489	0.473495	-0.360239	0.290429	-0.186812
ENSBTAG00000012953	ASTN1	B	0.203814	-0.240288	-0.225731	-0.3529	-0.231162	0.0828407	-0.201943	0.0142717	0.378823	-0.0668396	0.0464876	0.382976	0.158201	0.18176	-0.0917529	0.0895298	0.0703514	0.0335947	0.0891687	-0.313114	-0.440227	0.0695901	-0.363843	0.226735	0.396411	-0.20067	0.275172	0.29213	0.0183286	-0.183384	-0.0983298
ENSBTAG00000008169	C24H18orf54	B	0.0223505	-0.0357006	0.191514	-0.239836	0.0524192	-0.0461138	0.109172	-0.0101846	-0.0851085	0.0216979	-0.24033	0.20596	0.249614	0.145027	-0.134324	-0.154619	-0.187057	0.12417	0.0263475	-0.566606	0.00698743	0.170713	-0.781663	0.284049	0.279115	0.21986	-0.0261989	0.0345873	0.190747	0.191009	-0.0175983
ENSBTAG00000003444	SYDE2	B	0.0210532	0.321358	0.394558	-0.244056	-0.0255809	0.059156	-0.112081	0.0785557	-0.124623	0.22745	0.00954259	0.0569011	0.457143	0.155122	-0.144398	-0.000886205	-0.0663013	0.0397756	-0.315677	-0.65779	-0.290519	0.0368185	-0.337347	0.222715	-0.0570052	-0.150329	0.224965	0.156066	-0.126264	0.250196	-0.0585173
ENSBTAG00000004347	ADGRF5	B	0.017495	0.147301	-0.0265302	0.0560185	-0.0109187	-0.196506	-0.163108	0.0112416	0.0484346	-0.25924	0.274827	-0.0344033	-0.132559	-0.149562	0.00682586	0.159928	0.0656719	-0.111665	-0.390972	-0.729358	0.279383	-0.0171425	-0.343115	0.383897	0.29667	0.133941	-0.00980853	-0.00354005	0.343032	0.198373	0.155389
ENSBTAG00000001737	TUT7	B	-0.0684541	0.0367236	0.284923	-0.356696	0.171639	0.0962226	-0.0879454	0.0960038	-0.02287	-0.0359173	-0.195336	0.0551707	0.249198	0.174524	-0.251483	0.0211304	-0.388856	-0.144672	-0.0576459	-0.358747	-0.0596569	0.124748	-0.603544	0.323453	0.295298	-0.121938	0.267541	0.188119	-0.0801338	0.38909	0.0601138
ENSBTAG00000008429	LRP4	B	-0.372041	-0.0050344	-0.0491168	0.0343703	0.109336	0.31216	-0.148119	0.179509	0.0338049	-0.133749	0.0301518	-0.309671	0.118238	0.100724	0.00120537	-0.185987	0.048381	0.119669	-0.043392	-0.557492	0.0919685	-0.141064	-0.280951	0.599529	0.104739	-0.391009	0.112913	0.359673	-0.0351474	0.18615	0.110251
ENSBTAG00000001343	DEPDC1	B	-0.0644207	0.0337326	0.227966	-0.162751	0.028694	-0.179217	-0.100004	0.0470966	0.170273	-0.157086	-0.531146	0.086446	0.11556	0.272469	-0.129636	0.249879	-0.211177	-0.0871685	-0.104684	-0.269397	-0.0424192	0.204522	-0.602672	0.436506	0.0377664	-0.140444	0.0226955	0.0235154	0.239551	0.26584	0.319712
ENSBTAG00000014225	SLC5A9	B	0.155836	0.0824752	0.201289	-0.0825765	0.0532994	0.101721	-0.000275005	0.267753	-0.29538	-0.189198	0.29105	-0.200338	0.159663	0.302138	0.102692	-0.123354	0.130048	-0.436296	0.0741661	-0.537258	-0.196708	-0.359723	-0.121105	0.177538	0.0552991	-0.207656	0.185387	0.459282	-0.215968	0.120698	0.0455008
ENSBTAG00000017369	MAMDC2	B	0.0496643	-0.0294221	0.184752	0.361462	0.240208	0.0536996	0.173979	0.0579232	-0.0222382	0.126542	0.177703	-0.190747	-0.418397	0.319518	0.140735	0.204215	-0.0920622	-0.109758	-0.0881755	-0.35545	-0.377132	0.0428745	-0.482491	0.181118	0.109241	-0.341111	0.137686	-0.0333246	-0.094517	0.358034	-0.28453
ENSBTAG00000034269	RCBTB1	B	0.0112862	0.153343	0.119253	-0.0827888	0.0959741	0.0686139	0.0730181	0.272818	-0.0692607	6.58561e-06	-0.143721	0.0930698	-0.00593874	0.313457	-0.11429	-0.0129303	-0.389267	0.154021	-0.0816404	-0.420273	0.101547	0.126387	-0.766721	0.082228	0.0399743	-0.389275	0.171905	0.204849	-0.0423354	0.342022	0.0946695
ENSBTAG00000006124	MAU2	B	0.130181	0.100477	0.210357	0.0124276	-0.0285859	-0.0691215	-0.02643	0.0957319	-0.294913	-0.109733	0.154232	0.0912763	-0.0369488	0.201462	-0.0976322	-0.214683	-0.0752704	-0.0454039	0.113145	-0.628744	0.190726	0.155922	-0.594722	0.281493	0.136057	-0.307029	0.231619	0.36227	-0.172053	0.250445	-0.0165508
ENSBTAG00000020089	USP32	B	0.0510089	-0.0473483	0.221952	-0.299925	0.116783	0.233827	0.057163	0.0991506	-0.0183819	-0.138228	-0.0849012	0.0270982	0.0536689	0.349626	-0.345247	-0.172758	-0.380671	0.0682637	0.00750783	-0.348597	-0.0651633	0.0823444	-0.475998	0.231493	0.158811	-0.31062	0.171771	0.330498	-0.194418	0.438661	0.18263
ENSBTAG00000017776	CHD2	B	-0.0605342	0.136026	0.201426	-0.16256	0.0795676	0.121973	0.104054	0.202762	-0.0340035	-0.127757	0.213198	0.0659159	0.0648581	0.0817677	-0.178634	0.0749316	-0.165816	-0.119443	0.0208999	-0.601496	-0.0893433	0.0418173	-0.749224	0.354223	0.136244	-0.0597823	0.173787	0.223167	-0.194642	0.300375	-0.0537578
ENSBTAG00000013464	CEP97	B	0.0299313	0.0900322	0.154841	-0.263654	-0.0467018	0.118541	0.147346	0.0235391	0.281232	-0.0874441	-0.243067	0.167239	0.0671623	0.166766	-0.0388409	0.23478	-0.0257798	0.0978967	0.0573346	-0.662985	-0.180953	-0.0845114	-0.74181	0.283816	0.0665134	0.00444368	0.104451	-0.00169743	0.0068497	0.253208	0.0215203
ENSBTAG00000005145	PEAK1	B	-0.0903767	0.195758	0.247496	-0.0124013	0.0334441	0.17294	-0.137304	0.0413896	-0.104257	0.0544805	0.286731	-0.028685	0.105699	-0.00663845	-0.255413	-0.147685	0.0903052	0.000221737	0.0543737	-0.837501	-0.115052	-0.0332509	-0.362718	0.344737	0.349322	-0.0731455	0.0175973	0.320373	-0.184951	0.0997421	-0.0252318
ENSBTAG00000014818	MYLK3	B	0.176779	0.0523239	0.240545	-0.18743	0.0577348	0.123115	0.0556556	-0.0567415	-0.0535127	-0.0613523	-0.426052	-0.00911113	0.269562	0.118254	-0.236547	0.0942346	-0.120911	0.455214	0.391147	-0.607212	0.011927	0.00990579	-0.296176	-0.0318845	0.118115	-0.433923	-0.0166691	0.167691	-0.0957656	0.144454	0.14663
ENSBTAG00000015630	RLIM	B	-0.0834985	0.0582715	0.293021	-0.15392	-0.0180075	0.0181228	0.217248	0.192988	0.0827157	-0.124854	-0.150128	0.169508	0.124963	0.142199	-0.170129	0.00399833	-0.0715539	-0.116131	-0.104624	-0.818453	-0.192249	0.0915519	-0.536498	0.0870297	0.329258	0.115583	0.0934088	0.0987291	0.0884161	0.263521	0.0695129
ENSBTAG00000009279	TNKS2	B	-0.0133047	0.0863788	0.0388933	0.0116168	-0.0849423	0.0514897	0.130683	0.0372782	0.0625624	-0.0438514	-0.0498563	0.0945626	0.02854	0.108603	0.0531169	0.0908223	-0.0150601	-0.04594	0.0815659	-0.928053	0.0106041	0.0655755	-0.69362	0.1861	0.226074	0.185436	0.164903	0.0847478	-0.0634468	0.0667093	0.0718111
ENSBTAG00000009154	U2SURP	B	-0.0073666	0.104768	0.151164	-0.13128	0.141053	0.056691	-0.0443248	-0.00861534	0.129951	-0.0181465	-0.0626688	0.0813908	0.143539	0.116383	0.0177303	-0.201351	0.00593078	-0.10403	-0.0144606	-0.685477	-0.0724091	-0.0737271	-0.774964	0.21827	0.300205	-0.0235132	0.155952	0.156755	0.0502376	0.373518	0.0187972
ENSBTAG00000010065	TRPC5	B	0.135284	0.157518	-0.0535804	-0.0358809	0.155573	-0.000129638	-0.12976	0.0114204	0.36971	-0.108678	0.0696179	0.219265	0.022856	0.0305525	0.0798123	-0.133775	0.045699	0.181937	-0.246034	-0.780492	0.072276	-0.0188116	-0.486936	0.188544	0.237249	0.0404958	-0.038772	0.408056	-0.212896	-0.0117138	-0.168407
ENSBTAG00000049436		B	0.0242077	0.0318259	-0.273454	-0.298576	0.274073	0.169605	0.056913	-0.133615	0.101098	0.100696	-0.317757	0.356648	0.211086	-0.0307113	-0.13023	-0.225704	-0.261566	-0.142927	0.403268	-0.306782	-0.0257051	-0.177001	-0.523204	-0.0975964	0.155151	0.118679	0.24765	0.333649	0.110439	0.249315	0.000525333
ENSBTAG00000039195	NHS	B	0.181116	0.0395948	0.305205	-0.174668	0.0322776	-0.0641673	0.084237	0.0831947	-0.348201	0.0499454	0.0867181	-0.153436	0.13243	-0.110633	-0.0586608	-0.258118	0.0792952	-0.392121	0.242998	-0.651371	-0.110827	-0.0853236	-0.205019	0.494971	0.228186	-0.00369533	0.25111	0.148125	0.0166375	0.258514	-0.098314
ENSBTAG00000011628	EGFR	B	-0.0423981	0.167101	0.0785435	-0.282327	0.129958	-0.00429535	-0.0966022	0.23646	-0.0546847	-0.223242	0.266719	0.0752221	-0.0978816	0.199295	-0.16136	-0.159557	0.0421793	0.0361145	0.0666667	-0.613212	-0.113962	-0.249205	-0.37452	0.396588	0.307796	-0.200378	-0.0348787	0.369368	-0.123359	0.312747	0.147104
ENSBTAG00000048034	GLTPD2	B	0.300513	0.240331	-0.0771617	0.0908565	0.151722	0.149116	-0.0793455	0.37459	-0.222552	-0.19506	0.171254	0.0448409	0.033075	0.0345866	0.0202373	0.0399029	0.272533	0.0111873	0.127174	-0.722445	-0.170079	-0.392075	-0.379597	0.0981823	0.22861	0.110809	0.00480431	0.15225	-0.178944	-0.21072	-0.0285957
ENSBTAG00000018324	AGO3	B	0.00899297	0.153904	0.202515	-0.252033	0.170482	-0.121325	0.178839	0.0957675	0.0156513	-0.0523247	-0.150853	0.146102	0.0967868	-0.0881219	-0.191567	-0.0171872	-0.0924862	-0.160857	0.07478	-0.584359	-0.0508723	-0.0942224	-0.637529	0.445995	0.309348	-0.153376	0.182061	0.263058	-0.0217199	0.189245	0.135305
ENSBTAG00000000793	LAMC2	B	-0.206764	0.234576	0.157637	-0.0973474	-0.111116	-0.0385653	0.195261	-0.0288171	0.051102	0.0634451	0.341283	0.0563389	0.110047	-0.0756767	0.0290073	-0.0227753	-0.36116	-0.0987416	-0.0850419	-0.583662	-0.0582086	-0.135002	-0.379145	0.484873	-0.047379	-0.279078	0.345489	0.241747	-0.134865	0.223513	0.209025
ENSBTAG00000003708	SEC23A	B	0.11422	0.0619111	0.0267629	0.108809	0.0143507	0.0608017	0.125122	0.0527026	0.125214	0.0586859	0.189601	-0.00865463	-0.106114	-0.0765003	0.0327088	0.163136	0.187672	-0.123254	0.0753662	-1.05563	-0.0178573	-0.132658	-0.33149	0.0720146	0.271445	0.18693	0.0400667	0.0389316	-0.0966386	-0.092701	0.0350517
ENSBTAG00000010388	MGAT4A	B	0.259474	0.0883292	0.0483704	-0.0337919	-0.0335681	-0.144737	0.223589	-0.113787	-0.147824	-0.200028	0.486268	-0.0056005	0.264584	0.202356	0.0811132	-0.157798	-0.0962272	-0.104418	-0.00680415	-0.63798	-0.37344	-0.133692	-0.308029	0.279996	-0.056549	-0.0507131	0.402565	0.192168	-0.0783619	0.088473	0.0660648
ENSBTAG00000011876	MORC3	B	0.0954296	0.0172146	0.289314	-0.186592	0.233735	-0.137657	-0.00347679	0.0830623	0.00936507	-0.0129255	-0.144902	0.105971	0.0048617	-0.0620404	-0.114314	-0.164649	-0.130722	-0.0974218	0.0747002	-0.463476	-0.198304	-0.00186557	-0.749006	0.315835	0.395902	-0.0246546	0.23589	0.0591168	0.0738906	0.306808	0.19091
ENSBTAG00000019733	ADGRL4	B	-0.174608	0.0399788	-0.065273	0.13126	-0.0179616	-0.294035	-0.0908032	-0.00402098	0.174277	-0.133184	0.505158	-0.0316532	-0.133751	-0.0901611	-0.00553711	0.255195	-0.208021	0.0575172	-0.150202	-0.706007	0.0612987	-0.125547	-0.286117	0.432393	0.26748	0.0159499	0.124018	-0.061111	0.168027	0.127789	0.217651
ENSBTAG00000026070		B	0.203587	-0.0188047	-0.0675495	-0.0402068	0.341394	0.205847	0.397893	-0.213271	-0.142472	0.14904	0.0998997	0.182993	0.241471	0.320877	-0.432939	-0.0667101	-0.167568	-0.128108	0.314341	-0.267968	0.164083	-0.205346	-0.543488	0.120385	0.000256901	-0.00178036	-0.0420677	0.139587	-0.0815402	-0.269308	-0.192528
ENSBTAG00000017595		B	-0.073218	0.082573	0.203339	-0.14943	0.148568	0.140126	-0.236974	0.170397	-0.0580919	-0.0844549	0.107173	0.148198	0.0455403	0.147118	-0.0952935	-0.116992	0.0412528	0.00506809	-0.0748548	-0.849744	-0.191978	-0.115153	-0.336118	0.439205	0.257039	0.059294	0.141313	0.251303	-0.0328077	0.169003	-0.1414
ENSBTAG00000015549	PCDH18	B	-0.0818366	0.176288	-0.107234	0.298328	0.134344	-0.132968	0.0328356	-0.28101	0.273088	0.0278246	0.191176	0.0834304	-0.121129	-0.0593054	-0.133277	-0.0768102	0.00831268	0.029452	-0.196002	-0.716103	0.0317897	-0.125128	-0.349616	0.517577	0.0247332	0.0764368	0.213849	-0.0883852	0.163198	-0.132725	0.318866
ENSBTAG00000004427	OSBPL8	B	0.0512736	0.117981	0.168387	-0.197474	0.143689	0.07027	0.0297761	0.0963231	-0.103855	0.00188697	-0.17659	0.126503	0.0812339	0.233853	-0.0228293	-0.0197691	-0.371739	-0.0374006	0.146008	-0.63362	-0.165676	0.045223	-0.694703	0.132969	0.263393	-0.046032	0.192973	0.129915	0.114204	0.322475	0.00135172
ENSBTAG00000001209	PHLDB2	B	0.197508	0.148223	-0.0112052	0.069786	0.0773613	0.0610175	0.0652534	0.204524	-0.205103	-0.100979	0.272139	-0.062238	0.113751	-0.396947	0.0316562	-0.248532	-0.00629078	-0.00542332	0.0909171	-0.7962	-0.109132	0.0518062	-0.456331	0.338134	0.119923	0.195518	0.125865	0.141488	0.0997511	-0.0421821	0.0359419
ENSBTAG00000017469	CCDC88A	B	-0.0761878	0.129967	0.254892	-0.114049	0.144498	0.140053	-0.0732713	-0.0638435	0.110506	-0.098358	-0.298861	0.18501	0.151624	0.166322	0.03355	-0.102793	-0.184629	-0.0905768	-0.259736	-0.509967	-0.0158328	-0.0735588	-0.696105	0.253379	0.337084	0.296438	0.234615	-0.0103734	0.00597943	0.123695	0.10053
ENSBTAG00000012882	CUL5	B	-0.0530664	0.158679	0.218287	-0.0685017	-0.0327658	0.073472	0.0410639	-0.099672	-0.0133548	0.0283678	0.137761	0.0455193	0.179422	0.123262	-0.105208	0.0731036	0.0128021	-0.120294	0.172908	-0.804915	0.269217	-0.0808538	-0.65837	0.177006	0.192524	-0.0430693	0.282222	0.0139301	0.0443306	-0.0240903	-0.139716
ENSBTAG00000007288	CDK19	B	0.213129	0.175855	0.207518	-0.178911	-0.0560602	-0.0199846	-0.0433098	-0.0179552	0.0103544	-0.0165375	0.130096	0.105783	0.114707	0.114669	-0.161008	-0.0395731	-0.235068	-0.11027	0.00492707	-0.488956	-0.0619081	0.242626	-0.842789	0.202857	0.152073	-0.0106643	0.190123	0.20878	-0.120489	0.277939	0.0520474
ENSBTAG00000048881		B	0.173945	0.163741	-0.0286355	0.186432	-0.0434961	-0.108236	0.17451	-0.0254705	-0.03611	0.00323315	0.200468	0.207089	-0.0281988	-0.0193874	-0.276492	0.00170178	0.25321	-0.257685	0.10793	-0.798337	0.0101502	-0.123889	-0.555776	0.210784	0.0474282	0.0658064	0.262647	0.177822	0.0225597	0.0227776	0.00947713
ENSBTAG00000046612	ZNF292	B	-0.279578	0.0436364	0.117858	-0.217388	-0.0361923	0.0569343	-0.068978	0.0477692	0.193277	-0.127664	-0.052596	0.182458	0.152853	0.0702456	0.134685	0.150517	-0.186184	-0.118082	-0.107906	-0.777994	-0.13296	0.139311	-0.467093	0.309744	0.129192	0.00966202	0.322142	0.165528	0.00948247	0.260978	0.0763425
ENSBTAG00000020542	SHE	B	0.0684373	0.0502001	-0.0530095	-0.208089	0.39682	0.303515	0.138903	0.00554368	0.129057	-0.100799	-0.344157	0.0479659	0.0434504	0.223624	-0.329805	0.3135	-0.174604	-0.107066	0.141692	-0.643341	-0.213355	-0.0927262	-0.33344	-0.00373133	0.240667	0.256184	0.151953	0.132331	-0.0400807	-0.0802404	0.0806012
ENSBTAG00000003438	ZBTB43	B	-0.0216843	-0.0425895	0.216344	-0.107683	-0.0861684	0.0796819	0.138709	0.0201098	0.0734186	0.0965912	-0.137474	0.0607055	0.0912687	0.0652782	-0.0692576	-0.0174277	-0.157706	0.112951	0.261206	-0.599693	0.0125395	0.175407	-0.848397	0.15162	0.0431143	-0.132902	0.133094	0.221018	-0.0528004	0.257863	0.0628613
ENSBTAG00000020839	MEGF6	B	-0.0350385	0.068255	0.195676	0.00350487	0.184435	0.151032	-0.470103	-0.162606	0.0331864	-0.247413	0.307532	-0.0493403	0.125571	0.247815	0.00901154	0.177765	0.0573099	-0.0358316	0.0914006	-0.644532	-0.0920774	-0.0388721	-0.236019	0.173291	0.0813675	-0.257131	0.257199	0.389698	-0.331844	0.0713096	-0.0245509
ENSBTAG00000002767	GNB4	B	0.0278584	0.126013	0.0839553	-0.0318795	-0.078896	0.176513	-0.124728	0.00311546	0.14543	-0.0758045	-0.133714	0.0941907	-0.0124626	-0.0400728	0.0783593	0.0882749	0.280449	-0.174923	-0.0349137	-0.540399	-0.184319	-0.0847014	-0.80513	0.234776	0.220715	0.08927	0.282639	-0.0939457	0.264513	0.0332273	0.186589
ENSBTAG00000011944	MTTP	B	0.0465629	0.247114	-0.0138859	0.110495	0.00151491	0.0216006	-0.0947713	0.260944	0.0481016	-0.12648	0.220864	0.070989	0.192622	-0.0090128	-0.0105515	0.0184968	-0.0388593	-0.138026	-0.0184734	-0.872973	-0.0580393	-0.31085	-0.310205	0.144666	0.38478	0.311857	0.130975	-0.0316379	-0.100281	-0.0908219	0.0132862
ENSBTAG00000007163	SLC44A1	B	0.163646	0.0432433	-0.0856861	0.0912916	0.0910048	0.140754	0.133857	0.0962841	-0.0401156	-0.101824	0.185255	0.0400436	-0.0873293	0.0620392	-0.160405	0.229414	0.169361	-0.150726	0.0818617	-0.886651	-0.159551	-0.148113	-0.402303	0.0183416	0.221891	0.293427	0.257735	0.134154	-0.157541	-0.08807	0.014714
ENSBTAG00000013057	CBLB	B	-0.0400616	0.125919	0.143504	-0.365767	0.167736	0.106119	-0.0802948	0.0540964	-0.129231	-0.301587	0.317586	0.0367263	0.0886375	-0.151456	-0.0903158	-0.0206698	-0.196284	-0.100255	0.0136305	-0.51979	0.00800814	-0.00322829	-0.530171	0.497614	0.168124	0.016628	0.105386	0.341507	-0.0285175	0.194027	0.172379
ENSBTAG00000011646	ZNF512B	B	-0.0121341	0.226583	0.0542399	-0.0015597	0.203077	0.110175	-0.420666	0.174956	0.135381	-0.164526	0.21894	-0.163778	0.188567	-0.0337889	-0.190018	-0.146292	0.453774	-0.178459	-0.0412736	-0.498838	-0.0776964	-0.168631	-0.304272	0.2834	0.0875656	0.145296	0.153124	0.369695	-0.344207	0.0265621	-0.0851954
ENSBTAG00000011156	ATP8A1	B	-0.00933719	0.294612	0.0530606	-0.113179	0.0479503	0.123544	-0.0756205	0.0813163	-0.0966	-0.101605	-0.116829	0.169067	0.0102737	0.18976	0.0552871	-0.208307	-0.10673	-0.0251713	0.33191	-0.892356	-0.111188	0.0359545	-0.419354	0.0914296	0.10791	0.100231	0.137369	0.271673	0.0315943	0.165277	-0.0219431
ENSBTAG00000020855	PTPN4	B	0.0151532	-0.00426706	0.231992	-0.34669	0.144951	0.0828651	0.0457553	-0.0153436	-0.0708104	-0.137604	-0.225965	0.237872	-0.0128823	0.363587	-0.218272	-0.0425336	-0.476496	0.0360988	0.0853718	-0.278182	0.00162341	0.137555	-0.557391	0.319162	0.24728	-0.152306	0.238347	0.0744456	-0.0880672	0.342394	0.0223569
ENSBTAG00000026673	KPNA5	B	-0.080011	0.257474	0.11538	0.0159542	0.0228778	0.0706379	0.0216959	-0.120912	0.103866	-0.113654	0.202474	0.113283	-0.0688355	0.265009	-0.137907	-0.14021	0.162907	0.0127779	0.156949	-0.783411	-0.173576	-0.205909	-0.514115	0.104279	0.202719	0.0763086	0.400332	0.097909	-0.0575394	-0.0256536	0.0189008
ENSBTAG00000009112	TRAM2	B	0.00948842	0.0146858	-0.0437327	-0.190468	0.25375	0.151629	-0.152813	0.126385	-0.0600764	0.0195886	0.14018	-0.10785	0.102617	0.403146	-0.145547	-0.243707	0.100001	0.130883	0.0483822	-0.788725	-0.0524993	-0.0286864	-0.245096	0.0865669	0.203326	-0.0760663	0.0515661	0.444476	-0.308516	0.0684842	0.0886281
ENSBTAG00000021396	HEG1	B	0.389945	-0.106352	-0.0496193	-0.094948	0.150789	0.248097	-0.193443	0.212545	0.158953	-0.0451884	0.277046	0.00594108	-0.129102	0.193125	-0.326415	-0.153382	0.0558431	-0.170957	0.010815	-0.682576	-0.0987417	0.0977415	-0.293601	0.265029	0.10156	-0.0453968	-0.0309283	0.389786	-0.230598	0.0495418	0.0444903
ENSBTAG00000020654	BAZ2B	B	0.00233502	0.0601331	0.200603	-0.162651	0.0958758	0.0292604	-0.0126361	0.132322	-0.00779498	-0.153134	-0.0527872	0.0597885	0.0810051	0.0997629	0.105619	-0.0212266	-0.430726	-0.345663	0.133196	-0.649142	0.105028	-0.0762877	-0.473929	0.354973	0.307481	-0.0486251	0.298164	-0.0475187	0.0865433	0.224179	0.105853
ENSBTAG00000014088	MBNL3	B	-0.00038688	0.100575	0.0905545	-0.0572797	0.0369718	0.125344	0.0685773	0.267958	0.0281519	-0.024668	-0.0224109	0.115471	0.237906	0.104272	-0.141305	0.146985	-0.273465	-0.0127997	-0.0140106	-0.713092	-0.126487	-0.0516677	-0.575823	0.351175	0.157967	-0.295861	0.112723	0.132465	-0.0496785	0.282823	-0.000984606
ENSBTAG00000012687	INSR	B	0.0913824	0.133811	0.0902892	-0.130561	0.0855873	0.123022	0.0540782	0.0474183	-0.168074	-0.233562	0.370235	-0.0294093	-0.015428	0.413644	-0.211677	-0.232814	-0.111765	0.00312201	-0.153479	-0.504676	-0.145411	-0.011651	-0.167328	0.248108	0.0481321	-0.293694	0.173769	0.509647	-0.277838	0.306652	-0.0115303
ENSBTAG00000008575	CGNL1	B	0.0575235	0.0876924	0.0249623	0.160177	0.0975936	0.0531523	-0.0636231	0.106939	-0.0685253	-0.120324	0.535652	0.100063	-0.161091	0.02297	0.00829066	-0.131068	0.0934786	-0.289378	-0.0894898	-0.75225	-0.141656	0.0896153	-0.364867	0.300884	0.0291804	0.14958	0.141464	0.262817	-0.20884	0.12014	-0.0510619
ENSBTAG00000047679	DNTTIP2	B	-0.308064	0.0630197	0.131966	-0.254488	0.245949	-0.0718727	-0.0540331	0.200222	0.207419	0.0175603	-0.254643	0.239329	0.227273	0.0386684	-0.2351	-0.00850544	-0.146081	0.0709563	-0.205291	-0.61336	0.083599	-0.0128342	-0.517588	0.133396	0.292973	-0.0469581	0.110432	0.140907	0.179724	0.201524	0.143899
ENSBTAG00000050482	ZNF148	B	0.163972	0.100383	0.239367	-0.126893	0.0683495	0.0327287	-0.0825407	0.0234279	0.194719	0.203294	-0.0724656	0.0634443	0.0360208	0.10158	0.00766616	-0.080963	-0.167644	-0.0740759	-0.0122256	-0.832133	-0.0317373	-0.0365247	-0.623717	0.148439	0.219993	0.184313	0.178137	0.012444	-0.022765	0.15533	0.0300748
ENSBTAG00000013060	IQGAP1	B	-0.034887	0.254454	0.168116	-0.0982788	0.0511874	-0.0772515	0.0183755	-0.0076845	-0.0169512	-0.0353297	0.084119	0.167441	0.104214	0.100582	-0.0932698	0.0402822	-0.139818	0.0632551	-0.0283702	-0.756662	0.0131572	0.145171	-0.725764	0.135319	0.170796	-0.023235	0.063118	0.122736	-0.115548	0.243748	0.206979
ENSBTAG00000018469	ALDH6A1	B	0.17231	0.227013	-0.0155649	-0.0248928	0.182704	0.168844	0.0471125	0.239747	-0.180967	-0.114199	0.131146	-0.0393582	-0.0130491	-0.0622782	0.0359649	-0.10514	0.142887	-0.00877595	0.0982921	-0.879316	-0.112454	-0.127297	-0.431499	0.0893278	0.242107	0.0574569	0.310482	0.106288	-0.154541	0.0489329	-0.0312834
ENSBTAG00000051782	ATAD2	B	0.176067	0.189791	0.393064	-0.0936315	0.117635	-0.0436963	0.116571	-0.114744	0.0807469	-0.139688	-0.186109	0.198903	0.107471	0.013554	-0.201129	0.00909205	-0.308258	-0.0342241	0.0726522	-0.455242	-0.24898	0.118913	-0.701605	0.180651	-0.0148219	-0.00907645	0.255852	0.194224	-0.0172449	0.242196	0.101068
ENSBTAG00000000827	TAOK1	B	0.100365	0.321321	0.32769	-0.358759	-0.0439625	0.260084	0.0713323	0.15065	0.218624	0.0200738	0.0802216	0.101053	0.158026	0.0224461	-0.18091	0.0873693	-0.195207	-0.210828	-0.067045	-0.591484	-0.208814	-0.217747	-0.434221	0.356625	0.127798	0.00184869	-0.00681532	0.23278	-0.0915482	-0.0572832	0.0263178
ENSBTAG00000003855	FAM120C	B	-0.0225041	0.0761341	-0.180276	-0.0815069	0.067115	-0.0656756	-0.151929	0.204263	-0.107289	-0.153704	0.173897	0.10599	0.130236	0.0991936	0.0666258	0.0783069	0.0059062	0.0891924	0.0473281	-0.805057	-0.135242	0.0208204	-0.547791	0.377597	0.272423	0.148216	0.0576375	0.161968	0.0589276	0.107483	-0.0982846
ENSBTAG00000014205	PRKAR2A	B	-0.0881761	0.149364	-0.0183683	0.195061	0.0803108	0.103651	0.0459924	-0.0404656	0.0208468	-0.0712372	0.144907	0.104038	0.111784	0.183745	0.0235972	-0.0609135	0.0249158	0.135423	0.0737238	-0.869139	-0.153516	0.00465707	-0.593659	0.0329168	0.203525	0.134706	0.0405432	0.196084	-0.240763	0.0437147	0.0827308
ENSBTAG00000013760	COL4A6	B	-0.0942804	0.0525275	0.234878	0.0135866	0.408536	0.146355	-0.127606	0.331977	0.158507	0.215492	0.260544	-0.0426273	-0.146388	0.175414	-0.305006	-0.407345	-0.0278034	0.104449	0.0392614	-0.361983	0.0110081	-0.247049	-0.109054	0.413588	-0.14144	0.0627212	0.026741	-0.156283	-0.472904	-0.0381312	0.0223147
ENSBTAG00000000229		B	0.0298851	-0.0842505	0.29581	-0.315088	0.117608	0.10121	0.0379038	0.299304	0.00773536	-0.291375	-0.354193	0.116159	0.0847843	-0.254135	-0.00991904	0.191452	0.0448617	-0.318214	0.0315591	-0.449238	-0.0199155	-0.166907	-0.0319811	-0.2325	0.396187	0.0286291	0.305777	0.441253	0.100627	-0.0166734	-0.0863546
ENSBTAG00000005445	SLC35D1	B	0.256021	0.122564	-0.0203121	-0.0973507	0.0180844	0.024313	-0.21738	-0.0531961	0.0660892	0.0187251	0.319251	0.0512833	0.241054	-0.0105598	-0.0371686	-0.210886	0.0517115	-0.111614	0.178606	-0.818172	-0.0960736	0.078807	-0.449874	-0.10364	0.132792	0.144949	0.0833282	0.305013	-0.136298	0.129879	0.140054
ENSBTAG00000015554	TMF1	B	-0.204502	-0.0931529	0.236117	-0.297318	0.0598108	-0.0286722	-0.013424	0.138235	0.160825	0.0814288	-0.114998	0.10552	0.0413922	0.155123	-0.0815876	0.0638442	-0.272728	0.0175599	-0.111376	-0.682342	0.159335	0.062443	-0.527788	0.179428	0.208335	0.100367	0.14584	-0.0735495	0.013491	0.427555	0.144788
ENSBTAG00000005021	SEMA5A	B	0.146202	0.0771371	0.133891	0.0113859	0.120882	-0.101779	-0.274535	0.0175614	0.0566801	0.170896	0.208841	0.0846841	-0.0191601	0.253777	-0.380115	-0.000429834	0.0685196	-0.185494	-0.0209393	-0.488614	0.0177491	-0.15746	-0.448269	0.49748	0.18819	-0.163359	0.133653	0.150841	-0.311037	-0.0872539	0.300076
ENSBTAG00000000706	ADAMTS1	B	0.0460272	0.33852	0.0336361	0.0267854	0.0167185	-0.00213304	-0.0436018	0.0942803	0.109625	-0.171276	0.135379	-0.0769316	-0.140777	0.262117	-0.0878739	-0.0767451	0.0749138	0.0417777	0.0105534	-0.824096	-0.160038	-0.112813	-0.413583	0.320759	0.0897412	0.0663042	0.223225	0.204948	-0.155545	-0.0647344	0.234837
ENSBTAG00000017490	PLD1	B	0.0539391	-0.00957988	0.0551919	0.114452	0.270231	0.148893	-0.0558641	0.113628	-0.0447953	-0.0560337	-0.022008	0.158428	0.111728	-0.123235	-0.0742341	0.214227	-0.239108	-0.0208273	0.0980208	-0.673339	0.0540768	-0.111958	-0.463385	-0.0891634	0.442028	0.0752661	0.0396572	0.450659	-0.218633	-0.0261922	-0.172069
ENSBTAG00000021874	KIF14	B	-0.0298404	0.0662917	0.236143	-0.266986	0.192803	0.42533	-0.17909	-0.0954481	-0.0363599	-0.316029	-0.118193	0.173407	0.143364	0.149089	-0.214908	-0.147956	-0.160285	0.05299	-0.132313	-0.280473	-0.134614	-0.0208096	-0.296228	0.350471	0.130222	-0.046703	-0.02248	0.401209	-0.22841	0.490174	-0.0843676
ENSBTAG00000012558	ADAMTS12 ENSBTAG00000012558	B	0.00113743	-0.00804777	-0.147366	0.0436496	0.0480273	-0.103446	-0.129507	-0.0918516	0.179824	0.0545536	0.444827	-0.0588748	0.0544197	-0.105793	-0.343216	0.0920273	0.144862	0.0658044	-0.210807	-0.543817	-0.0190626	-0.0714272	-0.125685	0.549629	0.208358	-0.267473	0.234164	0.355803	-0.0902464	0.054109	-0.214577
ENSBTAG00000048448		B	0.0561859	-0.23953	-0.0419957	-0.130598	0.25404	-0.00106492	-0.0335493	0.237698	-0.0442063	0.00580419	0.0478893	0.0424704	0.416702	0.0400921	0.177324	-0.0842868	0.00983626	-0.0537868	0.145478	-0.349118	0.0358755	0.072882	-0.822704	0.222282	0.178598	-0.0973512	-0.103095	-0.148808	-0.120029	0.300778	0.0261895
ENSBTAG00000001810	SCAF11	B	-0.123917	-0.0229841	0.291006	-0.207535	0.129615	0.0646223	-0.123547	0.0518982	0.110817	-0.117473	-0.256563	0.168368	0.0633807	0.240703	-0.0914159	0.0105169	-0.311204	-0.0193353	-0.046088	-0.463646	-0.0522476	0.103486	-0.704401	0.129532	0.294738	0.0525548	0.210589	0.0347296	0.109907	0.287808	0.186085
ENSBTAG00000020233	CCDC186	B	-0.216067	0.141439	-0.0786922	-0.0937836	-0.000148666	0.106282	0.0474325	-0.134757	0.0463201	-0.0490392	-0.136133	0.0473401	0.137757	0.0928177	0.0101631	0.0938462	-0.0966187	-0.0575419	-0.0954328	-0.702278	-0.0195998	0.0103256	-0.603172	0.274255	0.235093	0.245971	0.285764	-0.0243233	0.101584	0.367982	0.0632136
ENSBTAG00000011287	ATXN7	B	0.145746	0.120856	0.283174	-0.235078	0.336575	0.238352	-0.0792427	0.104302	0.074059	-0.333755	-0.0392084	0.182019	-0.0304432	0.0782976	-0.202637	-0.0138089	-0.15445	-0.0678952	-0.00507358	-0.266504	-0.10208	0.170793	-0.537922	0.105024	0.154051	-0.0408438	-0.0821401	0.464547	-0.438413	0.190813	-0.0191124
ENSBTAG00000014807	DPP8	B	0.0376579	0.146289	0.201598	-0.20164	0.0227133	-0.112606	0.00409787	0.155534	-0.033889	-0.0445595	0.139244	0.161298	0.201115	0.0742768	-0.124576	-0.172537	-0.112652	-0.067825	-0.0571525	-0.606161	-0.00993323	0.0129862	-0.707416	0.291477	0.289019	-0.0859313	0.181242	0.164221	-0.0387138	0.257482	0.035341
ENSBTAG00000011321	NUGGC	B	-0.092302	0.0922041	0.391939	-0.272464	0.0763541	0.430114	-0.0141825	0.27058	-0.163205	-0.0851028	-0.193401	-0.054029	-0.012532	-0.0739978	-0.19554	0.315532	-0.140644	-0.378445	0.38952	-0.0517248	-0.119823	-0.00318227	-0.250758	-0.196342	0.276941	-0.126303	0.196165	0.361208	-0.163595	-0.140159	-0.0728267
ENSBTAG00000005294		B	-0.241466	0.123889	0.0705286	0.183129	0.0181654	0.221452	-0.00125391	0.103033	-0.298138	0.100663	0.238545	0.0113304	0.12355	0.0495922	-0.122414	-0.00753064	0.182275	0.0441762	0.147342	-0.856286	-0.0837643	0.0746811	-0.0227764	-0.262751	0.281529	-0.106528	-0.243799	0.197929	-0.141095	0.168672	0.0473207
ENSBTAG00000045326		B	0.134187	0.231404	0.104316	-0.259406	0.0952964	0.136023	0.226855	-0.22563	-0.167595	-0.0210939	-0.106259	-0.0387229	0.282862	0.0944512	0.338879	0.108894	-0.0138743	-0.167627	-0.107566	-0.338374	-0.15164	-0.096196	-0.609252	0.482727	0.123143	-0.0980713	0.00545009	0.299182	-0.087689	-0.0241937	-0.15048
ENSBTAG00000018035	TGFBR1	B	0.0227517	0.110902	0.0783482	0.0157327	-0.0741233	0.0832904	0.0383523	0.0120545	0.268849	0.227091	0.128329	0.0853341	0.0277512	-0.0997598	0.0269312	-0.137864	0.117457	-0.0449707	-0.251559	-0.864529	0.0311255	-0.0855774	-0.518671	0.218029	0.149276	0.122383	0.217616	0.125118	-0.0684921	-0.0235641	0.062389
ENSBTAG00000004423	ARHGAP42	B	-0.0523704	0.144023	0.238115	0.117412	-0.248969	0.0632647	0.0124488	0.248508	0.0764073	0.00685032	0.342036	-0.120715	-0.0263496	0.131708	-0.0930541	-0.0217048	-0.131851	-0.0928215	-0.206581	-0.676622	-0.0076818	0.0669852	-0.355585	0.337854	0.102433	0.0702524	0.0235122	0.349067	-0.391759	-0.0433159	0.138504
ENSBTAG00000051464		B	0.21592	0.0897291	0.261405	-0.308585	0.0382767	-0.0286462	-0.0433682	0.12865	0.0599364	-0.0942327	-0.0429736	0.0187663	0.0944982	0.0660123	-0.0505928	-0.000246027	-0.0907169	0.0598857	-0.0447738	-0.460291	0.126669	-0.031565	-0.71792	0.373047	0.0926456	-0.264447	0.118649	0.353089	-0.19651	0.205007	0.0726835
ENSBTAG00000054671		B	0.0137996	0.0986847	-0.149077	0.0899467	0.168597	-0.128656	-0.0688223	-0.164708	0.0719394	-0.0236261	0.404207	-0.0238971	0.00667777	-0.143025	-0.315449	-0.0565372	0.00967653	0.196658	-0.0539302	-0.3598	0.0959544	-0.174898	-0.346182	0.696515	0.193447	0.0869667	0.265613	0.0705442	-0.326957	-0.120479	-0.0131811
ENSBTAG00000016005	PPP3CA	B	-0.0131553	0.211456	-0.123856	0.176707	-0.0856954	-0.0731553	0.0516238	-0.0144116	-0.0745505	-0.0688787	0.405084	0.147699	0.0606826	0.0285344	0.18118	-0.133643	0.310015	-0.0165036	-0.187298	-0.828576	-0.185169	-0.135249	-0.320554	0.00445444	0.249223	0.0322167	0.134209	0.138547	-0.0871153	0.130317	0.0858632
ENSBTAG00000008940	NPTX1	B	-0.135161	0.150079	-0.221529	0.193518	-0.120793	0.111639	0.032098	0.127245	0.137938	-0.183989	0.250456	0.257849	-0.103418	0.470462	-0.176075	0.0300194	0.0271377	-0.244155	-0.20371	-0.350866	0.0193885	-0.314765	-0.283156	0.0529729	0.13501	-0.337195	0.445863	0.317472	-0.0234674	-0.0806884	0.0198209
ENSBTAG00000044153	SH3PXD2A	B	0.22953	0.172246	0.163375	-0.249718	0.0433832	0.182853	-0.139753	0.144559	-0.0447701	-0.291557	0.296791	-0.201864	0.149962	0.239136	-0.179951	-0.193568	-0.103476	-0.14088	-0.0467488	-0.352183	-0.147374	-0.0152618	-0.18931	0.27098	0.169849	-0.212841	0.224669	0.403224	-0.447181	0.275949	-0.0100715
ENSBTAG00000050958		B	0.150291	0.305048	0.0851427	-0.0507992	0.0761346	-0.18249	0.0878827	0.146312	-0.117745	-0.0526158	0.222557	-0.0744767	0.000934673	-0.101133	0.0901767	-0.0783763	-0.0812579	-0.19409	0.0898231	-0.788266	-0.239007	0.0176247	-0.450146	0.18544	0.15607	-0.0934008	0.230607	0.16213	0.185842	0.1087	0.203089
ENSBTAG00000006732	NRCAM	B	0.251293	-0.0535472	0.0312622	-0.185096	0.317777	0.0882858	-0.0482573	0.341472	0.267925	-0.064942	0.180704	-0.1462	-0.101043	0.146224	-0.133577	-0.219142	-0.292429	-0.381501	0.152287	-0.368312	0.134471	-0.113906	-0.000619102	0.0938604	0.467665	-0.280952	0.137276	-0.311456	-0.139062	0.0434281	0.186111
ENSBTAG00000022169	PREX2	B	0.019763	0.199041	-0.0832622	-0.192605	0.189348	-0.134588	-0.00568061	-0.00826791	0.060733	-0.0279924	0.200483	0.0390235	0.133437	0.0331816	0.0702909	0.228992	0.202555	-0.11711	-0.0653628	-0.614225	-0.25403	0.197715	-0.706508	0.226297	0.00960844	-0.0844552	0.129642	0.239214	0.0567168	-0.0597947	0.117841
ENSBTAG00000012077	SLF2	B	0.0183573	0.169656	0.110381	-0.12784	0.0706108	-0.0124101	0.00712663	0.133091	0.197017	-0.126737	-0.022868	0.157823	0.175102	0.152937	-0.0967024	-0.0449836	-0.0595294	-0.122981	-0.0632188	-0.743376	-0.120491	-0.0773635	-0.624576	0.239599	0.23059	0.20311	0.210059	0.0755292	-0.0160728	0.179969	-0.0718086
ENSBTAG00000016230	BRWD3	B	-0.0370719	0.0137547	0.17709	-0.250658	0.0727176	0.0385709	0.136797	0.167941	0.219465	-0.110795	-0.0449571	0.302353	0.0054594	0.136454	-0.0237654	-0.106822	-0.119701	-0.175379	-0.0952138	-0.716032	-0.024148	0.0218504	-0.536401	0.117528	0.275769	0.0391814	0.0668561	0.0579923	0.127962	0.364426	-0.101222
ENSBTAG00000002341	ETS1	B	0.234388	0.197315	-0.0535077	-0.0338173	0.0761418	0.0327785	-0.0139802	0.236795	0.0594151	-0.1345	0.11587	-0.0327054	-0.00199426	-0.0896449	-0.216392	0.0108002	0.0395034	-0.156641	0.0126088	-0.812083	-0.0612541	0.0318097	-0.422338	0.285436	0.054793	0.186999	0.414627	-0.00551059	-0.0828937	-0.0317433	0.159727
ENSBTAG00000012010	PANX1	B	0.0721248	0.417665	0.0061298	-0.0785796	0.0450909	0.0873844	-0.243201	0.0767495	-0.00359146	-0.0350684	0.0764232	0.0192969	-0.0100534	0.124658	-0.069309	-0.0283316	0.288778	0.10847	0.0735984	-0.902202	-0.0707696	-0.110008	-0.148435	0.22209	0.171428	0.0686312	0.0292441	0.151024	-0.244401	0.0764698	-0.171305
ENSBTAG00000002362	APOLD1	B	-0.180734	0.0807444	0.186808	0.0606051	-0.0140587	0.122423	-0.0790074	-0.277197	0.0108193	-0.12503	0.17742	0.111082	-0.134819	0.430189	-0.0645379	0.0208516	-0.311332	-0.0336496	-0.256492	-0.372492	-0.193282	0.646932	-0.191177	0.387674	-0.0121918	0.0218196	-0.138068	-0.039839	-0.0701164	0.0878104	0.148845
ENSBTAG00000021237		B	0.0342965	0.0196263	0.0297134	-0.000964494	0.253654	0.242141	-0.191087	0.105184	-0.296045	-0.46649	0.263543	-0.0304593	0.171423	0.361326	-0.209251	-0.204501	-0.148001	0.0336038	0.0475445	-0.371914	-0.0556858	-0.00610771	-0.232436	0.349167	0.1233	3.24401e-05	0.102343	0.441793	-0.288585	-0.0235685	-0.0535955
ENSBTAG00000014609	PPP1R12A	B	0.0612085	0.066004	0.114693	-0.188806	0.0570527	0.056393	0.0186652	-0.0404756	0.0916468	-0.335812	-0.0933403	0.234094	0.141594	0.186506	-0.0273197	-0.273596	-0.120228	0.0423472	-0.0645724	-0.460981	-0.0436181	0.240792	-0.728983	0.18124	0.233118	-0.0596418	0.264354	0.0835942	0.0720219	0.251699	0.0403506
ENSBTAG00000005227	ATF6	B	-0.00786073	0.0261189	0.235273	-0.13813	0.117168	0.275406	-0.0190974	0.0722467	0.0319959	0.0481378	0.0399509	-0.0627813	0.00061231	0.0702737	-0.213078	0.0793136	0.0997765	0.117819	0.164242	-0.716319	-0.0061609	-0.0619091	-0.623412	0.0729329	0.300861	0.201231	-0.0359912	0.198654	-0.24836	0.0620107	-0.080922
ENSBTAG00000015371	GABPB2	B	-0.0291264	-0.113904	0.253735	-0.305383	-0.107112	0.100599	-0.092397	0.238067	-0.0681658	-0.178703	-0.0313211	0.255464	-0.00263896	0.178809	-0.114791	-0.0594972	-0.123891	0.0981836	0.201506	-0.393434	-0.068168	0.150552	-0.699848	0.189322	0.0668418	-0.106779	0.114513	0.215201	-0.0906808	0.390072	0.132976
ENSBTAG00000001920	POLQ	B	-0.0389899	0.115724	0.327301	-0.280154	0.0233881	0.136401	-0.140482	-0.273364	0.0829508	-0.0631629	-0.196015	0.234825	0.186003	0.318153	-0.104416	0.22636	-0.153514	-0.0788244	-0.113326	-0.110715	-0.14779	0.113615	-0.601387	0.169046	0.170577	-0.116394	-0.112529	-0.0276449	-0.117367	0.516641	0.0550892
ENSBTAG00000005964	PIGG	B	-0.0800074	0.216281	0.0401745	-0.0649437	0.123581	-0.0844422	-0.0936317	0.174397	0.0199629	-0.261292	0.321449	-0.169054	-0.0936432	-0.0271256	0.120612	-0.122372	-0.0205406	-0.0947334	0.237115	-0.517298	-0.0495695	0.0849438	-0.617076	0.223871	0.154009	0.011682	0.0465086	0.412876	-0.0683803	0.294341	-0.117693
ENSBTAG00000011580	DAG1	B	0.0801583	0.128401	-0.154445	-0.0923105	0.0908206	0.148417	-0.0473724	0.0889166	0.125377	-0.107643	0.28743	-0.0741312	-0.131107	0.320155	-0.157526	0.0845339	0.0727612	0.128425	-0.0290734	-0.79414	-0.0362209	0.155853	-0.319767	0.229094	0.0725216	-0.0439978	-0.0481218	0.298341	-0.36234	0.0960911	-0.00909964
ENSBTAG00000007802	BCLAF1	B	0.0408482	0.109777	0.15424	-0.183345	0.115019	-0.00856922	-0.044411	0.113156	0.14981	-0.09575	-0.123423	0.130088	0.130156	0.137858	-0.0559575	-0.045226	-0.0907378	-0.0992703	0.0601839	-0.743469	-0.0184845	-0.00601411	-0.639992	0.0749567	0.321098	0.0850969	0.268893	-0.0147254	-0.0133762	0.232667	0.0588997
ENSBTAG00000026953	TRIP11	B	-0.00987263	0.000296956	0.385631	-0.171106	0.277065	0.0693742	-0.0640239	-0.035263	-0.0563458	-0.133903	-0.229105	0.110895	0.222399	0.0626832	-0.134518	0.102279	-0.225216	0.0534661	0.0602358	-0.692727	0.00939133	0.0539872	-0.461986	0.133511	0.435544	-0.050231	-0.053237	0.132735	0.0911133	0.0299946	0.0869309
ENSBTAG00000009023	TMTC3	B	-0.0189443	0.189605	0.0730676	0.0275832	0.149395	0.148601	0.108976	-0.00216287	0.241734	-0.176528	-0.175421	0.0724673	0.0926305	0.00200477	-0.0585349	0.0364406	-0.0598026	-0.232966	0.0376822	-0.732079	-0.131973	-0.111712	-0.509654	0.255976	0.277481	-0.0188703	0.198876	0.266136	-0.1294	0.200665	-0.0212731
ENSBTAG00000025029	MAN2A1	B	0.0649694	0.0766768	-0.0103614	-0.062695	-0.00383825	0.217759	-0.00575097	0.0853156	-0.0871785	-0.0141405	0.0739553	0.139236	-0.0235754	0.0505386	-0.0520886	0.0658865	0.103899	-0.0490444	0.16904	-0.901885	-0.157849	-0.0574058	-0.382051	0.126827	0.182903	0.153763	0.241945	0.256182	-0.297597	0.0267856	0.0697798
ENSBTAG00000015093	ADAMTS13	B	0.00839011	0.140024	0.0722597	-0.103697	0.0851068	0.0925802	-0.265435	0.211214	0.116639	-0.207938	0.295054	-0.0361852	0.116086	0.118809	-0.4452	-0.17711	0.03077	0.177165	-0.245186	-0.256789	0.10254	-0.26287	-0.264799	0.40357	0.144341	-0.311073	0.245746	0.339172	-0.0834284	-0.231561	0.191807
ENSBTAG00000001899	KCNH7	B	0.267853	0.181252	0.340407	-0.245461	-0.0156661	0.159127	0.0787584	0.239371	0.0783719	-0.272621	0.146429	-0.11166	0.291028	0.0816709	0.0745359	-0.293097	-0.592409	-0.137984	-0.0883419	-0.217111	-0.0254762	-0.39921	0.0531238	0.172021	0.0572828	-0.0670238	0.102459	0.241544	0.174685	-0.146017	-0.127841
ENSBTAG00000052795		B	0.142754	0.174781	-0.227692	-0.057588	0.054117	-0.113483	-0.0345392	0.129792	0.0166797	-0.149001	-0.0271335	-0.0277046	-0.00159584	0.0268584	0.0698575	0.105651	0.270661	-0.0682409	0.267961	-0.768968	0.0235783	-0.217445	-0.245237	-0.00458247	0.42166	0.146506	0.319647	-0.0407489	-0.289918	0.0103845	0.0929886
ENSBTAG00000008048	GCFC2	B	-0.122097	0.0684422	0.191327	-0.111655	0.0897078	-0.101637	-0.0131293	0.0549912	0.0228563	0.0214958	-0.00662667	0.344632	0.149218	-0.0072939	-0.0594619	-0.0704995	-0.23135	0.0106827	-0.115805	-0.610661	-0.0540591	0.288163	-0.555297	0.375886	0.254397	0.0343979	0.104616	-0.00996613	-0.225453	0.281229	0.00295014
ENSBTAG00000000201	LTN1	B	-0.00168588	0.0606512	0.185637	-0.190714	0.207276	0.0463986	-0.166066	0.0301398	0.136397	-0.115389	-0.085639	0.369401	0.136815	0.11474	-0.146941	-0.0217719	-0.0850416	-0.110454	-0.0662237	-0.698493	0.0150857	-0.0049864	-0.568413	0.271163	0.253521	0.0578354	-0.0699354	0.103454	0.0228682	0.144749	0.175622
ENSBTAG00000037702	SP140L	B	0.0449632	0.124996	0.0764926	-0.276422	-0.0275497	-0.0216715	-0.0953892	0.124615	0.0106606	-0.153868	-0.0268815	0.155334	0.066958	0.0946018	0.0466979	-0.00704113	0.0111216	-0.000776161	-0.15665	-0.692921	0.0167555	-0.0966883	-0.47144	0.265882	0.288249	-0.102475	0.339667	0.402262	0.141661	-0.157298	0.0761542
ENSBTAG00000009798	DCDC2	B	0.226875	0.163059	0.109245	0.107554	0.273634	-0.0908626	-0.0550573	0.137258	-0.0667444	0.135784	-0.089945	0.0702679	-0.0922308	0.0145548	-0.0970101	-0.274575	0.0828384	-0.0240451	0.208899	-0.645704	-0.10506	-0.00516607	-0.305611	0.115676	0.346512	-0.183079	0.166033	0.309626	-0.33142	-0.279113	0.177805
ENSBTAG00000048958		B	0.103662	0.185738	0.0448444	-0.014006	0.0825443	0.0737421	0.021754	0.274711	0.0384147	-0.0216259	0.235923	0.0576599	-0.0100124	-0.153159	-0.276742	-0.00143614	0.0207459	-0.120113	0.0335908	-0.607466	-0.117857	-0.0394058	-0.367384	0.32826	0.212846	-0.275032	0.353519	0.388579	-0.137565	-0.228599	-0.0861295
ENSBTAG00000020042	KLHL28 ENSBTAG00000020042	B	-0.0252769	0.085403	0.0383202	-0.0606491	0.0929164	-0.0290499	-0.0540325	0.256063	0.255428	-0.0223058	-0.141437	0.104637	0.16569	0.0061117	-0.262188	0.0354396	-0.10532	-0.252889	-0.0946749	-0.529294	-0.00866837	0.0687978	-0.620733	0.396046	0.302772	-0.0989608	0.252816	-0.028805	-0.0347277	0.178601	0.129971
ENSBTAG00000015155	HACD3 ENSBTAG00000015155	B	0.0158816	0.0138038	-0.157723	0.137133	0.058207	0.166916	0.0559257	-0.0171333	0.127743	0.122574	0.197861	0.135862	-0.0159615	0.0120843	0.119225	0.321488	0.0612153	-0.0925939	0.157342	-0.722593	-0.123075	-0.0229118	-0.661397	-0.0949921	0.202197	-0.0407625	-0.164275	-0.0227549	0.165234	0.0539487	0.0115313
ENSBTAG00000008849	SORT1	B	0.221842	0.207148	-0.0775134	0.124222	-0.0156648	0.0465891	-0.0706565	0.0921248	-0.00784739	-0.103207	0.163804	0.0612233	-0.212036	0.0386502	-0.0503562	-0.0269311	0.150108	-0.316014	-0.0801007	-0.743583	0.0368108	-0.0153824	-0.461397	0.136578	0.368387	-0.0154569	0.141273	0.189821	-0.124898	0.210487	0.131975
ENSBTAG00000002291	ZBTB41	B	-0.0466859	0.147903	0.188765	-0.0648873	0.123367	0.0746486	-0.215648	-0.0920895	0.155514	0.0341939	0.0216325	0.168767	0.0308106	-0.0226727	-0.108058	0.0871773	0.12414	0.211714	-0.00952512	-0.465889	-0.467086	0.0505787	-0.614267	0.201679	0.130221	0.124624	0.23737	0.242536	-0.198554	0.181077	-0.231358
ENSBTAG00000032657	TEAD1	B	0.0395633	0.0358179	0.0264587	-0.133955	0.100408	0.195078	0.0716285	0.0170331	0.0707711	-0.192216	0.0820905	0.0617001	-0.0387492	0.00116866	-0.0253608	0.149019	-0.0410574	-0.112736	0.0357369	-0.893054	-0.0914267	0.0528337	-0.305531	0.211361	0.369283	-0.133081	0.141093	0.228614	-0.173978	0.105671	0.145816
ENSBTAG00000002202	CRAMP1	B	0.194582	0.0869461	0.109387	-0.122075	0.0966015	0.205411	-0.139476	0.0672833	-0.00879934	-0.201545	0.0265335	-0.0479673	0.171617	0.255727	-0.222508	-0.291401	0.0299059	0.11631	0.0683779	-0.420656	-0.23961	0.043304	-0.370327	0.248082	0.0662958	-0.29964	0.21526	0.489258	-0.312578	0.221751	-0.0360503
ENSBTAG00000010819	HMBOX1	B	-0.0812438	0.115196	-0.0321522	-0.139031	0.2888	0.184532	-0.0427771	-0.0697169	-0.0293408	-0.199131	0.199203	0.0049388	0.0497681	0.161287	-0.355865	-0.167668	0.0365336	-0.09589	0.0234385	-0.23597	-0.0570367	0.0328065	-0.530808	0.469754	0.236339	-0.0456855	-0.108985	0.350869	-0.347956	0.270081	0.11571
ENSBTAG00000010630	ABHD18	B	0.0519311	-0.121522	0.112439	-0.131159	0.0669325	0.230905	0.16315	0.127647	-0.0752163	-0.148858	-0.414086	0.0321126	0.105339	0.168409	-0.16263	-0.0207084	-0.226699	0.116022	0.0100392	-0.372685	0.0588203	0.153218	-0.6575	0.0927238	0.232829	0.0192426	0.154222	0.0727145	-0.0813929	0.473397	-0.0296374
ENSBTAG00000003111	ATM	B	0.00394311	0.00996209	0.234685	-0.388425	0.126468	0.137559	-0.156703	0.0603558	0.140711	-0.067492	0.0120397	0.215367	0.161801	0.371374	-0.274922	-0.0356173	-0.390427	-0.186824	-0.282661	-0.157264	-0.0691398	0.0821687	-0.458705	0.260511	0.331855	-0.0432494	0.0809252	0.0396432	-0.0941648	0.323581	0.0126438
ENSBTAG00000018186	PDXK	B	-0.0423742	0.0507923	0.276926	-0.121677	0.426983	-0.0758463	-0.0496149	-0.174773	0.183359	-0.000410025	0.201186	-0.114073	-0.186983	0.0222334	-0.543474	-0.0455836	-0.0431891	0.308346	0.074995	-0.303456	-0.164149	0.105723	-0.31938	0.257447	0.13327	0.131452	0.166603	-0.0415401	-0.277776	0.309059	-0.144077
ENSBTAG00000054908		B	0.221107	-0.125417	0.206253	-0.181176	-0.0616087	0.0619476	0.1128	0.0154883	0.266494	0.0795442	-0.114375	-0.00931	0.184349	0.0794329	0.403444	-0.0553979	-0.0801976	-0.270363	-0.116153	-0.247851	-0.00915861	0.00597557	-0.513897	0.623742	-0.081989	-0.195313	-0.139307	0.118512	-0.104189	0.101259	-0.174647
ENSBTAG00000017850	ARHGEF6	B	0.00658274	0.0697823	-0.104532	-0.00395146	0.0893608	-0.0529221	0.119285	-0.0109301	0.0874239	0.0768041	0.172018	-0.107049	0.254994	-0.0862905	0.063364	0.0206099	0.152541	-0.134798	0.022648	-0.929185	0.00583178	-0.0358582	-0.330189	0.331125	-0.0964592	0.0685018	0.21933	-0.0198025	-0.0243076	0.177078	-0.00100454
ENSBTAG00000012599	SMAD3	B	-0.0212274	0.119275	-0.0224269	0.06227	0.143399	-0.0693972	0.0688589	-0.00712339	-0.18014	-0.161842	0.339346	0.0157867	0.0738416	-0.0368145	0.152103	-0.231792	-0.0414749	-0.0335099	-0.079752	-0.787197	-0.207655	0.135691	-0.2921	0.208933	0.0513998	0.092345	0.184627	0.427736	-0.0915797	0.167783	0.0206356
ENSBTAG00000007863	GLS	B	-0.0353769	0.253109	0.0628265	-0.210956	-0.00613579	-0.053913	0.0308112	-0.158186	0.0764903	0.0767172	0.310209	0.151925	0.0576695	0.0517151	0.159261	0.130697	-0.131368	-0.0815025	-0.13854	-0.571954	-0.0485213	0.125771	-0.718331	0.126743	0.0374537	0.0250811	0.108165	-0.093771	-0.00378048	0.3194	0.148291
ENSBTAG00000010694	BICC1	B	0.12676	0.0170434	-0.0605107	0.244564	-0.0194666	0.344544	-0.124353	0.0622918	-0.137776	0.000202205	0.230618	0.0453962	0.0795818	0.114774	-0.155042	-0.148941	-0.156661	-0.0598537	0.0897895	-0.83588	-0.111442	0.0162252	-0.152159	0.0282579	0.135533	-0.109637	0.37151	0.291671	-0.0607484	-0.0381852	-0.0281056
ENSBTAG00000018590	STRN	B	0.111165	0.0390611	0.147553	-0.206792	0.182043	-0.0887889	0.131803	-0.0495574	-0.0890091	-0.111074	-0.000377522	0.0758046	0.154568	0.0941922	-0.0750876	0.005652	-0.219886	-0.00884604	-0.0309446	-0.472607	-0.251912	0.0385794	-0.748151	0.112479	0.271705	0.0347213	0.118471	0.149877	0.178482	0.243189	0.263689
ENSBTAG00000012116	HNF4A	B	0.0722202	0.212918	-0.112079	0.0424559	-0.0433828	0.0923301	-0.0180673	0.168949	0.0463001	-0.0395971	0.176574	-0.0677756	0.140222	-0.0399453	-0.0362872	-0.0448844	0.197093	-0.00329371	0.163649	-0.888726	-0.126007	-0.152482	-0.183075	0.00705975	0.12528	0.285055	0.12407	0.300629	-0.271767	-0.0764448	-0.0509913
[truncated: 794 more rows]
