# Supplementary material for: Periconceptual Maternal Nutrition Affects Fetal Liver Programming of Energy- and Lipid-Related Genes
Source: Animals (Basel). 2023 Feb 9;13(4):600. doi: 10.3390/ani13040600 (PMC9951695; doi:10.3390/ani13040600)
Supplement: Supplementary file 1 [file animals-13-00600-s001.zip › S12_kmeans_OverrepresentedPathways.xlsx]

## Sheet: KEGG
Cluster	adj.Pval	nGenes	Pathways	Genes
A	4.04e-13	22	Antigen processing and presentation	ENSBTAG00000002069 ENSBTAG00000004815 ENSBTAG00000005182 ENSBTAG00000007075 ENSBTAG00000007662 ENSBTAG00000009656 ENSBTAG00000010645 ENSBTAG00000012208 ENSBTAG00000013162 ENSBTAG00000013919 ENSBTAG00000015228 ENSBTAG00000017077 ENSBTAG00000017135 ENSBTAG00000019588 ENSBTAG00000025441 ENSBTAG00000037605 ENSBTAG00000038128 ENSBTAG00000046979 ENSBTAG00000049367 ENSBTAG00000052486 ENSBTAG00000052514 …
A	2.11e-11	14	Graft-versus-host disease	ENSBTAG00000002069 ENSBTAG00000004815 ENSBTAG00000005182 ENSBTAG00000007075 ENSBTAG00000009656 ENSBTAG00000010645 ENSBTAG00000012208 ENSBTAG00000013919 ENSBTAG00000019588 ENSBTAG00000037605 ENSBTAG00000038128 ENSBTAG00000049367 ENSBTAG00000052486 ENSBTAG00000052514
A	6.35e-11	120	Metabolic pathways	ENSBTAG00000000011 ENSBTAG00000000123 ENSBTAG00000000259 ENSBTAG00000000795 ENSBTAG00000001000 ENSBTAG00000001041 ENSBTAG00000001116 ENSBTAG00000001142 ENSBTAG00000001325 ENSBTAG00000001392 ENSBTAG00000001658 ENSBTAG00000001950 ENSBTAG00000001992 ENSBTAG00000002110 ENSBTAG00000002214 ENSBTAG00000002255 ENSBTAG00000002497 ENSBTAG00000002559 ENSBTAG00000002827 ENSBTAG00000002863 ENSBTAG00000002980 …
A	1.89e-08	11	Allograft rejection	ENSBTAG00000002069 ENSBTAG00000004815 ENSBTAG00000005182 ENSBTAG00000007075 ENSBTAG00000009656 ENSBTAG00000010645 ENSBTAG00000012208 ENSBTAG00000013919 ENSBTAG00000019588 ENSBTAG00000037605 ENSBTAG00000038128
A	3.03e-08	11	Autoimmune thyroid disease	ENSBTAG00000002069 ENSBTAG00000004815 ENSBTAG00000005182 ENSBTAG00000007075 ENSBTAG00000009656 ENSBTAG00000010645 ENSBTAG00000012208 ENSBTAG00000013919 ENSBTAG00000019588 ENSBTAG00000037605 ENSBTAG00000038128
A	1.56e-07	11	Type I diabetes mellitus	ENSBTAG00000002069 ENSBTAG00000004815 ENSBTAG00000005182 ENSBTAG00000007075 ENSBTAG00000009656 ENSBTAG00000010645 ENSBTAG00000012208 ENSBTAG00000013919 ENSBTAG00000019588 ENSBTAG00000037605 ENSBTAG00000038128
A	6.39e-07	12	Retinol metabolism	ENSBTAG00000001392 ENSBTAG00000001950 ENSBTAG00000003871 ENSBTAG00000008103 ENSBTAG00000009125 ENSBTAG00000009725 ENSBTAG00000012212 ENSBTAG00000017167 ENSBTAG00000017665 ENSBTAG00000018570 ENSBTAG00000037890 ENSBTAG00000053645
A	1.59e-06	20	Cell adhesion molecules	ENSBTAG00000002069 ENSBTAG00000002823 ENSBTAG00000004815 ENSBTAG00000005182 ENSBTAG00000007075 ENSBTAG00000008114 ENSBTAG00000009656 ENSBTAG00000010645 ENSBTAG00000012066 ENSBTAG00000012208 ENSBTAG00000013148 ENSBTAG00000013167 ENSBTAG00000013919 ENSBTAG00000014357 ENSBTAG00000015991 ENSBTAG00000019588 ENSBTAG00000037539 ENSBTAG00000037605 ENSBTAG00000038128 ENSBTAG00000055282
A	2.66e-06	14	Staphylococcus aureus infection	ENSBTAG00000001271 ENSBTAG00000001517 ENSBTAG00000004840 ENSBTAG00000007153 ENSBTAG00000008612 ENSBTAG00000009656 ENSBTAG00000010645 ENSBTAG00000011196 ENSBTAG00000013919 ENSBTAG00000019588 ENSBTAG00000023177 ENSBTAG00000037605 ENSBTAG00000038128 ENSBTAG00000039995
A	2.1e-05	12	Viral myocarditis	ENSBTAG00000002069 ENSBTAG00000004815 ENSBTAG00000005182 ENSBTAG00000007075 ENSBTAG00000009656 ENSBTAG00000010645 ENSBTAG00000012208 ENSBTAG00000013919 ENSBTAG00000017869 ENSBTAG00000019588 ENSBTAG00000037605 ENSBTAG00000038128
A	2.25e-05	14	Systemic lupus erythematosus	ENSBTAG00000003774 ENSBTAG00000003775 ENSBTAG00000004840 ENSBTAG00000007153 ENSBTAG00000008612 ENSBTAG00000009656 ENSBTAG00000010645 ENSBTAG00000011196 ENSBTAG00000013919 ENSBTAG00000019588 ENSBTAG00000031886 ENSBTAG00000037605 ENSBTAG00000038128 ENSBTAG00000052382
A	2.43e-05	21	Phagosome	ENSBTAG00000002069 ENSBTAG00000002885 ENSBTAG00000004815 ENSBTAG00000005182 ENSBTAG00000007075 ENSBTAG00000008612 ENSBTAG00000009656 ENSBTAG00000010645 ENSBTAG00000012208 ENSBTAG00000012866 ENSBTAG00000013919 ENSBTAG00000014546 ENSBTAG00000017077 ENSBTAG00000017135 ENSBTAG00000017866 ENSBTAG00000018473 ENSBTAG00000019588 ENSBTAG00000037605 ENSBTAG00000038128 ENSBTAG00000039992 ENSBTAG00000047317
A	3.41e-05	12	Arachidonic acid metabolism	ENSBTAG00000003871 ENSBTAG00000009350 ENSBTAG00000012972 ENSBTAG00000021960 ENSBTAG00000030629 ENSBTAG00000037890 ENSBTAG00000039289 ENSBTAG00000040393 ENSBTAG00000043553 ENSBTAG00000046977 ENSBTAG00000050719 ENSBTAG00000051542
A	6.4e-05	6	Asthma	ENSBTAG00000009656 ENSBTAG00000010645 ENSBTAG00000013919 ENSBTAG00000019588 ENSBTAG00000037605 ENSBTAG00000038128
A	0.000484167	12	PPAR signaling pathway	ENSBTAG00000001333 ENSBTAG00000004303 ENSBTAG00000004860 ENSBTAG00000006707 ENSBTAG00000011839 ENSBTAG00000012855 ENSBTAG00000015164 ENSBTAG00000015505 ENSBTAG00000017542 ENSBTAG00000017866 ENSBTAG00000018054 ENSBTAG00000037890
B	1.74e-09	19	ECM-receptor interaction	ENSBTAG00000000793 ENSBTAG00000003658 ENSBTAG00000008300 ENSBTAG00000009256 ENSBTAG00000010716 ENSBTAG00000011412 ENSBTAG00000011580 ENSBTAG00000012849 ENSBTAG00000013760 ENSBTAG00000014575 ENSBTAG00000016525 ENSBTAG00000016566 ENSBTAG00000017032 ENSBTAG00000018160 ENSBTAG00000019929 ENSBTAG00000020141 ENSBTAG00000021316 ENSBTAG00000025210 ENSBTAG00000030190
B	5.52e-06	24	Focal adhesion	ENSBTAG00000000793 ENSBTAG00000003658 ENSBTAG00000006161 ENSBTAG00000008300 ENSBTAG00000009256 ENSBTAG00000011412 ENSBTAG00000011628 ENSBTAG00000012849 ENSBTAG00000013760 ENSBTAG00000014575 ENSBTAG00000014609 ENSBTAG00000014818 ENSBTAG00000016525 ENSBTAG00000016566 ENSBTAG00000017514 ENSBTAG00000017664 ENSBTAG00000018160 ENSBTAG00000019929 ENSBTAG00000021316 ENSBTAG00000025210 ENSBTAG00000027024 …
B	0.000226598	10	ABC transporters	ENSBTAG00000006589 ENSBTAG00000008936 ENSBTAG00000019294 ENSBTAG00000020661 ENSBTAG00000026885 ENSBTAG00000045751 ENSBTAG00000047383 ENSBTAG00000047764 ENSBTAG00000054008 ENSBTAG00000054574
B	0.000397154	27	PI3K-Akt signaling pathway	ENSBTAG00000000793 ENSBTAG00000002767 ENSBTAG00000003658 ENSBTAG00000006161 ENSBTAG00000007545 ENSBTAG00000008300 ENSBTAG00000009256 ENSBTAG00000011234 ENSBTAG00000011412 ENSBTAG00000011628 ENSBTAG00000012687 ENSBTAG00000012849 ENSBTAG00000013760 ENSBTAG00000014575 ENSBTAG00000015802 ENSBTAG00000016525 ENSBTAG00000016566 ENSBTAG00000017514 ENSBTAG00000017549 ENSBTAG00000017664 ENSBTAG00000018160 …
B	0.000397154	12	Bile secretion	ENSBTAG00000000745 ENSBTAG00000002348 ENSBTAG00000003282 ENSBTAG00000006589 ENSBTAG00000008936 ENSBTAG00000022329 ENSBTAG00000025760 ENSBTAG00000026885 ENSBTAG00000045751 ENSBTAG00000047383 ENSBTAG00000047764 ENSBTAG00000054008
B	0.0034786	12	Small cell lung cancer	ENSBTAG00000000793 ENSBTAG00000008300 ENSBTAG00000011412 ENSBTAG00000012849 ENSBTAG00000013760 ENSBTAG00000014575 ENSBTAG00000017514 ENSBTAG00000018160 ENSBTAG00000019929 ENSBTAG00000021316 ENSBTAG00000025210 ENSBTAG00000040350
D	7.58e-06	16	Oxidative phosphorylation	ENSBTAG00000015156 ENSBTAG00000017496 ENSBTAG00000039208 ENSBTAG00000039440 ENSBTAG00000039555 ENSBTAG00000043546 ENSBTAG00000043550 ENSBTAG00000043556 ENSBTAG00000043558 ENSBTAG00000043559 ENSBTAG00000043560 ENSBTAG00000043563 ENSBTAG00000043568 ENSBTAG00000043571 ENSBTAG00000043577 ENSBTAG00000043584
D	5.48e-05	21	Parkinson disease	ENSBTAG00000007737 ENSBTAG00000012335 ENSBTAG00000013863 ENSBTAG00000015156 ENSBTAG00000026768 ENSBTAG00000030974 ENSBTAG00000039208 ENSBTAG00000039440 ENSBTAG00000039555 ENSBTAG00000040518 ENSBTAG00000043546 ENSBTAG00000043550 ENSBTAG00000043556 ENSBTAG00000043558 ENSBTAG00000043559 ENSBTAG00000043560 ENSBTAG00000043563 ENSBTAG00000043568 ENSBTAG00000043571 ENSBTAG00000043577 ENSBTAG00000043584
D	5.48e-05	19	Chemical carcinogenesis	ENSBTAG00000003989 ENSBTAG00000010007 ENSBTAG00000015156 ENSBTAG00000022564 ENSBTAG00000039208 ENSBTAG00000039440 ENSBTAG00000039555 ENSBTAG00000043546 ENSBTAG00000043550 ENSBTAG00000043556 ENSBTAG00000043558 ENSBTAG00000043559 ENSBTAG00000043560 ENSBTAG00000043563 ENSBTAG00000043568 ENSBTAG00000043571 ENSBTAG00000043577 ENSBTAG00000043584 ENSBTAG00000052342
D	0.00014308	17	Diabetic cardiomyopathy	ENSBTAG00000010007 ENSBTAG00000015156 ENSBTAG00000024950 ENSBTAG00000039208 ENSBTAG00000039440 ENSBTAG00000039555 ENSBTAG00000043546 ENSBTAG00000043550 ENSBTAG00000043556 ENSBTAG00000043558 ENSBTAG00000043559 ENSBTAG00000043560 ENSBTAG00000043563 ENSBTAG00000043568 ENSBTAG00000043571 ENSBTAG00000043577 ENSBTAG00000043584
D	0.000162975	18	Thermogenesis	ENSBTAG00000010007 ENSBTAG00000015156 ENSBTAG00000017496 ENSBTAG00000038321 ENSBTAG00000039208 ENSBTAG00000039440 ENSBTAG00000039555 ENSBTAG00000043546 ENSBTAG00000043550 ENSBTAG00000043556 ENSBTAG00000043558 ENSBTAG00000043559 ENSBTAG00000043560 ENSBTAG00000043563 ENSBTAG00000043568 ENSBTAG00000043571 ENSBTAG00000043577 ENSBTAG00000043584
D	0.00020118	19	Prion disease	ENSBTAG00000010007 ENSBTAG00000015156 ENSBTAG00000030974 ENSBTAG00000039208 ENSBTAG00000039440 ENSBTAG00000039555 ENSBTAG00000040518 ENSBTAG00000043546 ENSBTAG00000043550 ENSBTAG00000043556 ENSBTAG00000043558 ENSBTAG00000043559 ENSBTAG00000043560 ENSBTAG00000043563 ENSBTAG00000043568 ENSBTAG00000043571 ENSBTAG00000043577 ENSBTAG00000043584 ENSBTAG00000052909
D	0.000235816	20	Huntington disease	ENSBTAG00000010740 ENSBTAG00000015156 ENSBTAG00000016208 ENSBTAG00000030974 ENSBTAG00000031061 ENSBTAG00000039208 ENSBTAG00000039440 ENSBTAG00000039555 ENSBTAG00000040518 ENSBTAG00000043546 ENSBTAG00000043550 ENSBTAG00000043556 ENSBTAG00000043558 ENSBTAG00000043559 ENSBTAG00000043560 ENSBTAG00000043563 ENSBTAG00000043568 ENSBTAG00000043571 ENSBTAG00000043577 ENSBTAG00000043584
D	0.000656717	8	Staphylococcus aureus infection	ENSBTAG00000003022 ENSBTAG00000013356 ENSBTAG00000020076 ENSBTAG00000020824 ENSBTAG00000024852 ENSBTAG00000049629 ENSBTAG00000052312 ENSBTAG00000052903
D	0.00130029	8	IL-17 signaling pathway	ENSBTAG00000006505 ENSBTAG00000010007 ENSBTAG00000012640 ENSBTAG00000014149 ENSBTAG00000048737 ENSBTAG00000051972 ENSBTAG00000052312 ENSBTAG00000052791
D	0.00143963	54	Metabolic pathways	ENSBTAG00000000296 ENSBTAG00000000639 ENSBTAG00000001936 ENSBTAG00000001945 ENSBTAG00000003434 ENSBTAG00000003548 ENSBTAG00000003989 ENSBTAG00000005183 ENSBTAG00000006769 ENSBTAG00000008434 ENSBTAG00000009287 ENSBTAG00000009737 ENSBTAG00000009738 ENSBTAG00000010184 ENSBTAG00000011934 ENSBTAG00000012317 ENSBTAG00000014470 ENSBTAG00000014642 ENSBTAG00000015074 ENSBTAG00000015156 ENSBTAG00000015160 …
D	0.00143963	20	Amyotrophic lateral sclerosis	ENSBTAG00000010007 ENSBTAG00000015156 ENSBTAG00000015591 ENSBTAG00000022032 ENSBTAG00000030974 ENSBTAG00000039208 ENSBTAG00000039440 ENSBTAG00000039555 ENSBTAG00000040518 ENSBTAG00000043546 ENSBTAG00000043550 ENSBTAG00000043556 ENSBTAG00000043558 ENSBTAG00000043559 ENSBTAG00000043560 ENSBTAG00000043563 ENSBTAG00000043568 ENSBTAG00000043571 ENSBTAG00000043577 ENSBTAG00000043584
D	0.00290476	11	Neutrophil extracellular trap formation	ENSBTAG00000001163 ENSBTAG00000003022 ENSBTAG00000010007 ENSBTAG00000013356 ENSBTAG00000020076 ENSBTAG00000024852 ENSBTAG00000037964 ENSBTAG00000045829 ENSBTAG00000049629 ENSBTAG00000052903 ENSBTAG00000054812
D	0.00403752	11	Ribosome	ENSBTAG00000000103 ENSBTAG00000001777 ENSBTAG00000001794 ENSBTAG00000002468 ENSBTAG00000005142 ENSBTAG00000007737 ENSBTAG00000013358 ENSBTAG00000023343 ENSBTAG00000030164 ENSBTAG00000049833 ENSBTAG00000052337
D	0.00603779	21	Pathways of neurodegeneration	ENSBTAG00000007737 ENSBTAG00000010007 ENSBTAG00000012335 ENSBTAG00000015156 ENSBTAG00000015591 ENSBTAG00000030974 ENSBTAG00000039208 ENSBTAG00000039440 ENSBTAG00000039555 ENSBTAG00000040518 ENSBTAG00000043546 ENSBTAG00000043550 ENSBTAG00000043556 ENSBTAG00000043558 ENSBTAG00000043559 ENSBTAG00000043560 ENSBTAG00000043563 ENSBTAG00000043568 ENSBTAG00000043571 ENSBTAG00000043577 ENSBTAG00000043584
D	0.00614107	9	Retrograde endocannabinoid signaling	ENSBTAG00000010007 ENSBTAG00000015156 ENSBTAG00000043546 ENSBTAG00000043558 ENSBTAG00000043559 ENSBTAG00000043563 ENSBTAG00000043568 ENSBTAG00000043571 ENSBTAG00000043577
