# Supplementary material for: Periconceptual Maternal Nutrition Affects Fetal Liver Programming of Energy- and Lipid-Related Genes
Source: Animals (Basel). 2023 Feb 9;13(4):600. doi: 10.3390/ani13040600 (PMC9951695; doi:10.3390/ani13040600)
Supplement: Supplementary file 1 [file animals-13-00600-s001.zip › S1_Nutrient composition of total mixed ration and supplements provided to beef heifers.xlsx]

## Sheet: Tab. 1
Nutrient composition of vitamin mineral (VTM) supplement provided to beef heifers; company guaranteed analysis.
Item	Assurance levels
Minerals1	Min	Max
Calcium, g/kg of DM	135	162
Phosphorus, g/kg of DM	75	-
Sodium Chloride, g/kg of DM	180	216
Magnesium, g/kg of DM	10	-
Potassium, g/kg of DM	10	-
Manganese, mg/kg of DM	3600	-
Cobalt, mg/kg of DM	12	-
Copper, mg/kg of DM	1200	-
Iodine, mg/kg of DM	60	-
Selenium, mg/kg of DM	27	-
Zinc, mg/kg of DM	3600	-
Vitamins, IU/kg of DM
A	661500
D	66150
E	661.5
1Purina® Wind and Rain® Storm® All Season 7.5 Complete Mineral (Land O’Lakes, Inc., Arden Hills, MN); Ingredients: Dicalcium Phosphate, Monocalcium Phosphate, Processed Grain By-Products, Plant Protein Products, Calcium Carbonate, Molasses Products, Salt, Mineral Oil, Potassium Chloride, Magnesium Oxide, Ferric Oxide, Vitamin E Supplement, Vitamin A Supplement, Lignin Sulfonate, Cobalt Carbonate,…

## Sheet: Tab. 2
Nutrient composition of total mixed ration and supplements provided to beef heifers
Chemical Composition	Total Mixed Ration1	Supplements
		NoVTM2	VTM3	Protein/Energy4
Dry Matter, %	53	86.6	89.6	87.7
Ash, % DM	11.5	5.3	25.1	2.4
Crude Protein, % DM	9.9	15.6	14.8	17.5
Neutral Detergent Fiber, % DM	65.9	41.9	27.6	19.4
Ether Extract, % DM	1.5	-	-	9.1
Non-Fiber Carbohydrates, % DM	11.1	37.2	32.5	51.6
Mineral Content
Calcium, g/kg DM	5.74	2.47	50.62	0.3
Phosphorus, g/kg DM	2.05	8.94	22.82	4.59
Sodium, g/kg DM	0.26	0.12	19.44	0.24
Magnesium, g/kg DM	2.83	4.47	5.2	1.96
Potassium, g/kg DM	15.81	14.22	13.15	6.05
Sulfur, g/kg DM	2.25	2.41	4.84	2.57
Manganese, mg/kg DM	121.2	103.9	953.4	26
Cobalt, mg/kg DM	0.36	0.14	3.38	0.05
Copper, mg/kg DM	4.8	13.7	285.8	3.6
Selenium, mg/kg DM	0.3	0.4	7	0.3
Zinc, mg/kg DM	28.4	130.2	1051.8	35
