# Supplementary material for: Periconceptual Maternal Nutrition Affects Fetal Liver Programming of Energy- and Lipid-Related Genes
Source: Animals (Basel). 2023 Feb 9;13(4):600. doi: 10.3390/ani13040600 (PMC9951695; doi:10.3390/ani13040600)
Supplement: Supplementary file 1 [file animals-13-00600-s001.zip › S2_MappingStats.xlsx]

## Sheet: S2
Sample	Raw Seqs (M)	% GC	Clean Seqs (M)	% GC	M Aligned	% Aligned
LV_13	20.9471	51.28	20.6	0.51	19.6	0.95
LV_15	21.6434	52.07	21.4	0.51	20.3	0.947
LV_16	22.802	51.75	22.5	0.51	21.2	0.944
LV_18	20.5713	52.14	20.3	0.51	19.3	0.95
LV_20	20.0391	51.91	19.7	0.51	18.7	0.948
LV_22	21.4502	51.29	21	0.51	19.9	0.946
LV_23	20.7907	51.59	20.4	0.51	19.3	0.947
LV_24	27.0854	51.83	26.7	0.51	25.2	0.943
LV_25	22.4219	52.13	22.2	0.51	21.1	0.952
LV_28	20.7167	51.81	20.4	0.51	19.4	0.95
LV_29	20.4645	51.64	20.2	0.51	19.1	0.947
LV_31	19.9787	52.19	19.7	0.51	18.5	0.942
LV_34	20.5411	51.5	20.2	0.51	19.1	0.948
LV_35	21.2501	51.89	20.9	0.51	19.7	0.945
LV_36	20.509	51.73	20.2	0.51	19.2	0.946
LV_37	23.4658	51.76	23.1	0.51	21.9	0.947
LV_3	23.7481	51.97	23.4	0.51	22.1	0.944
LV_41	20.5326	52.29	20.2	0.51	18.4	0.912
LV_43	23.275	52.24	23	0.51	21.8	0.945
LV_44	21.7379	51.64	21.4	0.51	20.3	0.947
LV_45	23.105	51.64	22.8	0.51	21.6	0.949
LV_46	22.4239	51.9	22.1	0.51	20.9	0.946
LV_48	22.4465	51.46	22.2	0.51	21.2	0.951
LV_52	23.1317	52.34	22.7	0.52	21.4	0.94
LV_59	23.5734	51.89	23.3	0.51	22	0.945
LV_60	23.2125	51.95	23	0.51	21.6	0.938
LV_65	20.2728	51.5	20	0.51	19	0.952
LV_67	21.3177	51.21	21	0.5	20	0.954
LV_68	20.762	51.76	20.1	0.51	19	0.944
LV_74	20.3614	52.33	20.1	0.52	18.9	0.942
LV_76	20.5226	51.86	20.2	0.51	19.2	0.947
Average	21.7774	51.8223	21.4516	0.510323	20.2871	0.945419
