# Supplementary material for: Periconceptual Maternal Nutrition Affects Fetal Liver Programming of Energy- and Lipid-Related Genes
Source: Animals (Basel). 2023 Feb 9;13(4):600. doi: 10.3390/ani13040600 (PMC9951695; doi:10.3390/ani13040600)
Supplement: Supplementary file 1 [file animals-13-00600-s001.zip › S3_NoVTM_MGvsNoVTM_LG .xlsx]

## Sheet: NoVTM_MGvsNoVTM_LG 
Ensembl ID	Gene_Symbol	Gene_biotype	logFC	Status	logCPM	LR	PValue	FDR
ENSBTAG00000015505	FADS2	protein_coding	-1.04263	Down	7.35073	129.343	5.70679e-30	8.07112e-26
ENSBTAG00000014862	ENSBTAG00000014862	protein_coding	1.02936	Up	4.27926	75.6131	3.45059e-18	2.44009e-14
ENSBTAG00000051588	ENSBTAG00000051588	protein_coding	-2.02423	Down	1.34684	71.7078	2.49542e-17	9.9269e-14
ENSBTAG00000006599	INHBE	protein_coding	0.957945	Up	4.38843	71.4752	2.80758e-17	9.9269e-14
ENSBTAG00000001308	ENSBTAG00000001308	protein_coding	1.64727	Up	2.42065	65.0706	7.22637e-16	2.04405e-12
ENSBTAG00000022294	FADS1	protein_coding	-0.770399	Down	6.09585	63.9796	1.25717e-15	2.96335e-12
ENSBTAG00000030297	ENSBTAG00000030297	protein_coding	0.685995	Up	7.97473	58.5435	1.9885e-14	4.01762e-11
ENSBTAG00000012855	LPL	protein_coding	-0.771663	Down	4.8187	51.7504	6.30245e-13	1.11419e-09
ENSBTAG00000045580	ENSBTAG00000045580	protein_coding	-1.92434	Down	0.777732	49.6098	1.87572e-12	2.94759e-09
ENSBTAG00000047383	ENSBTAG00000047383	protein_coding	-0.855413	Down	3.836	48.6245	3.09968e-12	4.38388e-09
ENSBTAG00000006999	RYR1	protein_coding	-1.0881	Down	2.41316	41.7326	1.0465e-10	1.34551e-07
ENSBTAG00000015139	ENSBTAG00000015139	protein_coding	-1.05818	Down	2.34238	39.3778	3.49236e-10	4.11604e-07
ENSBTAG00000011952	SULT1E1	protein_coding	0.582413	Up	6.19689	37.3232	1.00089e-09	1.08889e-06
ENSBTAG00000022886	RYR2	protein_coding	-1.43528	Down	1.12486	34.4941	4.27543e-09	4.3191e-06
ENSBTAG00000039289	ENSBTAG00000039289	protein_coding	0.890964	Up	2.69001	32.733	1.05726e-08	9.96857e-06
ENSBTAG00000054798	ENSBTAG00000054798	lncRNA	0.64959	Up	4.34904	32.147	1.42935e-08	1.26346e-05
ENSBTAG00000055207	SCD	protein_coding	-0.499919	Down	8.32373	31.5732	1.92058e-08	1.59781e-05
ENSBTAG00000040409	ENSBTAG00000040409	protein_coding	-0.548674	Down	5.79324	31.4237	2.07431e-08	1.62984e-05
ENSBTAG00000012082	TNFRSF12A	protein_coding	0.895169	Up	2.57426	31.2821	2.23124e-08	1.66086e-05
ENSBTAG00000043570	ENSBTAG00000043570	Mt_rRNA	0.482523	Up	10.0865	30.4617	3.40522e-08	2.408e-05
ENSBTAG00000022564	AKR1C4	protein_coding	-0.540901	Down	5.49074	28.9659	7.36643e-08	4.96112e-05
ENSBTAG00000051985	ENSBTAG00000051985	pseudogene	2.02044	Up	-0.0799193	28.4955	9.39169e-08	6.03758e-05
ENSBTAG00000054661	bta-mir-2887-1	miRNA	0.460693	Up	10.2137	27.8132	1.33611e-07	8.21593e-05
ENSBTAG00000046977	PLA2G2D4	protein_coding	-1.12182	Down	1.5165	27.0887	1.94331e-07	0.000114518
ENSBTAG00000014402	GIMAP8	protein_coding	-0.582045	Down	4.48382	26.8859	2.15828e-07	0.000122098
ENSBTAG00000030775	PCBP3	protein_coding	0.773358	Up	2.78634	25.6941	4.00054e-07	0.000217614
ENSBTAG00000023549	CYP2C19	protein_coding	0.737564	Up	2.89144	24.735	6.57779e-07	0.000344555
ENSBTAG00000015980	FASN	protein_coding	-0.454492	Down	7.00726	24.469	7.5516e-07	0.000381003
ENSBTAG00000011839	HMGCS1	protein_coding	-0.449788	Down	7.27969	24.4036	7.81242e-07	0.000381003
ENSBTAG00000009190	SLC2A4	protein_coding	-0.563333	Down	4.2974	24.2324	8.53856e-07	0.000402536
ENSBTAG00000044132	NTN5	protein_coding	-0.956322	Down	1.67279	22.5999	1.99495e-06	0.000910146
ENSBTAG00000013303	ACSS2	protein_coding	-0.44957	Down	6.28746	22.4556	2.15058e-06	0.000950489
ENSBTAG00000010742	PKD2L1	protein_coding	-0.865859	Down	1.98217	21.7666	3.07916e-06	0.00131965
ENSBTAG00000051519	ENSBTAG00000051519	protein_coding	0.559747	Up	3.95649	21.5535	3.44087e-06	0.0014313
ENSBTAG00000048334	ENSBTAG00000048334	snoRNA	0.612684	Up	3.36179	20.8169	5.05346e-06	0.00204203
ENSBTAG00000027525	ENSBTAG00000027525	protein_coding	0.496935	Up	4.67743	20.7494	5.23472e-06	0.00205652
ENSBTAG00000054844	ENSBTAG00000054844	protein_coding	-0.588436	Down	3.43599	19.9013	8.1544e-06	0.00311696
ENSBTAG00000017042	HAMP	protein_coding	-0.407545	Down	6.91542	19.5466	9.81753e-06	0.00365393
ENSBTAG00000012078	TMEM176A	protein_coding	-0.506944	Down	4.34434	19.3204	1.10518e-05	0.00378774
ENSBTAG00000014470	ALDH1L1	protein_coding	-0.405904	Down	6.8421	19.3153	1.10812e-05	0.00378774
ENSBTAG00000017294	ORM1	protein_coding	0.38174	Up	12.1408	19.3004	1.1168e-05	0.00378774
ENSBTAG00000018833	SVOP	protein_coding	-0.533686	Down	3.92611	19.2868	1.12483e-05	0.00378774
ENSBTAG00000051364	ENSBTAG00000051364	protein_coding	0.374607	Up	9.36226	18.2317	1.95601e-05	0.00632905
ENSBTAG00000049426	ENSBTAG00000049426	protein_coding	-1.18035	Down	0.709025	18.1949	1.99417e-05	0.00632905
ENSBTAG00000005260	SPP1	protein_coding	0.644712	Up	2.87555	18.1762	2.01377e-05	0.00632905
ENSBTAG00000016296	GPD1	protein_coding	0.42986	Up	5.40579	18.1006	2.0954e-05	0.00644243
ENSBTAG00000016465	DHCR7	protein_coding	-0.386003	Down	6.78987	17.3956	3.03522e-05	0.00913343
ENSBTAG00000051542	ENSBTAG00000051542	protein_coding	-1.29989	Down	0.144311	17.2634	3.25391e-05	0.0095875
ENSBTAG00000051704	TNFRSF10D	protein_coding	-0.416734	Down	5.42734	17.0043	3.72956e-05	0.0107647
ENSBTAG00000005069	TM7SF2	protein_coding	-0.389328	Down	6.12956	16.5698	4.68906e-05	0.0132635
ENSBTAG00000018936	LSS	protein_coding	-0.388751	Down	6.02873	16.3186	5.3536e-05	0.0148463
ENSBTAG00000043567	ENSBTAG00000043567	Mt_rRNA	0.353602	Up	9.36227	16.2348	5.59567e-05	0.0150226
ENSBTAG00000012317	PNP	protein_coding	-0.413284	Down	5.18785	16.2233	5.62963e-05	0.0150226
ENSBTAG00000007884	SREBF1	protein_coding	-0.377509	Down	6.2544	15.7935	7.06433e-05	0.018502
ENSBTAG00000003864	SLC13A4	protein_coding	-0.894381	Down	1.29449	15.6114	7.77856e-05	0.0200022
ENSBTAG00000004394	PKIB	protein_coding	0.52126	Up	3.42926	15.5394	8.08043e-05	0.0204074
ENSBTAG00000049392	ENSBTAG00000049392	protein_coding	-1.26134	Down	0.268993	15.3024	9.15987e-05	0.0227277
ENSBTAG00000001592	INSIG1	protein_coding	-0.383261	Down	5.74359	15.2668	9.33422e-05	0.022761
ENSBTAG00000000279	RAB26	protein_coding	-0.690327	Down	2.1454	15.0844	0.00010281	0.0246449
ENSBTAG00000046266	TNFSF9	protein_coding	-0.861972	Down	1.30305	14.7776	0.000120966	0.0285136
ENSBTAG00000003367	ENSBTAG00000003367	protein_coding	-1.20826	Down	0.118871	14.5817	0.000134211	0.0311172
ENSBTAG00000023177	CFH	protein_coding	0.340735	Up	8.03023	14.5431	0.000136986	0.0312483
ENSBTAG00000013928	WFDC2	protein_coding	-0.389108	Down	5.19552	14.3793	0.000149439	0.0331542
ENSBTAG00000046257	GIMAP4	protein_coding	-0.514796	Down	3.37678	14.3718	0.00015003	0.0331542
ENSBTAG00000049130	ENSBTAG00000049130	lncRNA	-0.527567	Down	3.0896	14.1021	0.000173155	0.0376758
ENSBTAG00000001981	SLC6A17	protein_coding	-0.602212	Down	2.52904	13.9241	0.00019034	0.0407875
ENSBTAG00000000575	TNC	protein_coding	0.597724	Up	2.53682	13.7014	0.000214293	0.045235
ENSBTAG00000011934	PCK2	protein_coding	-0.337378	Down	6.94721	13.4628	0.000243341	0.0506114
ENSBTAG00000038298	CCDC174	protein_coding	-0.412469	Down	4.39218	13.377	0.000254735	0.0522133
ENSBTAG00000053551	ENSBTAG00000053551	protein_coding	-0.558178	Down	2.72994	13.1726	0.000284078	0.0573959
ENSBTAG00000008944	CRB1	protein_coding	-0.632696	Down	2.21051	13.1305	0.000290523	0.0578714
ENSBTAG00000001950	RDH11	protein_coding	-0.423348	Down	4.08463	12.9159	0.000325795	0.0635425
ENSBTAG00000019616	APCS	protein_coding	0.455606	Up	3.63537	12.9034	0.000327979	0.0635425
ENSBTAG00000018453	ANKRD37	protein_coding	1.44243	Up	-0.500033	12.8014	0.000346369	0.0661985
ENSBTAG00000009583	SLC22A2	protein_coding	-0.649255	Down	2.0754	12.6876	0.000368081	0.0689388
ENSBTAG00000039504	WFDC18	protein_coding	0.942152	Up	0.669875	12.6756	0.000370456	0.0689388
ENSBTAG00000047764	ENSBTAG00000047764	protein_coding	-0.677275	Down	1.82736	12.6088	0.000383929	0.0705183
ENSBTAG00000024901	ENSBTAG00000024901	protein_coding	0.555855	Up	2.60637	12.5319	0.000400059	0.0722442
ENSBTAG00000050155	SERPINB6	protein_coding	0.337105	Up	6.17554	12.5157	0.000403542	0.0722442
ENSBTAG00000022489	ENSBTAG00000022489	protein_coding	-0.425375	Down	3.9451	12.4819	0.00041092	0.0726455
ENSBTAG00000024874	MAD2L1	protein_coding	0.38131	Up	4.57701	12.0328	0.000522738	0.0912727

## Sheet: KEGG
Enrichment FDR	nGenes	Fold Enrichment	Pathway	Genes
0.000757468	3	44.3128	Steroid biosynthesis	ENSBTAG00000005069 ENSBTAG00000016465 ENSBTAG00000018936
0.00148457	3	30.5606	Biosynthesis of unsaturated fatty acids	ENSBTAG00000015505 ENSBTAG00000022294 ENSBTAG00000055207
0.00322126	3	22.7245	Linoleic acid metabolism	ENSBTAG00000023549 ENSBTAG00000046977 ENSBTAG00000051542
0.0242729	2	22.7245	Alpha-Linolenic acid metabolism	ENSBTAG00000015505 ENSBTAG00000046977
0.000757468	4	21.1014	Fatty acid metabolism	ENSBTAG00000015505 ENSBTAG00000015980 ENSBTAG00000022294 ENSBTAG00000055207
0.000236975	5	18.6974	Arachidonic acid metabolism	ENSBTAG00000022564 ENSBTAG00000023549 ENSBTAG00000039289 ENSBTAG00000046977 ENSBTAG00000051542
0.000236975	5	18.4637	PPAR signaling pathway	ENSBTAG00000011839 ENSBTAG00000011934 ENSBTAG00000012855 ENSBTAG00000015505 ENSBTAG00000055207
0.00138904	4	16.4122	Steroid hormone biosynthesis	ENSBTAG00000011952 ENSBTAG00000022564 ENSBTAG00000023549 ENSBTAG00000039289
0.0384245	2	16.4122	Folate biosynthesis	ENSBTAG00000022564 ENSBTAG00000039289
0.0422588	2	15.1497	Antifolate resistance	ENSBTAG00000047383 ENSBTAG00000047764
0.00859716	3	14.7709	Ovarian steroidogenesis	ENSBTAG00000022564 ENSBTAG00000039289 ENSBTAG00000051542
0.0439741	2	14.4107	Pyruvate metabolism	ENSBTAG00000011934 ENSBTAG00000013303
0.000812588	5	12.4126	AMPK signaling pathway	ENSBTAG00000007884 ENSBTAG00000009190 ENSBTAG00000011934 ENSBTAG00000015980 ENSBTAG00000055207
0.0242729	3	9.73909	Viral protein interaction with cytokine and cytokine receptor	ENSBTAG00000049392 ENSBTAG00000051588 ENSBTAG00000051704
0.00859716	4	8.88478	Insulin signaling pathway	ENSBTAG00000007884 ENSBTAG00000009190 ENSBTAG00000011934 ENSBTAG00000015980
0.0356145	3	8.28277	Insulin resistance	ENSBTAG00000007884 ENSBTAG00000009190 ENSBTAG00000011934
0.00411052	6	6.13326	Cytokine-cytokine receptor interaction	ENSBTAG00000006599 ENSBTAG00000012082 ENSBTAG00000046266 ENSBTAG00000049392 ENSBTAG00000051588 ENSBTAG00000051704
4.82983e-05	19	3.6734	Metabolic pathways	ENSBTAG00000001950 ENSBTAG00000005069 ENSBTAG00000011839 ENSBTAG00000011934 ENSBTAG00000011952 ENSBTAG00000012317 ENSBTAG00000013303 ENSBTAG00000014470 ENSBTAG00000015505 ENSBTAG00000015980 ENSBTAG00000016465 ENSBTAG00000018936 ENSBTAG00000022294 ENSBTAG00000022564 ENSBTAG00000023549 ENSBTAG00000039289 ENSBTAG00000046977 ENSBTAG00000051542 ENSBTAG00000055207

## Sheet: BP
Enrichment FDR	nGenes	Fold Enrichment	Pathway	Genes
3.64366e-07	6	61.1212	Cholesterol biosynthetic proc.	ENSBTAG00000001592 ENSBTAG00000005069 ENSBTAG00000007884 ENSBTAG00000011839 ENSBTAG00000016465 ENSBTAG00000018936
3.64366e-07	6	61.1212	Secondary alcohol biosynthetic proc.	ENSBTAG00000001592 ENSBTAG00000005069 ENSBTAG00000007884 ENSBTAG00000011839 ENSBTAG00000016465 ENSBTAG00000018936
3.74507e-07	6	57.1779	Sterol biosynthetic proc.	ENSBTAG00000001592 ENSBTAG00000005069 ENSBTAG00000007884 ENSBTAG00000011839 ENSBTAG00000016465 ENSBTAG00000018936
6.80486e-06	7	21.541	Alcohol biosynthetic proc.	ENSBTAG00000001592 ENSBTAG00000005069 ENSBTAG00000007884 ENSBTAG00000011839 ENSBTAG00000011934 ENSBTAG00000016465 ENSBTAG00000018936
4.14208e-05	6	21.1014	Cholesterol metabolic proc.	ENSBTAG00000001592 ENSBTAG00000005069 ENSBTAG00000007884 ENSBTAG00000011839 ENSBTAG00000016465 ENSBTAG00000018936
4.74752e-05	6	19.9159	Sterol metabolic proc.	ENSBTAG00000001592 ENSBTAG00000005069 ENSBTAG00000007884 ENSBTAG00000011839 ENSBTAG00000016465 ENSBTAG00000018936
6.99645e-05	6	18.4637	Steroid biosynthetic proc.	ENSBTAG00000001592 ENSBTAG00000005069 ENSBTAG00000007884 ENSBTAG00000011839 ENSBTAG00000016465 ENSBTAG00000018936
7.35499e-05	7	13.256	Organic hydroxy compound biosynthetic proc.	ENSBTAG00000001592 ENSBTAG00000005069 ENSBTAG00000007884 ENSBTAG00000011839 ENSBTAG00000011934 ENSBTAG00000016465 ENSBTAG00000018936
1.7152e-06	10	12.6247	Alcohol metabolic proc.	ENSBTAG00000001592 ENSBTAG00000001950 ENSBTAG00000005069 ENSBTAG00000007884 ENSBTAG00000011839 ENSBTAG00000011934 ENSBTAG00000016296 ENSBTAG00000016465 ENSBTAG00000018936 ENSBTAG00000022564
4.14208e-05	8	11.9361	Steroid metabolic proc.	ENSBTAG00000001592 ENSBTAG00000005069 ENSBTAG00000005260 ENSBTAG00000007884 ENSBTAG00000011839 ENSBTAG00000016465 ENSBTAG00000018936 ENSBTAG00000022564
4.4056e-05	9	9.42826	Fatty acid metabolic proc.	ENSBTAG00000001592 ENSBTAG00000007884 ENSBTAG00000011934 ENSBTAG00000012855 ENSBTAG00000015980 ENSBTAG00000022294 ENSBTAG00000022564 ENSBTAG00000023549 ENSBTAG00000055207
1.72385e-06	12	9.02043	Small molecule biosynthetic proc.	ENSBTAG00000001592 ENSBTAG00000005069 ENSBTAG00000007884 ENSBTAG00000011839 ENSBTAG00000011934 ENSBTAG00000012855 ENSBTAG00000015980 ENSBTAG00000016296 ENSBTAG00000016465 ENSBTAG00000018936 ENSBTAG00000022294 ENSBTAG00000055207
4.14208e-05	10	8.44054	Organic hydroxy compound metabolic proc.	ENSBTAG00000001592 ENSBTAG00000001950 ENSBTAG00000005069 ENSBTAG00000007884 ENSBTAG00000011839 ENSBTAG00000011934 ENSBTAG00000016296 ENSBTAG00000016465 ENSBTAG00000018936 ENSBTAG00000022564
1.24858e-05	12	7.3396	Lipid biosynthetic proc.	ENSBTAG00000001592 ENSBTAG00000005069 ENSBTAG00000007884 ENSBTAG00000011839 ENSBTAG00000011934 ENSBTAG00000012855 ENSBTAG00000013303 ENSBTAG00000015980 ENSBTAG00000016465 ENSBTAG00000018936 ENSBTAG00000022294 ENSBTAG00000055207
0.000108287	10	7.00045	Monocarboxylic acid metabolic proc.	ENSBTAG00000001592 ENSBTAG00000007884 ENSBTAG00000011934 ENSBTAG00000012855 ENSBTAG00000015980 ENSBTAG00000016296 ENSBTAG00000022294 ENSBTAG00000022564 ENSBTAG00000023549 ENSBTAG00000055207
4.52193e-07	19	5.33551	Lipid metabolic proc.	ENSBTAG00000001592 ENSBTAG00000001950 ENSBTAG00000003367 ENSBTAG00000005069 ENSBTAG00000005260 ENSBTAG00000007884 ENSBTAG00000011839 ENSBTAG00000011934 ENSBTAG00000012855 ENSBTAG00000013303 ENSBTAG00000015505 ENSBTAG00000015980 ENSBTAG00000016465 ENSBTAG00000018936 ENSBTAG00000022294 ENSBTAG00000022564 ENSBTAG00000023549 ENSBTAG00000046977 ENSBTAG00000055207
4.14208e-05	14	5.19581	Cellular lipid metabolic proc.	ENSBTAG00000001592 ENSBTAG00000001950 ENSBTAG00000003367 ENSBTAG00000007884 ENSBTAG00000011839 ENSBTAG00000011934 ENSBTAG00000012855 ENSBTAG00000015980 ENSBTAG00000018936 ENSBTAG00000022294 ENSBTAG00000022564 ENSBTAG00000023549 ENSBTAG00000046977 ENSBTAG00000055207
0.000298911	12	4.97897	Organic acid metabolic proc.	ENSBTAG00000001592 ENSBTAG00000007884 ENSBTAG00000011934 ENSBTAG00000012855 ENSBTAG00000014470 ENSBTAG00000015980 ENSBTAG00000016296 ENSBTAG00000022294 ENSBTAG00000022564 ENSBTAG00000023549 ENSBTAG00000051542 ENSBTAG00000055207
4.14208e-05	18	3.94476	Small molecule metabolic proc.	ENSBTAG00000001592 ENSBTAG00000001950 ENSBTAG00000005069 ENSBTAG00000007884 ENSBTAG00000011839 ENSBTAG00000011934 ENSBTAG00000012317 ENSBTAG00000012855 ENSBTAG00000014470 ENSBTAG00000015980 ENSBTAG00000016296 ENSBTAG00000016465 ENSBTAG00000018936 ENSBTAG00000022294 ENSBTAG00000022564 ENSBTAG00000023549 ENSBTAG00000051542 ENSBTAG00000055207
