# Supplementary material for: Periconceptual Maternal Nutrition Affects Fetal Liver Programming of Energy- and Lipid-Related Genes
Source: Animals (Basel). 2023 Feb 9;13(4):600. doi: 10.3390/ani13040600 (PMC9951695; doi:10.3390/ani13040600)
Supplement: Supplementary file 1 [file animals-13-00600-s001.zip › S4_VTM_LGvsNoVTM_LG .xlsx]

## Sheet: VTM_LGvsNoVTM_LG 
Ensembl_ID	Gene_Symbol	Gene_biotype	logFC	Status	logCPM	LR	PValue	FDR
ENSBTAG00000026917	ENSBTAG00000026917	protein_coding	-2.56304	Down	5.1385	525.824	2.28777e-116	3.23559e-112
ENSBTAG00000001308	ENSBTAG00000001308	protein_coding	3.38893	Up	2.42065	311.399	1.08266e-69	7.65606e-66
ENSBTAG00000047383	ENSBTAG00000047383	protein_coding	-2.04892	Down	3.836	244.876	3.4013e-55	1.60349e-51
ENSBTAG00000014862	ENSBTAG00000014862	protein_coding	1.55512	Up	4.27926	172.833	1.77969e-39	6.29254e-36
ENSBTAG00000039995	ENSBTAG00000039995	protein_coding	0.996453	Up	4.55132	79.6118	4.55687e-19	1.28896e-15
ENSBTAG00000011803	MYH3	protein_coding	2.39916	Up	0.547375	70.257	5.2061e-17	1.22716e-13
ENSBTAG00000054661	bta-mir-2887-1	miRNA	-0.66418	Down	10.2137	57.4639	3.44244e-14	6.95521e-11
ENSBTAG00000051364	ENSBTAG00000051364	protein_coding	-0.658217	Down	9.36226	55.8248	7.92264e-14	1.28218e-10
ENSBTAG00000038706	MT1E	protein_coding	0.853478	Up	4.40265	55.7669	8.15922e-14	1.28218e-10
ENSBTAG00000013472	COL1A2	protein_coding	0.707611	Up	5.72207	51.7856	6.19036e-13	8.75503e-10
ENSBTAG00000043570	ENSBTAG00000043570	Mt_rRNA	-0.612292	Down	10.0865	48.835	2.78429e-12	3.57984e-09
ENSBTAG00000049504	ENSBTAG00000049504	protein_coding	-2.12681	Down	0.662971	47.5522	5.35588e-12	6.31235e-09
ENSBTAG00000005260	SPP1	protein_coding	1.00649	Up	2.87555	45.2283	1.75354e-11	1.90772e-08
ENSBTAG00000043250	7SK	misc_RNA	-1.22895	Down	2.00598	41.2149	1.3638e-10	1.37773e-07
ENSBTAG00000018415	TTLL4	protein_coding	-0.716968	Down	4.45561	39.9495	2.6062e-10	2.4573e-07
ENSBTAG00000003289	ENSBTAG00000003289	protein_coding	-2.50404	Down	0.267066	39.5286	3.23291e-10	2.85769e-07
ENSBTAG00000009364	ENSBTAG00000009364	protein_coding	0.569213	Up	6.7775	37.739	8.08732e-10	6.72817e-07
ENSBTAG00000001881	SLC10A1	protein_coding	-0.590022	Down	5.38331	33.7186	6.36898e-09	5.00425e-06
ENSBTAG00000037605	ENSBTAG00000037605	protein_coding	-0.918183	Down	2.81864	33.598	6.77616e-09	5.04396e-06
ENSBTAG00000016864	LBP	protein_coding	-0.609121	Down	4.57526	30.5225	3.3001e-08	2.33367e-05
ENSBTAG00000040409	ENSBTAG00000040409	protein_coding	-0.531167	Down	5.79324	29.4743	5.66617e-08	3.81603e-05
ENSBTAG00000027525	ENSBTAG00000027525	protein_coding	0.577146	Up	4.67743	28.0579	1.17739e-07	7.56903e-05
ENSBTAG00000020363	GBA3	protein_coding	-0.702823	Down	3.43493	27.1502	1.88242e-07	0.000115753
ENSBTAG00000015139	ENSBTAG00000015139	protein_coding	-0.862729	Down	2.34238	26.8031	2.2528e-07	0.000132756
ENSBTAG00000019625	EHHADH	protein_coding	-0.544123	Down	4.73074	25.1233	5.3778e-07	0.000304233
ENSBTAG00000013103	COL1A1	protein_coding	0.508566	Up	5.27798	25.0445	5.60222e-07	0.000304739
ENSBTAG00000047764	ENSBTAG00000047764	protein_coding	-0.969962	Down	1.82736	24.8681	6.13903e-07	0.000321572
ENSBTAG00000038321	LIPE	protein_coding	0.603788	Up	3.90411	24.7822	6.41864e-07	0.00032421
ENSBTAG00000043558	ND1	protein_coding	0.427658	Up	10.2941	23.9848	9.71013e-07	0.000473553
ENSBTAG00000014469	NBEAL1	protein_coding	-0.56389	Down	4.15927	22.9784	1.63835e-06	0.000772375
ENSBTAG00000048096	ENSBTAG00000048096	protein_coding	0.463982	Up	5.69787	22.2465	2.39796e-06	0.00109401
ENSBTAG00000051542	ENSBTAG00000051542	protein_coding	-1.4939	Down	0.144311	22.0975	2.59146e-06	0.00114175
ENSBTAG00000019811	HAO1	protein_coding	-0.640577	Down	3.27936	22.031	2.68278e-06	0.00114175
ENSBTAG00000003479	MATN1	protein_coding	0.910188	Up	1.80261	21.9872	2.74478e-06	0.00114175
ENSBTAG00000022158	TNNT3	protein_coding	0.973221	Up	1.46227	21.6452	3.28027e-06	0.00132551
ENSBTAG00000049130	ENSBTAG00000049130	lncRNA	-0.652151	Down	3.0896	21.2617	4.00666e-06	0.00157406
ENSBTAG00000049359	ENSBTAG00000049359	protein_coding	1.19433	Up	0.797448	21.0714	4.42483e-06	0.00169136
ENSBTAG00000049916	Metazoa_SRP	misc_RNA	-0.934072	Down	1.73824	20.965	4.67747e-06	0.00174088
ENSBTAG00000008656	KBTBD6	protein_coding	-0.513561	Down	4.39433	20.6251	5.58598e-06	0.00202571
ENSBTAG00000039406	ENSBTAG00000039406	protein_coding	-2.11719	Down	-0.762234	20.162	7.11528e-06	0.00251579
ENSBTAG00000010284	ETNPPL	protein_coding	-0.438463	Down	5.66562	19.7379	8.88242e-06	0.003064
ENSBTAG00000004860	SLC27A6	protein_coding	-0.76798	Down	2.27513	19.6	9.54701e-06	0.00321484
ENSBTAG00000021195	A1CF	protein_coding	-0.471958	Down	4.89682	19.5338	9.88363e-06	0.0032508
ENSBTAG00000002214	TAT	protein_coding	-0.407326	Down	6.86352	19.4799	1.01662e-05	0.00326773
ENSBTAG00000017681	RIN1	protein_coding	-0.736961	Down	2.47456	19.3693	1.07727e-05	0.00338574
ENSBTAG00000001406	MAB21L3	protein_coding	1.31302	Up	0.403042	19.1608	1.20156e-05	0.00369428
ENSBTAG00000002853	HRC	protein_coding	-0.527087	Down	4.00699	19.0736	1.25776e-05	0.00378478
ENSBTAG00000001595	MT1E	protein_coding	0.382283	Up	8.59199	18.6599	1.56234e-05	0.00460338
ENSBTAG00000014197	SLC38A4	protein_coding	-0.407814	Down	6.12141	18.1154	2.07918e-05	0.00599106
ENSBTAG00000039138	MRPL41	protein_coding	0.410822	Up	5.92759	18.0801	2.11803e-05	0.00599106
ENSBTAG00000048699	ENSBTAG00000048699	misc_RNA	-0.463056	Down	4.44817	16.8564	4.03167e-05	0.0111804
ENSBTAG00000005791	UROS	protein_coding	0.369084	Up	7.48685	16.674	4.43852e-05	0.0117214
ENSBTAG00000051985	ENSBTAG00000051985	pseudogene	1.58141	Up	-0.0799193	16.66	4.47133e-05	0.0117214
ENSBTAG00000000336	ENSBTAG00000000336	protein_coding	0.58123	Up	3.07184	16.6583	4.47539e-05	0.0117214
ENSBTAG00000001777	RPLP2	protein_coding	0.355706	Up	8.4726	16.1116	5.97179e-05	0.0153562
ENSBTAG00000001163	MACROH2A2	protein_coding	0.470803	Up	4.07427	16.0354	6.21679e-05	0.0157007
ENSBTAG00000013406	CSRP2	protein_coding	0.615601	Up	2.71767	15.9974	6.34305e-05	0.0157385
ENSBTAG00000000773	TTC9C	protein_coding	0.439433	Up	4.50509	15.7871	7.08849e-05	0.0172849
ENSBTAG00000040406	ENSBTAG00000040406	protein_coding	-1.7759	Down	-0.607682	15.6644	7.56347e-05	0.0181305
ENSBTAG00000048780	ENSBTAG00000048780	protein_coding	-0.761145	Down	1.87725	15.5243	8.14508e-05	0.0190021
ENSBTAG00000000575	TNC	protein_coding	0.635368	Up	2.53682	15.5126	8.19579e-05	0.0190021
ENSBTAG00000022777	CDC42BPA	protein_coding	-0.432911	Down	4.59108	15.4381	8.52524e-05	0.0194472
ENSBTAG00000051146	ENSBTAG00000051146	lncRNA	-0.404662	Down	5.17359	15.3869	8.75921e-05	0.0196637
ENSBTAG00000026885	ABCB11	protein_coding	-0.413237	Down	4.91078	15.1663	9.84445e-05	0.0217547
ENSBTAG00000012541	CHP2	protein_coding	-0.563429	Down	2.98765	15.1308	0.000100316	0.0218272
ENSBTAG00000006187	MFAP4	protein_coding	0.991155	Up	0.802387	15.0232	0.000106195	0.0227564
ENSBTAG00000046152	MGAM	protein_coding	-0.570152	Down	2.91859	14.6868	0.000126931	0.0265817
ENSBTAG00000020273	YOD1	protein_coding	-0.428548	Down	4.48297	14.6739	0.000127806	0.0265817
ENSBTAG00000027629	ENSBTAG00000027629	protein_coding	0.35997	Up	6.04128	14.0858	0.000174655	0.0357993
ENSBTAG00000054865	ENSBTAG00000054865	protein_coding	0.41092	Up	4.53961	13.9372	0.000189019	0.0381899
ENSBTAG00000046961	ENSBTAG00000046961	protein_coding	-0.569892	Down	2.88297	13.8643	0.000196496	0.0391414
ENSBTAG00000048608	5_8S_rRNA	rRNA	-0.386648	Down	5.09371	13.8215	0.000201028	0.039488
ENSBTAG00000016149	C9	protein_coding	-0.37924	Down	5.28865	13.7535	0.000208427	0.0403806
ENSBTAG00000004414	SLC30A10	protein_coding	-0.448217	Down	3.92443	13.5893	0.00022748	0.0434764
ENSBTAG00000038171	CFHR5	protein_coding	-0.370585	Down	5.48528	13.5599	0.000231075	0.0435745
ENSBTAG00000006491	AGL	protein_coding	-0.438847	Down	4.02431	13.4851	0.000240468	0.043599
ENSBTAG00000052312	DEFB1	protein_coding	0.491873	Up	3.35416	13.4797	0.000241163	0.043599
ENSBTAG00000004560	CLEC4F	protein_coding	-0.580675	Down	2.59806	13.4529	0.000244627	0.043599
ENSBTAG00000040393	ENSBTAG00000040393	protein_coding	-0.934447	Down	0.855837	13.4454	0.000245612	0.043599
ENSBTAG00000008862	GOLGB1	protein_coding	-0.349786	Down	6.17228	13.4377	0.000246618	0.043599
ENSBTAG00000000737	DMXL2	protein_coding	-0.535828	Down	2.9578	13.3511	0.000258265	0.0450943
ENSBTAG00000015930	DNAL1	protein_coding	-0.475167	Down	3.52466	13.3081	0.000264264	0.0455791
ENSBTAG00000051412	HBA	protein_coding	0.315021	Up	14.0251	13.1921	0.000281132	0.0479042
ENSBTAG00000032057	ENSBTAG00000032057	protein_coding	1.20359	Up	0.0474662	13.1516	0.000287273	0.0481742
ENSBTAG00000013537	FER1L6	protein_coding	-0.400711	Down	4.56238	13.1369	0.000289529	0.0481742
ENSBTAG00000051080	ENSBTAG00000051080	protein_coding	-0.445239	Down	3.8463	13.0268	0.000307072	0.0503107
ENSBTAG00000040116	H1-10	protein_coding	0.319574	Up	8.48337	13.0121	0.000309484	0.0503107
ENSBTAG00000020099	STMN2	protein_coding	0.480656	Up	3.41405	12.9324	0.000322944	0.0519023
ENSBTAG00000015086	HSD11B1	protein_coding	-0.573772	Down	2.57135	12.807	0.000345316	0.0548742
ENSBTAG00000047833	AFM	protein_coding	-0.324524	Down	7.22337	12.671	0.000371366	0.0579699
ENSBTAG00000051698	ENSBTAG00000051698	protein_coding	-0.868939	Down	1.00019	12.6628	0.000372995	0.0579699
ENSBTAG00000010590	FAM118A	protein_coding	0.476515	Up	3.33825	12.5347	0.000399465	0.0613659
ENSBTAG00000045580	ENSBTAG00000045580	protein_coding	-0.892926	Down	0.777732	12.4986	0.000407257	0.0613659
ENSBTAG00000038048	MRC1	protein_coding	-0.356738	Down	5.41664	12.4958	0.000407862	0.0613659
ENSBTAG00000025258	ENSBTAG00000025258	protein_coding	-1.08352	Down	0.393987	12.4394	0.000420366	0.0622146
ENSBTAG00000048366	SNPH	protein_coding	0.421477	Up	4.02482	12.4308	0.000422301	0.0622146
ENSBTAG00000010244	CLIC5	protein_coding	-0.480144	Down	3.28107	12.4095	0.000427164	0.0622823
ENSBTAG00000012082	TNFRSF12A	protein_coding	0.568742	Up	2.57426	12.3545	0.000439928	0.0634888
ENSBTAG00000025760	ENSBTAG00000025760	protein_coding	-0.402007	Down	4.28451	12.2873	0.000456041	0.0651493
ENSBTAG00000049953	ENSBTAG00000049953	protein_coding	0.385994	Up	4.46921	12.1712	0.000485331	0.0686403
ENSBTAG00000038434	ATRX	protein_coding	-0.363159	Down	5.05175	12.0574	0.000515876	0.072238
ENSBTAG00000054808	MT1A	protein_coding	0.304345	Up	9.37874	12.034	0.000522396	0.0722435
ENSBTAG00000008541	MGST1	protein_coding	-0.327463	Down	6.34562	12.0207	0.000526132	0.0722435
ENSBTAG00000012078	TMEM176A	protein_coding	0.387464	Up	4.34434	11.7969	0.000593286	0.0806812
ENSBTAG00000024688	PHIP	protein_coding	-0.349875	Down	5.31134	11.7603	0.000605081	0.081496
ENSBTAG00000052413	GNAS	protein_coding	-0.32475	Down	6.27367	11.7341	0.000613664	0.081496
ENSBTAG00000054574	ENSBTAG00000054574	protein_coding	-0.518931	Down	2.81457	11.7253	0.000616565	0.081496
ENSBTAG00000043577	ND4	protein_coding	0.297631	Up	10.2198	11.63	0.000648964	0.0849842
ENSBTAG00000010978	PROX1	protein_coding	-0.411836	Down	3.95044	11.5589	0.000674249	0.0874854
ENSBTAG00000049367	ENSBTAG00000049367	protein_coding	-0.732027	Down	1.41835	11.5023	0.00069509	0.0893697
ENSBTAG00000000259	CHIA	protein_coding	-0.300578	Down	8.20793	11.4138	0.000728991	0.0920714
ENSBTAG00000020141	FREM1	protein_coding	-0.535522	Down	2.58798	11.4135	0.000729124	0.0920714
ENSBTAG00000039463	SLC22A9	protein_coding	-0.370444	Down	4.57666	11.3185	0.000767367	0.0960431
ENSBTAG00000012909	CRABP1	protein_coding	0.597406	Up	2.13372	11.2887	0.000779807	0.0967439
ENSBTAG00000036016	FAM111B	protein_coding	0.404807	Up	3.95007	11.2382	0.000801295	0.0976499
ENSBTAG00000011985	ENSBTAG00000011985	protein_coding	-0.405485	Down	3.94392	11.2343	0.000803004	0.0976499
ENSBTAG00000017722	F5	protein_coding	-0.321418	Down	6.07638	11.2232	0.000807823	0.0976499
ENSBTAG00000047520	MPV17L	protein_coding	-0.559048	Down	2.40561	11.189	0.000822835	0.0986217

## Sheet: KEGG
Enrichment FDR	nGenes	Fold Enrichment	Pathway	Genes
0.00524618	4	15.7302	ABC transporters	ENSBTAG00000026885 ENSBTAG00000047383 ENSBTAG00000047764 ENSBTAG00000054574
0.00524618	5	12.535	ECM-receptor interaction	ENSBTAG00000000575 ENSBTAG00000005260 ENSBTAG00000013103 ENSBTAG00000013472 ENSBTAG00000020141
0.00524618	5	11.0198	Bile secretion	ENSBTAG00000001881 ENSBTAG00000025760 ENSBTAG00000026885 ENSBTAG00000047383 ENSBTAG00000047764
0.0244632	4	9.7834	Complement and coagulation cascades	ENSBTAG00000016149 ENSBTAG00000017722 ENSBTAG00000038171 ENSBTAG00000039995

## Sheet: BP
Enrichment FDR	nGenes	Fold Enrichment	Pathway	Genes
0.000502639	3	100.28	Detoxification of copper ion	ENSBTAG00000001595 ENSBTAG00000038706 ENSBTAG00000054808
0.000502639	3	100.28	Stress response to copper ion	ENSBTAG00000001595 ENSBTAG00000038706 ENSBTAG00000054808
0.000113545	4	89.1376	Stress response to metal ion	ENSBTAG00000001595 ENSBTAG00000004414 ENSBTAG00000038706 ENSBTAG00000054808
0.000502639	3	85.9541	Detoxification of inorganic compound	ENSBTAG00000001595 ENSBTAG00000038706 ENSBTAG00000054808
0.00116632	3	60.1679	Cellular response to zinc ion	ENSBTAG00000001595 ENSBTAG00000038706 ENSBTAG00000054808
0.000502639	4	42.2231	L-arginine import across plasma membrane	ENSBTAG00000000336 ENSBTAG00000009364 ENSBTAG00000015139 ENSBTAG00000046961
0.000502639	4	42.2231	L-lysine transport	ENSBTAG00000000336 ENSBTAG00000009364 ENSBTAG00000015139 ENSBTAG00000046961
0.000502639	4	40.1119	Response to zinc ion	ENSBTAG00000001595 ENSBTAG00000004414 ENSBTAG00000038706 ENSBTAG00000054808
0.000502639	4	38.2018	L-ornithine transmembrane transport	ENSBTAG00000000336 ENSBTAG00000009364 ENSBTAG00000015139 ENSBTAG00000046961
0.000502639	4	38.2018	L-arginine transmembrane transport	ENSBTAG00000000336 ENSBTAG00000009364 ENSBTAG00000015139 ENSBTAG00000046961
0.000502639	4	38.2018	Arginine transmembrane transport	ENSBTAG00000000336 ENSBTAG00000009364 ENSBTAG00000015139 ENSBTAG00000046961
0.000502639	4	36.4654	Ornithine transport	ENSBTAG00000000336 ENSBTAG00000009364 ENSBTAG00000015139 ENSBTAG00000046961
0.000602598	4	33.4266	Basic amino acid transmembrane transport	ENSBTAG00000000336 ENSBTAG00000009364 ENSBTAG00000015139 ENSBTAG00000046961
0.000669964	4	32.0895	Cellular zinc ion homeostasis	ENSBTAG00000001595 ENSBTAG00000004414 ENSBTAG00000038706 ENSBTAG00000054808
0.000819879	4	29.7125	Zinc ion homeostasis	ENSBTAG00000001595 ENSBTAG00000004414 ENSBTAG00000038706 ENSBTAG00000054808
0.00185799	8	6.82756	Organic acid transport	ENSBTAG00000000336 ENSBTAG00000001881 ENSBTAG00000004860 ENSBTAG00000009364 ENSBTAG00000014197 ENSBTAG00000015139 ENSBTAG00000026885 ENSBTAG00000046961
