# Supplementary material for: Periconceptual Maternal Nutrition Affects Fetal Liver Programming of Energy- and Lipid-Related Genes
Source: Animals (Basel). 2023 Feb 9;13(4):600. doi: 10.3390/ani13040600 (PMC9951695; doi:10.3390/ani13040600)
Supplement: Supplementary file 1 [file animals-13-00600-s001.zip › S5_VTM_LGvsNoVTM_MG .xlsx]

## Sheet: VTM_LGvsNoVTM_MG 
Ensembl_ID	Gene_Symbol	Gene_biotype	logFC	Status	logCPM	LR	PValue	FDR
ENSBTAG00000026917	ENSBTAG00000026917	protein_coding	-2.37912	Down	5.1385	455.814	3.91565e-101	5.5379e-97
ENSBTAG00000054661	bta-mir-2887-1	miRNA	-1.12487	Down	10.2137	162.328	3.50721e-37	2.48012e-33
ENSBTAG00000043570	ENSBTAG00000043570	Mt_rRNA	-1.09481	Down	10.0865	153.778	2.58984e-35	1.22094e-31
ENSBTAG00000051364	ENSBTAG00000051364	protein_coding	-1.03282	Down	9.36226	135.896	2.10269e-31	7.43459e-28
ENSBTAG00000001308	ENSBTAG00000001308	protein_coding	1.74166	Up	2.42065	108.985	1.6355e-25	4.62618e-22
ENSBTAG00000015505	FADS2	protein_coding	0.845439	Up	7.35073	85.4922	2.3262e-20	5.48324e-17
ENSBTAG00000003289	ENSBTAG00000003289	protein_coding	-3.44838	Down	0.267066	83.1224	7.7128e-20	1.55832e-16
ENSBTAG00000047383	ENSBTAG00000047383	protein_coding	-1.19351	Down	3.836	81.0024	2.25449e-19	3.98565e-16
ENSBTAG00000011803	MYH3	protein_coding	2.36129	Up	0.547375	68.6306	1.18749e-16	1.86608e-13
ENSBTAG00000020363	GBA3	protein_coding	-1.08668	Down	3.43493	65.8468	4.87375e-16	6.89294e-13
ENSBTAG00000049504	ENSBTAG00000049504	protein_coding	-2.41141	Down	0.662971	62.5764	2.56313e-15	3.29548e-12
ENSBTAG00000038706	MT1E	protein_coding	0.898797	Up	4.40265	61.6944	4.01118e-15	4.72751e-12
ENSBTAG00000012078	TMEM176A	protein_coding	0.894407	Up	4.34434	60.7555	6.46239e-15	7.03058e-12
ENSBTAG00000037605	ENSBTAG00000037605	protein_coding	-1.20305	Down	2.81864	58.8458	1.70527e-14	1.72269e-11
ENSBTAG00000043250	7SK	misc_RNA	-1.4561	Down	2.00598	58.6451	1.88833e-14	1.78045e-11
ENSBTAG00000051588	ENSBTAG00000051588	protein_coding	1.76202	Up	1.34684	53.3369	2.80979e-13	2.48368e-10
ENSBTAG00000049916	Metazoa_SRP	misc_RNA	-1.4028	Down	1.73824	48.756	2.89874e-12	2.41158e-09
ENSBTAG00000006999	RYR1	protein_coding	1.13229	Up	2.41316	45.2631	1.72263e-11	1.35351e-08
ENSBTAG00000013472	COL1A2	protein_coding	0.656663	Up	5.72207	44.6833	2.3163e-11	1.72418e-08
ENSBTAG00000013103	COL1A1	protein_coding	0.678211	Up	5.27798	44.1275	3.07665e-11	2.17565e-08
ENSBTAG00000039995	ENSBTAG00000039995	protein_coding	0.732729	Up	4.55132	43.8426	3.55875e-11	2.3007e-08
ENSBTAG00000048699	ENSBTAG00000048699	misc_RNA	-0.744438	Down	4.44817	43.8316	3.57883e-11	2.3007e-08
ENSBTAG00000054798	ENSBTAG00000054798	lncRNA	-0.757703	Down	4.34904	43.4124	4.43379e-11	2.7264e-08
ENSBTAG00000051704	TNFRSF10D	protein_coding	0.645659	Up	5.42734	40.9072	1.59629e-10	9.40682e-08
ENSBTAG00000022294	FADS1	protein_coding	0.609701	Up	6.09585	40.1157	2.39354e-10	1.35408e-07
ENSBTAG00000009364	ENSBTAG00000009364	protein_coding	0.579411	Up	6.7775	39.0759	4.07649e-10	2.21746e-07
ENSBTAG00000001595	MT1E	protein_coding	0.553136	Up	8.59199	38.9249	4.40424e-10	2.307e-07
ENSBTAG00000023659	MT2A	protein_coding	0.556108	Up	7.95382	38.5062	5.4581e-10	2.75693e-07
ENSBTAG00000018415	TTLL4	protein_coding	-0.701676	Down	4.45561	38.2484	6.22874e-10	3.03769e-07
ENSBTAG00000039504	WFDC18	protein_coding	-1.71386	Down	0.669875	37.0058	1.17779e-09	5.5525e-07
ENSBTAG00000039664	ENSBTAG00000039664	protein_coding	0.760974	Up	3.71532	36.0489	1.92431e-09	8.77918e-07
ENSBTAG00000006599	INHBE	protein_coding	-0.663739	Down	4.38843	35.0977	3.13573e-09	1.38589e-06
ENSBTAG00000016766	TMEM176B	protein_coding	0.777689	Up	3.41637	33.9219	5.73693e-09	2.45871e-06
ENSBTAG00000002853	HRC	protein_coding	-0.698399	Down	4.00699	33.6514	6.59291e-09	2.74246e-06
ENSBTAG00000017681	RIN1	protein_coding	-0.917615	Down	2.47456	30.4211	3.47734e-08	1.40514e-05
ENSBTAG00000054649	ENSBTAG00000054649	protein_coding	0.738426	Up	3.38152	30.3616	3.58561e-08	1.40865e-05
ENSBTAG00000010069	EGR1	protein_coding	0.62166	Up	4.37027	29.8619	4.63948e-08	1.77341e-05
ENSBTAG00000043558	ND1	protein_coding	0.475221	Up	10.2941	29.59	5.33803e-08	1.98673e-05
ENSBTAG00000054808	MT1A	protein_coding	0.477415	Up	9.37874	29.5246	5.52113e-08	2.00219e-05
ENSBTAG00000038171	CFHR5	protein_coding	-0.543403	Down	5.48528	29.2109	6.49146e-08	2.29522e-05
ENSBTAG00000022886	RYR2	protein_coding	1.32422	Up	1.12486	29.065	6.99886e-08	2.41426e-05
ENSBTAG00000046257	GIMAP4	protein_coding	0.722503	Up	3.37678	28.6125	8.84114e-08	2.97715e-05
ENSBTAG00000055207	SCD	protein_coding	0.448082	Up	8.32373	25.3833	4.69968e-07	0.000154576
ENSBTAG00000022158	TNNT3	protein_coding	1.05695	Up	1.46227	25.2783	4.96273e-07	0.000159518
ENSBTAG00000001881	SLC10A1	protein_coding	-0.509541	Down	5.38331	25.1233	5.37778e-07	0.000169018
ENSBTAG00000030297	ENSBTAG00000030297	protein_coding	-0.445496	Down	7.97473	24.8527	6.18824e-07	0.000190262
ENSBTAG00000027629	ENSBTAG00000027629	protein_coding	0.476958	Up	6.04128	24.6249	6.9646e-07	0.000209483
ENSBTAG00000026666	MGC137014	protein_coding	-0.466792	Down	6.42501	24.5852	7.10965e-07	0.000209483
ENSBTAG00000021115	ZNF692	protein_coding	0.528306	Up	4.67955	23.6191	1.17419e-06	0.00033891
ENSBTAG00000014402	GIMAP8	protein_coding	0.537678	Up	4.48382	22.9208	1.68811e-06	0.000477499
ENSBTAG00000015980	FASN	protein_coding	0.438752	Up	7.00726	22.806	1.79208e-06	0.000496967
ENSBTAG00000046961	ENSBTAG00000046961	protein_coding	-0.722388	Down	2.88297	22.4607	2.14491e-06	0.000583375
ENSBTAG00000054865	ENSBTAG00000054865	protein_coding	0.520691	Up	4.53961	22.2318	2.41635e-06	0.0006448
ENSBTAG00000040331	ENSBTAG00000040331	protein_coding	1.10087	Up	1.17965	22.0329	2.68016e-06	0.000701955
ENSBTAG00000014862	ENSBTAG00000014862	protein_coding	0.525761	Up	4.27926	21.7011	3.18609e-06	0.000819289
ENSBTAG00000021518	TMPRSS4	protein_coding	0.992288	Up	1.50925	21.6004	3.35784e-06	0.000848035
ENSBTAG00000049359	ENSBTAG00000049359	protein_coding	1.21079	Up	0.797448	21.4896	3.55751e-06	0.000880067
ENSBTAG00000049392	ENSBTAG00000049392	protein_coding	1.47918	Up	0.268993	21.462	3.60913e-06	0.000880067
ENSBTAG00000048608	5_8S_rRNA	rRNA	-0.480612	Down	5.09371	21.3908	3.74557e-06	0.000897857
ENSBTAG00000043568	ND3	protein_coding	0.403133	Up	10.3755	21.3314	3.86359e-06	0.000910713
ENSBTAG00000038321	LIPE	protein_coding	0.556174	Up	3.90411	21.099	4.3616e-06	0.00101125
ENSBTAG00000011952	SULT1E1	protein_coding	-0.434885	Down	6.19689	20.92	4.7888e-06	0.00107618
ENSBTAG00000019517	ELN	protein_coding	0.573975	Up	3.72672	20.9179	4.79385e-06	0.00107618
ENSBTAG00000013303	ACSS2	protein_coding	0.432129	Up	6.28746	20.7484	5.23764e-06	0.00115744
ENSBTAG00000011847	ASPN	protein_coding	-0.520498	Down	4.2918	20.603	5.65075e-06	0.00122952
ENSBTAG00000021195	A1CF	protein_coding	-0.481558	Down	4.89682	20.3399	6.48336e-06	0.00138931
ENSBTAG00000038655	ENSBTAG00000038655	protein_coding	0.417389	Up	6.73266	20.1983	6.98147e-06	0.00147372
ENSBTAG00000000992	BMP10	protein_coding	-0.563083	Down	3.7006	19.9329	8.02087e-06	0.00166822
ENSBTAG00000001163	MACROH2A2	protein_coding	0.522369	Up	4.07427	19.6787	9.16175e-06	0.00187789
ENSBTAG00000019625	EHHADH	protein_coding	-0.481576	Down	4.73074	19.6419	9.33967e-06	0.00188701
ENSBTAG00000004023	ELAPOR2	protein_coding	-0.630879	Down	3.05594	19.5821	9.63672e-06	0.00191961
ENSBTAG00000012855	LPL	protein_coding	0.474902	Up	4.8187	19.5129	9.99219e-06	0.0019394
ENSBTAG00000016997	ENSBTAG00000016997	protein_coding	-1.31328	Down	0.376485	19.5095	1.00103e-05	0.0019394
ENSBTAG00000017294	ORM1	protein_coding	-0.382228	Down	12.1408	19.3496	1.08839e-05	0.00208015
ENSBTAG00000039138	MRPL41	protein_coding	0.423388	Up	5.92759	19.1997	1.1773e-05	0.00222008
ENSBTAG00000007545	PHLPP2	protein_coding	-0.664002	Down	2.7902	19.029	1.28744e-05	0.00236614
ENSBTAG00000052382	H2BC4	protein_coding	-0.73118	Down	2.3938	19.0271	1.28875e-05	0.00236614
ENSBTAG00000039289	ENSBTAG00000039289	protein_coding	-0.670415	Down	2.69001	19.0033	1.30495e-05	0.00236614
ENSBTAG00000046152	MGAM	protein_coding	-0.646503	Down	2.91859	18.9635	1.33246e-05	0.00238544
ENSBTAG00000046017	POPDC3	protein_coding	-0.738899	Down	2.31042	18.9116	1.36915e-05	0.00242048
ENSBTAG00000054008	ENSBTAG00000054008	protein_coding	1.01842	Up	1.18712	18.4976	1.70119e-05	0.00297036
ENSBTAG00000024901	ENSBTAG00000024901	protein_coding	-0.677427	Down	2.60637	18.3744	1.81484e-05	0.00313015
ENSBTAG00000048096	ENSBTAG00000048096	protein_coding	0.418728	Up	5.69787	18.1482	2.04361e-05	0.00348226
ENSBTAG00000043584	ATP6	protein_coding	0.370092	Up	10.7456	18.0371	2.16647e-05	0.00360999
ENSBTAG00000025258	ENSBTAG00000025258	protein_coding	-1.29256	Down	0.393987	18.0343	2.16962e-05	0.00360999
ENSBTAG00000032558	TTC7A	protein_coding	0.410868	Up	5.91922	17.9674	2.24721e-05	0.00369562
ENSBTAG00000020080	MYBPC2	protein_coding	1.65871	Up	-0.417219	17.8885	2.34234e-05	0.00380778
ENSBTAG00000043560	COX3	protein_coding	0.367112	Up	11.3178	17.8039	2.44881e-05	0.00392411
ENSBTAG00000017042	HAMP	protein_coding	0.388759	Up	6.91542	17.788	2.46939e-05	0.00392411
ENSBTAG00000049294	ENSBTAG00000049294	protein_coding	-0.589808	Down	3.15826	17.6915	2.59785e-05	0.00408238
ENSBTAG00000049426	ENSBTAG00000049426	protein_coding	1.14619	Up	0.709025	17.0685	3.60553e-05	0.00560363
ENSBTAG00000049953	ENSBTAG00000049953	protein_coding	0.456599	Up	4.46921	16.9688	3.79984e-05	0.00584143
ENSBTAG00000016276	HAL	protein_coding	0.370373	Up	7.65481	16.9271	3.88425e-05	0.00590698
ENSBTAG00000011839	HMGCS1	protein_coding	0.373977	Up	7.27969	16.8795	3.98286e-05	0.00599251
ENSBTAG00000004322	FOS	protein_coding	0.492081	Up	3.96085	16.7609	4.23979e-05	0.00631193
ENSBTAG00000016149	C9	protein_coding	-0.417708	Down	5.28865	16.7009	4.37607e-05	0.00644695
ENSBTAG00000006921	ABCA6	protein_coding	0.379896	Up	6.3283	16.1127	5.96823e-05	0.00870193
ENSBTAG00000008573	ZFP36	protein_coding	0.488203	Up	3.88023	16.021	6.26443e-05	0.008961
ENSBTAG00000022293	CSKMT	protein_coding	0.53516	Up	3.34556	16.004	6.32089e-05	0.008961
ENSBTAG00000017689	BRMS1	protein_coding	0.462803	Up	4.18636	15.9995	6.336e-05	0.008961
ENSBTAG00000002878	CHRD	protein_coding	0.391347	Up	5.76146	15.9477	6.51178e-05	0.00911843
ENSBTAG00000002066	MYL7	protein_coding	0.979495	Up	1.03372	15.9232	6.59635e-05	0.00914629
ENSBTAG00000003938	FNDC1	protein_coding	1.07478	Up	0.650394	15.8903	6.71203e-05	0.00921634
ENSBTAG00000013907	CRP	protein_coding	0.599703	Up	2.80636	15.8655	6.80066e-05	0.00924825
ENSBTAG00000011424	TPM2	protein_coding	0.516396	Up	3.52022	15.7497	7.22996e-05	0.00973841
ENSBTAG00000011824	OGN	protein_coding	0.440911	Up	4.51792	15.7033	7.40948e-05	0.00988607
ENSBTAG00000032057	ENSBTAG00000032057	protein_coding	1.31655	Up	0.0474662	15.4885	8.30073e-05	0.0109717
ENSBTAG00000012119	PTPRZ1	protein_coding	-0.614465	Down	2.64301	15.3696	8.84008e-05	0.0115764
ENSBTAG00000053931	ENSBTAG00000053931	lncRNA	1.04106	Up	0.806417	15.3097	9.12452e-05	0.0118393
ENSBTAG00000021386	ANGPTL3	protein_coding	-0.360396	Down	6.69917	15.0339	0.000105597	0.0135043
ENSBTAG00000010447	LSP1	protein_coding	0.452165	Up	4.13955	15.0269	0.000105987	0.0135043
ENSBTAG00000007884	SREBF1	protein_coding	0.365525	Up	6.2544	14.8059	0.000119163	0.0150475
ENSBTAG00000004414	SLC30A10	protein_coding	-0.461093	Down	3.92443	14.3845	0.000149024	0.0184129
ENSBTAG00000005072	CUBN	protein_coding	0.517152	Up	3.30058	14.3784	0.000149507	0.0184129
ENSBTAG00000051412	HBA	protein_coding	0.328763	Up	14.0251	14.3656	0.000150528	0.0184129
ENSBTAG00000003774	C8A	protein_coding	-0.352765	Down	6.65713	14.3594	0.000151022	0.0184129
ENSBTAG00000015293	NXPH3	protein_coding	0.624502	Up	2.37396	14.0656	0.000176547	0.0212002
ENSBTAG00000008494	TMEM171	protein_coding	-1.02443	Down	0.673464	14.062	0.000176881	0.0212002
ENSBTAG00000016341	RGS5	protein_coding	-0.653114	Down	2.20056	14.0152	0.000181337	0.0215517
ENSBTAG00000012987	ULK1	protein_coding	0.354578	Up	6.25925	13.9486	0.000187875	0.0221426
ENSBTAG00000054844	ENSBTAG00000054844	protein_coding	0.49349	Up	3.43599	13.9302	0.000189728	0.0221762
ENSBTAG00000005791	UROS	protein_coding	0.33674	Up	7.48685	13.8901	0.00019382	0.0224688
ENSBTAG00000010590	FAM118A	protein_coding	0.501046	Up	3.33825	13.8322	0.000199879	0.0229828
ENSBTAG00000046314	TBC1D8B	protein_coding	-0.41034	Down	4.55013	13.7606	0.000207645	0.0236832
ENSBTAG00000048114	ENSBTAG00000048114	protein_coding	-0.957099	Down	0.863077	13.7222	0.000211939	0.0239796
ENSBTAG00000001406	MAB21L3	protein_coding	1.0829	Up	0.403042	13.5196	0.000236081	0.0264992
ENSBTAG00000003564	HPX	protein_coding	-0.319861	Down	10.2451	13.4281	0.000247877	0.0276041
ENSBTAG00000002764	IGFLR1	protein_coding	0.599633	Up	2.44921	13.4064	0.000250765	0.0277076
ENSBTAG00000003479	MATN1	protein_coding	0.699331	Up	1.80261	13.3632	0.00025661	0.0281336
ENSBTAG00000021975	PATJ	protein_coding	-0.393193	Down	4.74742	13.1937	0.000280895	0.0305592
ENSBTAG00000045580	ENSBTAG00000045580	protein_coding	1.03141	Up	0.777732	13.1518	0.000287242	0.0310112
ENSBTAG00000016564	NPRL3	protein_coding	0.335179	Up	6.72826	13.0622	0.000301315	0.0322841
ENSBTAG00000000507	NR4A1	protein_coding	0.417903	Up	4.18947	12.9824	0.000314434	0.0334038
ENSBTAG00000024688	PHIP	protein_coding	-0.367397	Down	5.31134	12.9702	0.00031649	0.0334038
ENSBTAG00000011569	AADAC	protein_coding	-0.337526	Down	6.48914	12.9446	0.000320838	0.033612
ENSBTAG00000017664	HGF	protein_coding	-0.460329	Down	3.57468	12.7556	0.00035495	0.0366813
ENSBTAG00000022564	AKR1C4	protein_coding	0.359087	Up	5.49074	12.7358	0.000358732	0.0366813
ENSBTAG00000009656	ENSBTAG00000009656	protein_coding	0.598878	Up	2.34957	12.7311	0.000359624	0.0366813
ENSBTAG00000019588	BLA-DQB	protein_coding	-0.397963	Down	4.48346	12.7265	0.000360511	0.0366813
ENSBTAG00000009507	PHETA2	protein_coding	0.34775	Up	5.80886	12.6812	0.000369345	0.0373118
ENSBTAG00000040386	AGTR2	protein_coding	-0.682408	Down	1.82956	12.6667	0.000372232	0.0373367
ENSBTAG00000000773	TTC9C	protein_coding	0.392847	Up	4.50509	12.6457	0.000376425	0.0373948
ENSBTAG00000014469	NBEAL1	protein_coding	-0.419346	Down	4.15927	12.6374	0.000378099	0.0373948
ENSBTAG00000025200	ASIC2	protein_coding	-0.853959	Down	1.02574	12.6193	0.000381786	0.0374972
ENSBTAG00000012688	CAPSL	protein_coding	0.777481	Up	1.4021	12.5458	0.000397096	0.0387319
ENSBTAG00000025005	METTL7A	protein_coding	0.365241	Up	5.1122	12.4019	0.000428902	0.041295
ENSBTAG00000053550	ENSBTAG00000053550	protein_coding	0.986808	Up	0.519114	12.3905	0.000431531	0.041295
ENSBTAG00000009287	EBP	protein_coding	0.373763	Up	4.86985	12.3879	0.000432134	0.041295
ENSBTAG00000040406	ENSBTAG00000040406	protein_coding	-1.59211	Down	-0.607682	12.3365	0.000444195	0.0420928
ENSBTAG00000054824	ENSBTAG00000054824	lncRNA	0.421085	Up	3.95598	12.3123	0.000449995	0.0420928
ENSBTAG00000009212	APOA2	protein_coding	0.304549	Up	12.0708	12.2944	0.000454323	0.0420928
ENSBTAG00000047998	COL5A1	protein_coding	0.340945	Up	5.85779	12.2909	0.000455174	0.0420928
ENSBTAG00000047206	H1-4	protein_coding	-0.969172	Down	0.557749	12.2901	0.000455363	0.0420928
ENSBTAG00000000070	F13B	protein_coding	-0.3168	Down	7.47983	12.2707	0.000460118	0.0421338
ENSBTAG00000021751	RASEF	protein_coding	-0.462845	Down	3.43012	12.2641	0.000461765	0.0421338
ENSBTAG00000002702	TSPAN32	protein_coding	0.321948	Up	6.78518	12.1184	0.000499268	0.0450738
ENSBTAG00000018238	ABTB1	protein_coding	0.31647	Up	7.26771	12.1143	0.00050036	0.0450738
ENSBTAG00000043962	SLC2A13	protein_coding	-0.688864	Down	1.77591	12.0567	0.000516069	0.045857
ENSBTAG00000012694	UHMK1	protein_coding	-0.432317	Down	3.78292	12.0558	0.000516301	0.045857
ENSBTAG00000013577	SLC1A5	protein_coding	0.31551	Up	7.26719	12.0469	0.000518781	0.045857
ENSBTAG00000044155	BSPRY	protein_coding	0.770256	Up	1.34162	11.995	0.000533449	0.0468606
ENSBTAG00000015086	HSD11B1	protein_coding	-0.555467	Down	2.57135	11.9792	0.000537983	0.0469672
ENSBTAG00000054368	ENSBTAG00000054368	protein_coding	0.479198	Up	3.14823	11.9497	0.000546567	0.0474239
ENSBTAG00000051519	ENSBTAG00000051519	protein_coding	-0.413587	Down	3.95649	11.9199	0.000555381	0.0478948
ENSBTAG00000013245	ITPR3	protein_coding	0.322762	Up	6.51011	11.87	0.000570462	0.0488972
ENSBTAG00000012772	GFI1B	protein_coding	0.345955	Up	5.4073	11.8416	0.000579218	0.0493487
ENSBTAG00000048780	ENSBTAG00000048780	protein_coding	-0.666067	Down	1.87725	11.8153	0.000587463	0.0497514
ENSBTAG00000051698	ENSBTAG00000051698	protein_coding	-0.837808	Down	1.00019	11.7798	0.00059877	0.0504071
ENSBTAG00000047520	MPV17L	protein_coding	-0.572605	Down	2.40561	11.7537	0.000607235	0.0508173
ENSBTAG00000029851	bta-mir-122	miRNA	0.525983	Up	2.68857	11.6582	0.000639195	0.0531773
ENSBTAG00000039563	ENSBTAG00000039563	protein_coding	-0.628047	Down	1.95409	11.6301	0.000648942	0.0536725
ENSBTAG00000010742	PKD2L1	protein_coding	0.637302	Up	1.98217	11.6087	0.000656435	0.0538893
ENSBTAG00000018069	TNFSF15	protein_coding	-0.900646	Down	0.758637	11.6009	0.000659185	0.0538893
ENSBTAG00000008436	CDC25B	protein_coding	0.32163	Up	6.29899	11.5414	0.000680648	0.0553242
ENSBTAG00000010184	G6PC	protein_coding	0.456381	Up	3.23619	11.5007	0.000695706	0.056225
ENSBTAG00000032548	SYBU	protein_coding	0.433981	Up	3.59291	11.477	0.000704624	0.0566222
ENSBTAG00000054548	H2AC12	protein_coding	-0.836796	Down	0.955295	11.4316	0.000722057	0.0576952
ENSBTAG00000018833	SVOP	protein_coding	0.411612	Up	3.92611	11.4096	0.000730656	0.0579154
ENSBTAG00000014075	ITIH2	protein_coding	-0.293448	Down	11.7214	11.4036	0.000733003	0.0579154
ENSBTAG00000015996	GPC1	protein_coding	-0.463959	Down	3.21341	11.2777	0.000784444	0.0616355
ENSBTAG00000047833	AFM	protein_coding	-0.305997	Down	7.22337	11.2661	0.000789351	0.0616784
ENSBTAG00000012237	AEBP1	protein_coding	0.399164	Up	4.02467	11.2522	0.000795276	0.0617999
ENSBTAG00000033166	SLC15A2	protein_coding	-0.396723	Down	4.05927	11.1036	0.000861613	0.0665278
ENSBTAG00000055302	ENSBTAG00000055302	protein_coding	0.345229	Up	5.11948	11.0952	0.000865525	0.0665278
ENSBTAG00000045327	ENSBTAG00000045327	snoRNA	1.06352	Up	0.119996	11.054	0.00088497	0.0675997
ENSBTAG00000039620	SAPCD1	protein_coding	0.572323	Up	2.25335	11.0455	0.000889029	0.0675997
ENSBTAG00000003864	SLC13A4	protein_coding	0.755526	Up	1.29449	11.0233	0.00089976	0.0680255
ENSBTAG00000010304	CHKA	protein_coding	0.328386	Up	5.63098	11.0113	0.000905576	0.0680255
ENSBTAG00000027477	B3GAT1	protein_coding	0.465935	Up	3.09258	11.0042	0.000909059	0.0680255
ENSBTAG00000051781	ENSBTAG00000051781	protein_coding	0.554895	Up	2.34156	10.988	0.000917024	0.0682604
ENSBTAG00000051191	ENSBTAG00000051191	lncRNA	0.320252	Up	5.93278	10.9241	0.000949197	0.0702853
ENSBTAG00000004676	TMEM184A	protein_coding	0.461909	Up	3.11679	10.8548	0.000985408	0.0725866
ENSBTAG00000054414	ENSBTAG00000054414	protein_coding	-0.777528	Down	1.18084	10.84	0.000993327	0.0727908
ENSBTAG00000043577	ND4	protein_coding	0.286752	Up	10.2198	10.797	0.00101664	0.0737471
ENSBTAG00000015638	IL20RA	protein_coding	-0.50837	Down	2.69459	10.7857	0.00102288	0.0737471
ENSBTAG00000000033	PHOSPHO1	protein_coding	0.373995	Up	4.3276	10.7786	0.00102683	0.0737471
ENSBTAG00000020142	LMBRD2	protein_coding	-0.457808	Down	3.19222	10.7687	0.0010323	0.0737471
ENSBTAG00000008434	GCAT	protein_coding	0.320987	Up	5.79096	10.7685	0.00103245	0.0737471
ENSBTAG00000015155	HACD3	protein_coding	-0.334968	Down	5.2606	10.7515	0.00104193	0.0740507
ENSBTAG00000049367	ENSBTAG00000049367	protein_coding	-0.703789	Down	1.41835	10.6613	0.00109403	0.0773642
ENSBTAG00000004860	SLC27A6	protein_coding	-0.570671	Down	2.27513	10.6493	0.00110111	0.0774773
ENSBTAG00000006187	MFAP4	protein_coding	0.825399	Up	0.802387	10.6372	0.00110836	0.0776019
ENSBTAG00000014546	CLEC7A	protein_coding	-0.962433	Down	0.364176	10.5365	0.0011704	0.0815008
ENSBTAG00000020895	LOXL4	protein_coding	-0.377416	Down	4.15368	10.5162	0.00118335	0.0815008
ENSBTAG00000046765	POLR2A	protein_coding	0.311589	Up	6.05197	10.5138	0.00118485	0.0815008
ENSBTAG00000022120	FGB	protein_coding	-0.281373	Down	12.6272	10.5103	0.0011871	0.0815008
ENSBTAG00000023549	CYP2C19	protein_coding	-0.473981	Down	2.89144	10.4942	0.00119748	0.0818161
ENSBTAG00000031106	ZNF746	protein_coding	0.399037	Up	3.80641	10.4852	0.00120336	0.0818224
ENSBTAG00000018016	NUPR1	protein_coding	0.321502	Up	5.55764	10.4695	0.00121364	0.0819373
ENSBTAG00000019093	AMY2B	protein_coding	-0.313193	Down	5.90695	10.4649	0.00121663	0.0819373
ENSBTAG00000002705	REC8	protein_coding	1.00956	Up	0.233149	10.3051	0.0013266	0.0889202
ENSBTAG00000039190	SLC9A5	protein_coding	0.85056	Up	0.725221	10.2949	0.00133395	0.088991
ENSBTAG00000037649	VIPR2	protein_coding	0.325435	Up	5.33069	10.2784	0.00134598	0.0893719
ENSBTAG00000007863	GLS	protein_coding	-0.3622	Down	4.36764	10.2227	0.00138725	0.0916817
ENSBTAG00000012265	VWF	protein_coding	0.302174	Up	6.30344	10.2028	0.00140229	0.0922443
ENSBTAG00000004729	PKMYT1	protein_coding	0.353197	Up	4.52127	10.1748	0.00142373	0.0932211
ENSBTAG00000017626	GFPT1	protein_coding	-0.387329	Down	3.92891	10.1657	0.00143076	0.0932502
ENSBTAG00000007268	F13A1	protein_coding	-0.301556	Down	6.26765	10.121	0.00146593	0.0951038
ENSBTAG00000021316	COL4A3	protein_coding	-0.74175	Down	1.22903	10.1017	0.00148129	0.0956617
ENSBTAG00000047229	CRIP1	protein_coding	0.397939	Up	3.71884	10.0788	0.00149982	0.0964179
ENSBTAG00000042458	RNase_MRP	ribozyme	-1.2961	Down	-0.5169	10.0629	0.00151282	0.0968135
ENSBTAG00000011881	TDRD10	protein_coding	0.606228	Up	1.82789	10.0173	0.00155074	0.0987934

## Sheet: KEGG
Enrichment FDR	nGenes	Fold Enrichment	Pathway	Genes
0.0355376	3	10.8205	Biosynthesis of unsaturated fatty acids	FADS2 FADS1 SCD
0.00025745	8	10.2047	Complement and coagulation cascades	F13B C8A F13A1 VWF C9 FGB CFHR5
0.0405725	3	10.1224	Starch and sucrose metabolism	G6PC1 AMY2B GBA3
0.00809726	5	9.33911	Fatty acid metabolism	FADS2 FASN EHHADH FADS1 SCD
0.0473226	3	9.22924	Asthma	BLA-DQB
0.00126033	7	9.15233	PPAR signaling pathway	SLC27A6 APOA2 HMGCS1 LPL FADS2 EHHADH SCD
0.033742	4	7.47129	Graft-versus-host disease	BLA-DQB
0.0152749	5	7.26376	Steroid hormone biosynthesis	SULT1E1 HSD11B1 AKR1C4 CYP2C19
0.0355376	4	7.21366	Mineral absorption	MT1E MT2A MT1A
0.00809726	7	5.76525	Systemic lupus erythematosus	MACROH2A2 C8A C9 BLA-DQB H2BC4
0.0329017	5	5.74715	Viral protein interaction with cytokine and cytokine receptor	IL20RA TNFRSF10D
0.0166711	6	5.55388	Protein digestion and absorption	COL1A1 COL1A2 SLC1A5 ELN COL4A3 COL5A1
0.0355376	5	5.33664	Rheumatoid arthritis	FOS BLA-DQB
0.0198557	6	5.27385	AMPK signaling pathway	SREBF1 G6PC1 ULK1 FASN LIPE SCD
0.0409122	5	4.98086	Amoebiasis	C8A COL1A1 COL1A2 C9 COL4A3
0.00809726	9	4.50422	Diabetic cardiomyopathy	COL1A1 COL1A2 GFPT1 RYR2 ND1 COX3 ND3 ND4 ATP6
0.0115098	9	4.04027	Chemical carcinogenesis	FOS HGF AKR1C4 ND1 COX3 ND3 ND4 ATP6
0.00997846	10	3.81745	Prion disease	C8A EGR1 ITPR3 C9 RYR2 ND1 COX3 ND3 ND4 ATP6
0.00166586	32	2.19054	Metabolic pathways	PHOSPHO1 UROS GLS GCAT EBP G6PC1 CHKA HMGCS1 SULT1E1 ACSS2 HSD11B1 HACD3 FADS2 FASN HAL GFPT1 AMY2B EHHADH GBA3 FADS1 AKR1C4 CYP2C19 B3GAT1 ND1 COX3 ND3 ND4 ATP6 MGAM SCD

## Sheet: BP
Enrichment FDR	nGenes	Fold Enrichment	Pathway	Genes
0.00790985	3	52.299	Detoxification of copper ion	MT1E MT1A
0.00790985	3	52.299	Stress response to copper ion	MT1E MT1A
0.00239298	4	46.488	Stress response to metal ion	MT1E SLC30A10 MT1A
0.00790985	3	44.8278	Detoxification of inorganic compound	MT1E MT1A
0.0140557	3	31.3794	Cellular response to zinc ion	MT1E MT1A
0.00847194	4	20.9196	Response to zinc ion	MT1E SLC30A10 MT1A
0.0128799	4	17.433	Cellular response to cadmium ion	MT1E FOS MT1A
0.0137606	4	16.7357	Cellular zinc ion homeostasis	MT1E SLC30A10 MT1A
0.0153264	4	15.496	Zinc ion homeostasis	MT1E SLC30A10 MT1A
0.0127343	5	11.622	Collagen fibril organization	AEBP1 COL1A1 COL1A2 LOXL4 COL5A1
0.00790985	7	8.71651	Cholesterol metabolic proc.	CUBN SREBF1 APOA2 EBP HMGCS1 ANGPTL3 LIPE
0.00790985	7	8.3203	Secondary alcohol metabolic proc.	CUBN SREBF1 APOA2 EBP HMGCS1 ANGPTL3 LIPE
0.00790985	7	8.22682	Sterol metabolic proc.	CUBN SREBF1 APOA2 EBP HMGCS1 ANGPTL3 LIPE
0.00414698	11	5.811	Steroid metabolic proc.	CUBN SREBF1 APOA2 EBP EGR1 G6PC1 HMGCS1 HSD11B1 ANGPTL3 AKR1C4 LIPE
0.0118692	9	5.31855	Response to metal ion	MT1E FOS SLC30A10 ITPR3 HAMP FGB RYR2 MT1A
0.0124487	11	4.2614	Response to inorganic substance	MT1E FOS SLC30A10 PKD2L1 ITPR3 HAMP HGF FGB RYR2 MT1A
0.0137606	11	4.08007	Fatty acid metabolic proc.	SLC27A6 SREBF1 LPL HACD3 FASN EHHADH ANGPTL3 FADS1 AKR1C4 CYP2C19 SCD
0.0151224	13	3.45999	Small molecule biosynthetic proc.	UROS GLS SREBF1 EBP EGR1 G6PC1 HMGCS1 LPL HACD3 FASN ZNF692 FADS1 SCD
0.015997	18	2.64433	Organic acid metabolic proc.	SLC27A6 UROS GLS SREBF1 GCAT G6PC1 LPL HACD3 FASN HAL GFPT1 NUPR1 EHHADH ANGPTL3 FADS1 AKR1C4 CYP2C19 SCD
0.00790985	25	2.4857	Lipid metabolic proc.	SLC27A6 CUBN SREBF1 APOA2 EBP EGR1 G6PC1 CHKA AADAC HMGCS1 LPL ACSS2 HSD11B1 HACD3 FADS2 FASN EHHADH GBA3 ANGPTL3 FADS1 AKR1C4 CYP2C19 TTC7A LIPE SCD
