# Supplementary material for: Periconceptual Maternal Nutrition Affects Fetal Liver Programming of Energy- and Lipid-Related Genes
Source: Animals (Basel). 2023 Feb 9;13(4):600. doi: 10.3390/ani13040600 (PMC9951695; doi:10.3390/ani13040600)
Supplement: Supplementary file 1 [file animals-13-00600-s001.zip › S6_VTM_MGvsNoVTM_LG .xlsx]

## Sheet: VTM_MGvsNoVTM_LG 
Ensembl_ID	Gene_Symbol	Gene_biotype	logFC	Status	logCPM	LR	PValue	FDR
ENSBTAG00000026917	ENSBTAG00000026917	protein_coding	-1.53803	Down	5.1385	193.482	5.52506e-44	7.81409e-40
ENSBTAG00000001308	ENSBTAG00000001308	protein_coding	2.69977	Up	2.42065	184.479	5.09849e-42	3.6054e-38
ENSBTAG00000010184	G6PC	protein_coding	-2.09901	Down	3.23619	170.373	6.13218e-39	2.89091e-35
ENSBTAG00000038706	MT1E	protein_coding	1.29611	Up	4.40265	122.76	1.57364e-28	5.56399e-25
ENSBTAG00000001945	ARG2	protein_coding	-1.24668	Down	4.71866	114.828	8.58225e-27	2.42758e-23
ENSBTAG00000054798	ENSBTAG00000054798	lncRNA	1.11459	Up	4.34904	90.4177	1.9283e-21	4.54532e-18
ENSBTAG00000014862	ENSBTAG00000014862	protein_coding	1.00807	Up	4.27926	68.3214	1.38905e-16	2.80647e-13
ENSBTAG00000015505	FADS2	protein_coding	-0.743666	Down	7.35073	61.5275	4.3661e-15	7.71872e-12
ENSBTAG00000039995	ENSBTAG00000039995	protein_coding	0.874947	Up	4.55132	57.9344	2.71006e-14	4.25871e-11
ENSBTAG00000054661	bta-mir-2887-1	miRNA	-0.687769	Down	10.2137	56.8815	4.62885e-14	6.54659e-11
ENSBTAG00000051856	ENSBTAG00000051856	protein_coding	0.930041	Up	3.23987	43.3615	4.55051e-11	5.85072e-08
ENSBTAG00000012855	LPL	protein_coding	-0.722848	Down	4.8187	42.0762	8.77848e-11	1.03462e-07
ENSBTAG00000047175	ENSBTAG00000047175	protein_coding	-0.771478	Down	4.16479	39.7288	2.91784e-10	3.17439e-07
ENSBTAG00000011437	ENSBTAG00000011437	protein_coding	-0.768236	Down	4.04541	37.6343	8.53317e-10	8.41526e-07
ENSBTAG00000052223	ENSBTAG00000052223	protein_coding	-1.19572	Down	2.08146	37.5467	8.92519e-10	8.41526e-07
ENSBTAG00000043570	ENSBTAG00000043570	Mt_rRNA	-0.546771	Down	10.0865	36.1049	1.86979e-09	1.65278e-06
ENSBTAG00000006999	RYR1	protein_coding	-1.03167	Down	2.41316	34.8714	3.52217e-09	2.93024e-06
ENSBTAG00000022294	FADS1	protein_coding	-0.587123	Down	6.09585	34.6655	3.91501e-09	3.07611e-06
ENSBTAG00000009110	ENSBTAG00000009110	pseudogene	-1.12119	Down	2.09951	34.0221	5.44886e-09	3.72353e-06
ENSBTAG00000023177	CFH	protein_coding	0.537724	Up	8.03023	34.0067	5.49222e-09	3.72353e-06
ENSBTAG00000054844	ENSBTAG00000054844	protein_coding	-0.808732	Down	3.43599	33.9938	5.52882e-09	3.72353e-06
ENSBTAG00000037539	ENSBTAG00000037539	protein_coding	0.662762	Up	4.33719	32.1353	1.43803e-08	9.24455e-06
ENSBTAG00000051364	ENSBTAG00000051364	protein_coding	-0.500057	Down	9.36226	29.9675	4.39348e-08	2.70161e-05
ENSBTAG00000011912	SLC25A25	protein_coding	-0.572928	Down	5.37864	29.4702	5.67841e-08	3.34624e-05
ENSBTAG00000043567	ENSBTAG00000043567	Mt_rRNA	-0.488787	Down	9.36227	28.6118	8.84412e-08	5.0033e-05
ENSBTAG00000051985	ENSBTAG00000051985	pseudogene	2.06337	Up	-0.0799193	28.4029	9.85191e-08	5.35906e-05
ENSBTAG00000046980	KLRF2	protein_coding	1.8628	Up	-0.15291	28.0512	1.18147e-07	6.1887e-05
ENSBTAG00000049953	ENSBTAG00000049953	protein_coding	-0.620257	Down	4.46921	27.6917	1.42271e-07	7.1862e-05
ENSBTAG00000015591	SQSTM1	protein_coding	0.502853	Up	6.49758	27.1179	1.91414e-07	9.33508e-05
ENSBTAG00000020099	STMN2	protein_coding	0.681536	Up	3.41405	24.7632	6.48239e-07	0.000305601
ENSBTAG00000032079	SYT9	protein_coding	-1.0623	Down	1.67892	24.5012	7.42641e-07	0.000338812
ENSBTAG00000038461	ENSBTAG00000038461	protein_coding	0.474486	Up	6.57216	24.3195	8.16074e-07	0.000360679
ENSBTAG00000039289	ENSBTAG00000039289	protein_coding	0.767486	Up	2.69001	22.604	1.99068e-06	0.000853157
ENSBTAG00000016712	CLCA3	protein_coding	0.912272	Up	1.86363	21.7684	3.07619e-06	0.00124861
ENSBTAG00000046961	ENSBTAG00000046961	protein_coding	0.699766	Up	2.88297	21.7599	3.08997e-06	0.00124861
ENSBTAG00000053177	ENSBTAG00000053177	protein_coding	-0.835629	Down	2.04346	19.28	1.12884e-05	0.00443476
ENSBTAG00000037605	ENSBTAG00000037605	protein_coding	0.662551	Up	2.81864	18.9546	1.33868e-05	0.00511702
ENSBTAG00000016296	GPD1	protein_coding	0.447941	Up	5.40579	18.4718	1.72437e-05	0.00641784
ENSBTAG00000003396	MAFB	protein_coding	-0.55265	Down	3.79075	18.2724	1.91456e-05	0.00694299
ENSBTAG00000005998	NOCT	protein_coding	-0.53235	Down	3.97629	18.0506	2.15112e-05	0.00760581
ENSBTAG00000009737	LTC4S	protein_coding	0.547788	Up	3.65671	17.7435	2.5278e-05	0.00871968
ENSBTAG00000051698	ENSBTAG00000051698	protein_coding	-1.08828	Down	1.00019	17.5439	2.80744e-05	0.0093083
ENSBTAG00000001406	MAB21L3	protein_coding	1.29104	Up	0.403042	17.5287	2.83007e-05	0.0093083
ENSBTAG00000034366	ENSBTAG00000034366	protein_coding	-0.64177	Down	2.90686	17.4698	2.91901e-05	0.00938263
ENSBTAG00000001292	LTF	protein_coding	0.498602	Up	4.17973	17.2731	3.23733e-05	0.0101746
ENSBTAG00000030775	PCBP3	protein_coding	0.649213	Up	2.78634	16.9152	3.90866e-05	0.0117726
ENSBTAG00000052486	ENSBTAG00000052486	protein_coding	-0.655588	Down	2.7516	16.9135	3.91226e-05	0.0117726
ENSBTAG00000009844	CCN1	protein_coding	0.414354	Up	5.60044	16.4247	5.06218e-05	0.0146996
ENSBTAG00000004269	SGK1	protein_coding	-0.485026	Down	4.26719	16.4132	5.09284e-05	0.0146996
ENSBTAG00000039035	HSPA6	protein_coding	-1.0282	Down	1.03501	15.9805	6.39972e-05	0.0181022
ENSBTAG00000013303	ACSS2	protein_coding	-0.39227	Down	6.28746	15.8932	6.70183e-05	0.0185851
ENSBTAG00000006921	ABCA6	protein_coding	0.381766	Up	6.3283	15.3229	9.06124e-05	0.0246448
ENSBTAG00000015611	TBC1D9B	protein_coding	0.453079	Up	4.33692	15.1058	0.000101652	0.0271258
ENSBTAG00000015139	ENSBTAG00000015139	protein_coding	-0.661173	Down	2.34238	14.8719	0.000115066	0.0301366
ENSBTAG00000003367	ENSBTAG00000003367	protein_coding	-1.2744	Down	0.118871	14.7435	0.000123173	0.0316733
ENSBTAG00000007969	CIDEC	protein_coding	0.85417	Up	1.29473	14.6337	0.00013056	0.0328799
ENSBTAG00000004459	TMEM45A	protein_coding	0.955295	Up	0.923499	14.6057	0.000132515	0.0328799
ENSBTAG00000044132	NTN5	protein_coding	-0.779326	Down	1.67279	14.2144	0.000163117	0.0385433
ENSBTAG00000000507	NR4A1	protein_coding	-0.456039	Down	4.18947	14.2099	0.000163506	0.0385433
ENSBTAG00000038128	BOLA-DQA5	protein_coding	0.805206	Up	1.48149	14.2098	0.000163515	0.0385433
ENSBTAG00000012317	PNP	protein_coding	-0.399964	Down	5.18785	14.1054	0.000172851	0.0400758
ENSBTAG00000006367	CCN2	protein_coding	0.509558	Up	3.34913	13.488	0.000240094	0.0547685
ENSBTAG00000005715	FUOM	protein_coding	-0.454283	Down	4.03436	13.2354	0.000274712	0.0616706
ENSBTAG00000002980	GPT2	protein_coding	-0.476683	Down	3.66793	13.2026	0.000279556	0.0617775
ENSBTAG00000051519	ENSBTAG00000051519	protein_coding	0.447921	Up	3.95649	12.8974	0.000329042	0.0715944
ENSBTAG00000001595	MT1E	protein_coding	0.327555	Up	8.59199	12.8585	0.000335952	0.0719905
ENSBTAG00000049294	ENSBTAG00000049294	protein_coding	0.512639	Up	3.15826	12.7831	0.000349771	0.073833
ENSBTAG00000011733	GIPC2	protein_coding	0.385638	Up	4.87745	12.4713	0.000413255	0.085951
ENSBTAG00000016319	CYB5D2	protein_coding	-0.507396	Down	3.17632	12.4365	0.000421032	0.0862994
ENSBTAG00000000505	KYAT3	protein_coding	-0.417798	Down	4.25249	12.183	0.000482282	0.0971191
ENSBTAG00000023549	CYP2C19	protein_coding	0.536417	Up	2.89144	12.1627	0.000487553	0.0971191
ENSBTAG00000032057	ENSBTAG00000032057	protein_coding	1.19246	Up	0.0474662	12.1287	0.000496514	0.0975305
ENSBTAG00000018570	SDR16C5	protein_coding	0.744175	Up	1.47966	12.0798	0.00050972	0.098753

## Sheet: KEGG
Enrichment FDR	nGenes	Fold Enrichment	Pathway	Genes
0.0337776	2	32.6284	Arginine biosynthesis	ENSBTAG00000001945 ENSBTAG00000002980
0.0248995	3	17.4795	Graft-versus-host disease	ENSBTAG00000037605 ENSBTAG00000038128 ENSBTAG00000052486
0.0248995	4	13.3177	Staphylococcus aureus infection	ENSBTAG00000023177 ENSBTAG00000037605 ENSBTAG00000038128 ENSBTAG00000039995
0.0337776	3	12.5494	Antigen processing and presentation	ENSBTAG00000037605 ENSBTAG00000038128 ENSBTAG00000052486
0.0337776	3	12.3905	Arachidonic acid metabolism	ENSBTAG00000009737 ENSBTAG00000023549 ENSBTAG00000039289
0.0248995	13	2.77597	Metabolic pathways	ENSBTAG00000000505 ENSBTAG00000001945 ENSBTAG00000002980 ENSBTAG00000009737 ENSBTAG00000010184 ENSBTAG00000012317 ENSBTAG00000013303 ENSBTAG00000015505 ENSBTAG00000018570 ENSBTAG00000022294 ENSBTAG00000023549 ENSBTAG00000039289 ENSBTAG00000051698

## Sheet: BP
Enrichment FDR	nGenes	Fold Enrichment	Pathway	Genes
0.0117874	2	108.761	Detoxification of copper ion	ENSBTAG00000001595 ENSBTAG00000038706
0.0117874	2	108.761	Stress response to copper ion	ENSBTAG00000001595 ENSBTAG00000038706
0.014532	2	93.2239	2-oxoglutarate metabolic proc.	ENSBTAG00000000505 ENSBTAG00000002980
0.014532	2	93.2239	Detoxification of inorganic compound	ENSBTAG00000001595 ENSBTAG00000038706
0.00617562	3	51.5185	L-arginine import across plasma membrane	ENSBTAG00000015139 ENSBTAG00000046961 ENSBTAG00000051856
0.00617562	3	51.5185	L-lysine transport	ENSBTAG00000015139 ENSBTAG00000046961 ENSBTAG00000051856
0.00617562	3	46.6119	L-ornithine transmembrane transport	ENSBTAG00000015139 ENSBTAG00000046961 ENSBTAG00000051856
0.00617562	3	46.6119	L-arginine transmembrane transport	ENSBTAG00000015139 ENSBTAG00000046961 ENSBTAG00000051856
0.00617562	3	46.6119	Arginine transmembrane transport	ENSBTAG00000015139 ENSBTAG00000046961 ENSBTAG00000051856
0.00617562	3	44.4932	Ornithine transport	ENSBTAG00000015139 ENSBTAG00000046961 ENSBTAG00000051856
0.00620779	3	40.7854	Basic amino acid transmembrane transport	ENSBTAG00000015139 ENSBTAG00000046961 ENSBTAG00000051856
0.00957176	4	16.7325	Triglyceride metabolic proc.	ENSBTAG00000003367 ENSBTAG00000010184 ENSBTAG00000011437 ENSBTAG00000012855
0.0203454	4	11.8649	Neutral lipid metabolic proc.	ENSBTAG00000003367 ENSBTAG00000010184 ENSBTAG00000011437 ENSBTAG00000012855
0.0203454	9	4.12437	Organic acid metabolic proc.	ENSBTAG00000000505 ENSBTAG00000001945 ENSBTAG00000002980 ENSBTAG00000009737 ENSBTAG00000010184 ENSBTAG00000012855 ENSBTAG00000016296 ENSBTAG00000022294 ENSBTAG00000023549
0.0203454	11	3.41171	Lipid metabolic proc.	ENSBTAG00000003367 ENSBTAG00000009737 ENSBTAG00000009844 ENSBTAG00000010184 ENSBTAG00000011437 ENSBTAG00000012855 ENSBTAG00000013303 ENSBTAG00000015505 ENSBTAG00000018570 ENSBTAG00000022294 ENSBTAG00000023549
0.00617562	14	3.3887	Small molecule metabolic proc.	ENSBTAG00000000505 ENSBTAG00000001945 ENSBTAG00000002980 ENSBTAG00000005715 ENSBTAG00000009737 ENSBTAG00000010184 ENSBTAG00000011437 ENSBTAG00000012317 ENSBTAG00000012855 ENSBTAG00000016296 ENSBTAG00000018570 ENSBTAG00000022294 ENSBTAG00000023549 ENSBTAG00000032057
