# Supplementary material for: Periconceptual Maternal Nutrition Affects Fetal Liver Programming of Energy- and Lipid-Related Genes
Source: Animals (Basel). 2023 Feb 9;13(4):600. doi: 10.3390/ani13040600 (PMC9951695; doi:10.3390/ani13040600)
Supplement: Supplementary file 1 [file animals-13-00600-s001.zip › S7_VTM_MGvsNoVTM_MG .xlsx]

## Sheet: VTM_MGvsNoVTM_MG 
Ensembl_ID	Gene_Symbol	Gene_biotype	logFC	Status	logCPM	LR	PValue	FDR
ENSBTAG00000054661	bta-mir-2887-1	miRNA	-1.14846	Down	10.2137	155.13	1.3114e-35	1.85471e-31
ENSBTAG00000010184	G6PC	protein_coding	-1.99317	Down	3.23619	152.695	4.46543e-35	3.15773e-31
ENSBTAG00000026917	ENSBTAG00000026917	protein_coding	-1.35411	Down	5.1385	150.844	1.13352e-34	5.34378e-31
ENSBTAG00000038706	MT1E	protein_coding	1.34143	Up	4.40265	131.179	2.2625e-30	7.99965e-27
ENSBTAG00000043570	ENSBTAG00000043570	Mt_rRNA	-1.02929	Down	10.0865	125.289	4.39863e-29	1.2442e-25
ENSBTAG00000001945	ARG2	protein_coding	-1.16209	Down	4.71866	99.7885	1.69575e-23	3.99717e-20
ENSBTAG00000051364	ENSBTAG00000051364	protein_coding	-0.874664	Down	9.36226	90.3483	1.99721e-21	4.03522e-18
ENSBTAG00000043567	ENSBTAG00000043567	Mt_rRNA	-0.842389	Down	9.36227	83.8484	5.34195e-20	9.44391e-17
ENSBTAG00000015591	SQSTM1	protein_coding	0.683627	Up	6.49758	49.8921	1.62435e-12	2.55258e-09
ENSBTAG00000046980	KLRF2	protein_coding	2.44928	Up	-0.15291	43.1901	4.96726e-11	7.02519e-08
ENSBTAG00000012078	TMEM176A	protein_coding	0.724328	Up	4.34434	37.4048	9.59833e-10	1.10415e-06
ENSBTAG00000051588	ENSBTAG00000051588	protein_coding	1.52775	Up	1.34684	37.3653	9.79503e-10	1.10415e-06
ENSBTAG00000006599	INHBE	protein_coding	-0.714456	Down	4.38843	37.296	1.01492e-09	1.10415e-06
ENSBTAG00000001308	ENSBTAG00000001308	protein_coding	1.0525	Up	2.42065	36.6025	1.44845e-09	1.46324e-06
ENSBTAG00000030297	ENSBTAG00000030297	protein_coding	-0.553324	Down	7.97473	35.3885	2.7008e-09	2.5465e-06
ENSBTAG00000007969	CIDEC	protein_coding	1.36453	Up	1.29473	34.8821	3.50282e-09	3.09628e-06
ENSBTAG00000046257	GIMAP4	protein_coding	0.784415	Up	3.37678	31.8392	1.67482e-08	1.39335e-05
ENSBTAG00000039664	ENSBTAG00000039664	protein_coding	0.727563	Up	3.71532	31.1123	2.43518e-08	1.91337e-05
ENSBTAG00000046977	PLA2G2D4	protein_coding	1.22367	Up	1.5165	30.8232	2.82636e-08	2.10385e-05
ENSBTAG00000049916	Metazoa_SRP	misc_RNA	-1.13045	Down	1.73824	30.3083	3.68538e-08	2.60612e-05
ENSBTAG00000023659	MT2A	protein_coding	0.505013	Up	7.95382	29.8929	4.56578e-08	3.07494e-05
ENSBTAG00000001595	MT1E	protein_coding	0.498408	Up	8.59199	29.7503	4.91424e-08	3.15919e-05
ENSBTAG00000010069	EGR1	protein_coding	0.6318	Up	4.37027	29.0598	7.01775e-08	4.31531e-05
ENSBTAG00000039995	ENSBTAG00000039995	protein_coding	0.611223	Up	4.55132	28.6718	8.57452e-08	4.75616e-05
ENSBTAG00000014402	GIMAP8	protein_coding	0.619222	Up	4.48382	28.6507	8.66819e-08	4.75616e-05
ENSBTAG00000047383	ENSBTAG00000047383	protein_coding	0.676763	Up	3.836	28.634	8.74356e-08	4.75616e-05
ENSBTAG00000015611	TBC1D9B	protein_coding	0.615728	Up	4.33692	27.6435	1.45861e-07	7.6404e-05
ENSBTAG00000054808	MT1A	protein_coding	0.475433	Up	9.37874	27.5291	1.54751e-07	7.8166e-05
ENSBTAG00000052223	ENSBTAG00000052223	protein_coding	-1.00866	Down	2.08146	26.4444	2.71229e-07	0.000130728
ENSBTAG00000005715	FUOM	protein_coding	-0.640032	Down	4.03436	26.4017	2.773e-07	0.000130728
ENSBTAG00000022564	AKR1C4	protein_coding	0.530986	Up	5.49074	26.2602	2.98377e-07	0.00013403
ENSBTAG00000012192	ENSBTAG00000012192	protein_coding	0.577243	Up	4.61246	26.2289	3.03257e-07	0.00013403
ENSBTAG00000009737	LTC4S	protein_coding	0.667932	Up	3.65671	26.1457	3.16607e-07	0.00013569
ENSBTAG00000011437	ENSBTAG00000011437	protein_coding	-0.630875	Down	4.04541	25.3007	4.90536e-07	0.000204049
ENSBTAG00000009738	MGAT4B	protein_coding	0.580123	Up	4.25554	23.9104	1.00927e-06	0.00040783
ENSBTAG00000039563	ENSBTAG00000039563	protein_coding	-0.947088	Down	1.95409	23.4577	1.27694e-06	0.000496785
ENSBTAG00000009583	SLC22A2	protein_coding	0.899081	Up	2.0754	23.4237	1.29966e-06	0.000496785
ENSBTAG00000016766	TMEM176B	protein_coding	0.666892	Up	3.41637	23.3475	1.3522e-06	0.000503267
ENSBTAG00000009110	ENSBTAG00000009110	pseudogene	-0.92162	Down	2.09951	22.7276	1.8667e-06	0.000676943
ENSBTAG00000048699	ENSBTAG00000048699	misc_RNA	-0.550458	Down	4.44817	22.4978	2.10387e-06	0.000743876
ENSBTAG00000006921	ABCA6	protein_coding	0.460839	Up	6.3283	22.289	2.34552e-06	0.000809091
ENSBTAG00000049953	ENSBTAG00000049953	protein_coding	-0.549651	Down	4.46921	21.7261	3.14482e-06	0.00105898
ENSBTAG00000040409	ENSBTAG00000040409	protein_coding	0.459074	Up	5.79324	20.6536	5.50341e-06	0.00181011
ENSBTAG00000037539	ENSBTAG00000037539	protein_coding	0.52591	Up	4.33719	20.3879	6.32287e-06	0.00200955
ENSBTAG00000011952	SULT1E1	protein_coding	-0.445673	Down	6.19689	20.3665	6.39397e-06	0.00200955
ENSBTAG00000038461	ENSBTAG00000038461	protein_coding	0.42251	Up	6.57216	19.2979	1.1183e-05	0.00343829
ENSBTAG00000038128	BOLA-DQA5	protein_coding	0.933965	Up	1.48149	18.846	1.41711e-05	0.00426429
ENSBTAG00000051856	ENSBTAG00000051856	protein_coding	0.588229	Up	3.23987	17.8081	2.44345e-05	0.00719953
ENSBTAG00000047175	ENSBTAG00000047175	protein_coding	-0.507902	Down	4.16479	17.1464	3.46065e-05	0.00998855
ENSBTAG00000022028	DERL3	protein_coding	-0.566277	Down	3.44902	17.0086	3.72112e-05	0.0105256
ENSBTAG00000020363	GBA3	protein_coding	-0.557794	Down	3.43493	16.8916	3.95766e-05	0.0109751
ENSBTAG00000018570	SDR16C5	protein_coding	0.884654	Up	1.47966	16.7942	4.16612e-05	0.011331
ENSBTAG00000051698	ENSBTAG00000051698	protein_coding	-1.05715	Down	1.00019	16.5667	4.69681e-05	0.0123889
ENSBTAG00000020661	ABCA1	protein_coding	0.430641	Up	5.18479	16.5533	4.73025e-05	0.0123889
ENSBTAG00000052720	ENSBTAG00000052720	protein_coding	-0.383526	Down	7.17601	16.3904	5.15456e-05	0.0130627
ENSBTAG00000054008	ENSBTAG00000054008	protein_coding	0.985975	Up	1.18712	16.3839	5.17223e-05	0.0130627
ENSBTAG00000054798	ENSBTAG00000054798	lncRNA	0.464998	Up	4.34904	16.3235	5.33964e-05	0.0132489
ENSBTAG00000048608	5_8S_rRNA	rRNA	-0.428316	Down	5.09371	15.8089	7.00716e-05	0.0170866
ENSBTAG00000038655	ENSBTAG00000038655	protein_coding	0.379096	Up	6.73266	15.6364	7.67611e-05	0.0184005
ENSBTAG00000027525	ENSBTAG00000027525	protein_coding	-0.443689	Down	4.67743	15.3882	8.75347e-05	0.0206334
ENSBTAG00000045580	ENSBTAG00000045580	protein_coding	1.13018	Up	0.777732	15.1598	9.87852e-05	0.0229036
ENSBTAG00000043250	7SK	misc_RNA	-0.731953	Down	2.00598	15.0754	0.000103301	0.0235644
ENSBTAG00000048851	UBE2QL1	protein_coding	-1.44366	Down	-0.050827	14.9008	0.000113314	0.0254381
ENSBTAG00000039728	ENSBTAG00000039728	protein_coding	-0.709433	Down	2.14637	14.6511	0.00012936	0.0285865
ENSBTAG00000004459	TMEM45A	protein_coding	0.953493	Up	0.923499	14.5768	0.000134558	0.0292777
ENSBTAG00000005716	CRABP2	protein_coding	-0.440275	Down	4.46165	14.356	0.000151295	0.0324207
ENSBTAG00000032057	ENSBTAG00000032057	protein_coding	1.30542	Up	0.0474662	14.3239	0.000153897	0.0324861
ENSBTAG00000035247	MCEE	protein_coding	0.512829	Up	3.44842	14.2333	0.00016149	0.0335876
ENSBTAG00000012997	SMPDL3B	protein_coding	-0.699308	Down	2.08084	13.977	0.00018506	0.0379319
ENSBTAG00000032558	TTC7A	protein_coding	0.371983	Up	5.91922	13.8174	0.000201467	0.040705
ENSBTAG00000049383	LSAMP	protein_coding	0.642643	Up	2.35149	13.7772	0.000205817	0.0408716
ENSBTAG00000047206	H1-4	protein_coding	-1.07674	Down	0.557749	13.7568	0.000208071	0.0408716
ENSBTAG00000011824	OGN	protein_coding	0.423748	Up	4.51792	13.6147	0.000224426	0.0434802
ENSBTAG00000054649	ENSBTAG00000054649	protein_coding	0.510098	Up	3.38152	13.4394	0.000246388	0.0465723
ENSBTAG00000046961	ENSBTAG00000046961	protein_coding	0.54727	Up	2.88297	13.435	0.000246972	0.0465723
ENSBTAG00000001333	PPARG	protein_coding	0.678014	Up	2.05346	13.3479	0.000258711	0.0481441
ENSBTAG00000005012	HSPH1	protein_coding	-0.362329	Down	6.01691	13.1261	0.00029121	0.0534881
ENSBTAG00000016148	ENSBTAG00000016148	lncRNA	-1.54602	Down	-0.479573	12.9777	0.000315219	0.0571556
ENSBTAG00000047664	GNAZ	protein_coding	-0.413729	Down	4.4881	12.7968	0.000347212	0.0621597
ENSBTAG00000004037	JUN	protein_coding	0.359672	Up	5.7123	12.5877	0.000388292	0.0686451
ENSBTAG00000011733	GIPC2	protein_coding	0.38414	Up	4.87745	12.371	0.000436053	0.0754364
ENSBTAG00000026666	MGC137014	protein_coding	-0.34283	Down	6.42501	12.3654	0.000437374	0.0754364
ENSBTAG00000010590	FAM118A	protein_coding	0.487888	Up	3.33825	12.3315	0.000445367	0.0758894
ENSBTAG00000001406	MAB21L3	protein_coding	1.06092	Up	0.403042	12.2471	0.000465984	0.0784573
ENSBTAG00000021211	DPT	protein_coding	-0.961547	Down	0.798915	12.1436	0.000492576	0.0815835
ENSBTAG00000005072	CUBN	protein_coding	0.490141	Up	3.30058	12.1094	0.00050169	0.0815835
ENSBTAG00000052194	ENSBTAG00000052194	protein_coding	-1.29162	Down	-0.172495	12.1088	0.000501857	0.0815835
ENSBTAG00000001005	ZNF280B	protein_coding	0.398406	Up	4.48045	12.0556	0.000516372	0.0829893
ENSBTAG00000048350	ENSBTAG00000048350	misc_RNA	0.345252	Up	5.90122	11.8973	0.000562148	0.089331
ENSBTAG00000049426	ENSBTAG00000049426	protein_coding	0.984406	Up	0.709025	11.7137	0.000620402	0.0974927

## Sheet: KEGG
Enrichment FDR	nGenes	Fold Enrichment	Pathway	Genes
0.00407346	4	21.7036	ABC transporters	ENSBTAG00000006921 ENSBTAG00000020661 ENSBTAG00000047383 ENSBTAG00000054008
0.00407346	4	19.0842	Mineral absorption	ENSBTAG00000001595 ENSBTAG00000023659 ENSBTAG00000038706 ENSBTAG00000054808

## Sheet: Sheet2
Enrichment FDR	nGenes	Fold Enrichment	Pathway	Genes
0.000464227	3	138.361	Detoxification of copper ion	ENSBTAG00000001595 ENSBTAG00000038706 ENSBTAG00000054808
0.000464227	3	138.361	Stress response to copper ion	ENSBTAG00000001595 ENSBTAG00000038706 ENSBTAG00000054808
0.000464227	3	118.595	Detoxification of inorganic compound	ENSBTAG00000001595 ENSBTAG00000038706 ENSBTAG00000054808
0.000893768	3	83.0165	Cellular response to zinc ion	ENSBTAG00000001595 ENSBTAG00000038706 ENSBTAG00000054808
0.00319369	3	51.8853	Response to copper ion	ENSBTAG00000001595 ENSBTAG00000038706 ENSBTAG00000054808
0.000464227	4	46.1203	Cellular response to cadmium ion	ENSBTAG00000001595 ENSBTAG00000004037 ENSBTAG00000038706 ENSBTAG00000054808
0.00493486	3	43.6929	L-arginine import across plasma membrane	ENSBTAG00000009583 ENSBTAG00000046961 ENSBTAG00000051856
0.000707794	4	39.5316	Response to cadmium ion	ENSBTAG00000001595 ENSBTAG00000004037 ENSBTAG00000038706 ENSBTAG00000054808
0.00518318	3	39.5316	L-arginine transmembrane transport	ENSBTAG00000009583 ENSBTAG00000046961 ENSBTAG00000051856
0.00518318	3	39.5316	Arginine transmembrane transport	ENSBTAG00000009583 ENSBTAG00000046961 ENSBTAG00000051856
0.00623743	3	34.5902	Basic amino acid transmembrane transport	ENSBTAG00000009583 ENSBTAG00000046961 ENSBTAG00000051856
0.00623743	3	33.2066	Cellular zinc ion homeostasis	ENSBTAG00000001595 ENSBTAG00000038706 ENSBTAG00000054808
0.00623743	5	10.8094	Organophosphate ester transport	ENSBTAG00000010184 ENSBTAG00000020661 ENSBTAG00000039563 ENSBTAG00000049426 ENSBTAG00000052720
0.00623743	13	3.41956	Lipid metabolic proc.	ENSBTAG00000005072 ENSBTAG00000005716 ENSBTAG00000009737 ENSBTAG00000010069 ENSBTAG00000010184 ENSBTAG00000011437 ENSBTAG00000012997 ENSBTAG00000018570 ENSBTAG00000020363 ENSBTAG00000020661 ENSBTAG00000022564 ENSBTAG00000032558 ENSBTAG00000046977
