# Supplementary material for: Periconceptual Maternal Nutrition Affects Fetal Liver Programming of Energy- and Lipid-Related Genes
Source: Animals (Basel). 2023 Feb 9;13(4):600. doi: 10.3390/ani13040600 (PMC9951695; doi:10.3390/ani13040600)
Supplement: Supplementary file 1 [file animals-13-00600-s001.zip › S8_VTM_MGvsVTM_LG .xlsx]

## Sheet: VTM_MGvsVTM_LG 
Ensembl_ID	Gene_Symbol	Gene_biotype	logFC	Status	logCPM	LR	PValue	FDR
ENSBTAG00000010184	G6PC	protein_coding	-2.44956	Down	3.23619	233.759	9.02801e-53	1.27683e-48
ENSBTAG00000047383	ENSBTAG00000047383	protein_coding	1.87027	Up	3.836	195.241	2.28216e-44	1.61383e-40
ENSBTAG00000054798	ENSBTAG00000054798	lncRNA	1.2227	Up	4.34904	108.026	2.65313e-25	1.25078e-21
ENSBTAG00000037605	ENSBTAG00000037605	protein_coding	1.58073	Up	2.81864	98.2817	3.62896e-23	1.28311e-19
ENSBTAG00000001945	ARG2	protein_coding	-1.14211	Down	4.71866	96.5395	8.74829e-23	2.47454e-19
ENSBTAG00000026917	ENSBTAG00000026917	protein_coding	1.02502	Up	5.1385	79.9735	3.7947e-19	8.94475e-16
ENSBTAG00000049953	ENSBTAG00000049953	protein_coding	-1.00625	Down	4.46921	72.9527	1.32793e-17	2.68299e-14
ENSBTAG00000011803	MYH3	protein_coding	-2.55608	Down	0.547375	70.3941	4.85653e-17	8.58573e-14
ENSBTAG00000046961	ENSBTAG00000046961	protein_coding	1.26966	Up	2.88297	67.8165	1.7944e-16	2.81981e-13
ENSBTAG00000003289	ENSBTAG00000003289	protein_coding	3.20323	Up	0.267066	67.4187	2.19562e-16	3.10526e-13
ENSBTAG00000043567	ENSBTAG00000043567	Mt_rRNA	-0.725848	Down	9.36227	62.5523	2.59467e-15	3.33604e-12
ENSBTAG00000038461	ENSBTAG00000038461	protein_coding	0.672921	Up	6.57216	48.6976	2.98625e-12	3.51954e-09
ENSBTAG00000018415	TTLL4	protein_coding	0.801946	Up	4.45561	47.3226	6.02154e-12	6.55097e-09
ENSBTAG00000052223	ENSBTAG00000052223	protein_coding	-1.23451	Down	2.08146	40.0713	2.44854e-10	2.47355e-07
ENSBTAG00000013472	COL1A2	protein_coding	-0.644359	Down	5.72207	39.8117	2.79668e-10	2.63689e-07
ENSBTAG00000021195	A1CF	protein_coding	0.68678	Up	4.89682	39.1394	3.94609e-10	3.4881e-07
ENSBTAG00000006999	RYR1	protein_coding	-1.07586	Down	2.41316	37.9648	7.20316e-10	5.9926e-07
ENSBTAG00000049504	ENSBTAG00000049504	protein_coding	1.88081	Up	0.662971	34.7957	3.66183e-09	2.87718e-06
ENSBTAG00000039138	MRPL41	protein_coding	-0.59246	Down	5.92759	34.5379	4.18033e-09	3.11171e-06
ENSBTAG00000015505	FADS2	protein_coding	-0.546478	Down	7.35073	33.4286	7.39289e-09	5.22788e-06
ENSBTAG00000011912	SLC25A25	protein_coding	-0.602213	Down	5.37864	32.5526	1.16011e-08	7.81306e-06
ENSBTAG00000001881	SLC10A1	protein_coding	0.595673	Up	5.38331	32.3631	1.27891e-08	8.22163e-06
ENSBTAG00000038171	CFHR5	protein_coding	0.572539	Up	5.48528	30.5242	3.2972e-08	2.02749e-05
ENSBTAG00000014469	NBEAL1	protein_coding	0.661829	Up	4.15927	29.9131	4.51861e-08	2.56327e-05
ENSBTAG00000011437	ENSBTAG00000011437	protein_coding	-0.685216	Down	4.04541	29.9077	4.53098e-08	2.56327e-05
ENSBTAG00000020661	ABCA1	protein_coding	0.561979	Up	5.18479	28.0657	1.17263e-07	6.37868e-05
ENSBTAG00000046980	KLRF2	protein_coding	1.80125	Up	-0.15291	26.6605	2.42531e-07	0.000127041
ENSBTAG00000043558	ND1	protein_coding	-0.46626	Down	10.2941	26.4022	2.77231e-07	0.000135452
ENSBTAG00000054844	ENSBTAG00000054844	protein_coding	-0.713786	Down	3.43599	26.3986	2.77743e-07	0.000135452
ENSBTAG00000032079	SYT9	protein_coding	-1.09825	Down	1.67892	26.1987	3.08023e-07	0.000145212
ENSBTAG00000012192	ENSBTAG00000012192	protein_coding	0.572968	Up	4.61246	25.8623	3.66667e-07	0.000167283
ENSBTAG00000015591	SQSTM1	protein_coding	0.47892	Up	6.49758	24.6097	7.01971e-07	0.000310249
ENSBTAG00000022158	TNNT3	protein_coding	-1.06895	Down	1.46227	23.7766	1.08189e-06	0.000455622
ENSBTAG00000017681	RIN1	protein_coding	0.836757	Up	2.47456	23.7529	1.09532e-06	0.000455622
ENSBTAG00000016525	ITGA1	protein_coding	0.593633	Up	4.09015	23.6851	1.13459e-06	0.000458473
ENSBTAG00000050618	ENSBTAG00000050618	protein_coding	1.16236	Up	1.1797	23.4231	1.30006e-06	0.000510743
ENSBTAG00000024688	PHIP	protein_coding	0.507733	Up	5.31134	23.345	1.35394e-06	0.000517536
ENSBTAG00000004459	TMEM45A	protein_coding	1.21777	Up	0.923499	22.9524	1.66067e-06	0.000618074
ENSBTAG00000039504	WFDC18	protein_coding	1.39815	Up	0.669875	22.7607	1.83481e-06	0.000665378
ENSBTAG00000054368	ENSBTAG00000054368	protein_coding	-0.689828	Down	3.14823	22.4196	2.19129e-06	0.000769345
ENSBTAG00000016149	C9	protein_coding	0.498366	Up	5.28865	22.3738	2.24414e-06	0.000769345
ENSBTAG00000013103	COL1A1	protein_coding	-0.498842	Down	5.27798	22.3394	2.2847e-06	0.000769345
ENSBTAG00000000773	TTC9C	protein_coding	-0.544231	Down	4.50509	22.2801	2.35632e-06	0.000775012
ENSBTAG00000051856	ENSBTAG00000051856	protein_coding	0.653104	Up	3.23987	21.855	2.94048e-06	0.000945165
ENSBTAG00000046158	CFB	protein_coding	0.424797	Up	8.74413	21.7054	3.17892e-06	0.000999098
ENSBTAG00000014862	ENSBTAG00000014862	protein_coding	-0.547054	Down	4.27926	21.6373	3.2939e-06	0.00101063
ENSBTAG00000049294	ENSBTAG00000049294	protein_coding	0.670297	Up	3.15826	21.6	3.35854e-06	0.00101063
ENSBTAG00000027525	ENSBTAG00000027525	protein_coding	-0.5239	Down	4.67743	21.4847	3.56667e-06	0.00104632
ENSBTAG00000000175	N4BP2	protein_coding	0.482536	Up	5.40048	21.4535	3.62508e-06	0.00104632
ENSBTAG00000007634	HOOK3	protein_coding	0.515706	Up	4.61618	20.7501	5.23282e-06	0.0014495
ENSBTAG00000021020	RIF1	protein_coding	0.454942	Up	5.94345	20.7379	5.26631e-06	0.0014495
ENSBTAG00000021433	ENSBTAG00000021433	protein_coding	0.926213	Up	1.75886	20.7151	5.32943e-06	0.0014495
ENSBTAG00000003495	KDM7A	protein_coding	0.50336	Up	4.78187	20.6169	5.60996e-06	0.00149346
ENSBTAG00000009110	ENSBTAG00000009110	pseudogene	-0.878918	Down	2.09951	20.5856	5.70224e-06	0.00149346
ENSBTAG00000005386	SLC2A2	protein_coding	0.448038	Up	6.05573	20.4203	6.21675e-06	0.00159861
ENSBTAG00000008253	EXPH5	protein_coding	0.542014	Up	4.17898	20.3368	6.49379e-06	0.00164003
ENSBTAG00000019750	TMEM106B	protein_coding	0.542579	Up	4.16933	20.2697	6.72556e-06	0.00166877
ENSBTAG00000047175	ENSBTAG00000047175	protein_coding	-0.551091	Down	4.16479	20.2025	6.96628e-06	0.00169869
ENSBTAG00000048692	ENSBTAG00000048692	protein_coding	-0.531792	Down	4.32282	20.1256	7.25201e-06	0.00173839
ENSBTAG00000013412	NFAT5	protein_coding	0.544256	Up	4.08874	19.9191	8.07905e-06	0.00190437
ENSBTAG00000021975	PATJ	protein_coding	0.496446	Up	4.74742	19.8223	8.49848e-06	0.00197039
ENSBTAG00000016063	DNER	protein_coding	-1.45371	Down	0.23534	19.5244	9.93229e-06	0.00226568
ENSBTAG00000047293	NRIP1	protein_coding	0.614369	Up	3.31771	19.342	1.09279e-05	0.00245322
ENSBTAG00000017689	BRMS1	protein_coding	-0.527245	Down	4.18636	19.1524	1.20689e-05	0.00266703
ENSBTAG00000040409	ENSBTAG00000040409	protein_coding	0.441567	Up	5.79324	19.118	1.22881e-05	0.0026737
ENSBTAG00000038434	ATRX	protein_coding	0.469193	Up	5.05175	18.9531	1.33973e-05	0.00287087
ENSBTAG00000026885	ABCB11	protein_coding	0.474342	Up	4.91078	18.8052	1.44769e-05	0.00305533
ENSBTAG00000038048	MRC1	protein_coding	0.450857	Up	5.41664	18.7774	1.46901e-05	0.00305533
ENSBTAG00000000507	NR4A1	protein_coding	-0.523078	Down	4.18947	18.7097	1.52203e-05	0.00310083
ENSBTAG00000037539	ENSBTAG00000037539	protein_coding	0.503205	Up	4.33719	18.6939	1.53474e-05	0.00310083
ENSBTAG00000019018	ENSBTAG00000019018	protein_coding	-1.03705	Down	1.25598	18.5756	1.63295e-05	0.00325279
ENSBTAG00000040518	ENSBTAG00000040518	protein_coding	0.933708	Up	1.51408	18.5243	1.67749e-05	0.0032951
ENSBTAG00000022294	FADS1	protein_coding	-0.426425	Down	6.09585	18.3319	1.85576e-05	0.00359534
ENSBTAG00000047764	ENSBTAG00000047764	protein_coding	0.857276	Up	1.82736	18.1981	1.99073e-05	0.00380472
ENSBTAG00000017745	IL6ST	protein_coding	0.435158	Up	5.57103	17.963	2.25245e-05	0.00424753
ENSBTAG00000001308	ENSBTAG00000001308	protein_coding	-0.689161	Down	2.42065	17.7823	2.47682e-05	0.00460916
ENSBTAG00000051412	HBA	protein_coding	-0.377572	Down	14.0251	17.5707	2.76822e-05	0.00508454
ENSBTAG00000043560	COX3	protein_coding	-0.378297	Down	11.3178	17.5402	2.81303e-05	0.0051006
ENSBTAG00000005260	SPP1	protein_coding	-0.638913	Down	2.87555	17.503	2.86858e-05	0.00513548
ENSBTAG00000051146	ENSBTAG00000051146	lncRNA	0.441108	Up	5.17359	17.1909	3.38056e-05	0.0059236
ENSBTAG00000006161	MET	protein_coding	0.444114	Up	5.10122	17.1841	3.39257e-05	0.0059236
ENSBTAG00000007969	CIDEC	protein_coding	0.925551	Up	1.29473	17.0848	3.57463e-05	0.00616537
ENSBTAG00000013577	SLC1A5	protein_coding	-0.389419	Down	7.26719	17.0009	3.7362e-05	0.0063664
ENSBTAG00000011524	XRN1	protein_coding	0.477723	Up	4.42024	16.94	3.85793e-05	0.0064432
ENSBTAG00000013907	CRP	protein_coding	-0.645336	Down	2.80636	16.9329	3.87239e-05	0.0064432
ENSBTAG00000027024	ARHGAP5	protein_coding	0.45067	Up	4.79109	16.5315	4.78475e-05	0.00786869
ENSBTAG00000000682	ENSBTAG00000000682	protein_coding	0.446412	Up	4.84241	16.4375	5.02802e-05	0.00817371
ENSBTAG00000027629	ENSBTAG00000027629	protein_coding	-0.403609	Down	6.04128	16.4102	5.101e-05	0.00819811
ENSBTAG00000051080	ENSBTAG00000051080	protein_coding	0.513527	Up	3.8463	16.3464	5.27558e-05	0.00837072
ENSBTAG00000014197	SLC38A4	protein_coding	0.399603	Up	6.12141	16.3281	5.32677e-05	0.00837072
ENSBTAG00000008936	ABCC2	protein_coding	0.444079	Up	4.81347	16.174	5.77814e-05	0.00896461
ENSBTAG00000047833	AFM	protein_coding	0.378259	Up	7.22337	16.1561	5.83309e-05	0.00896461
ENSBTAG00000001017	SLK	protein_coding	0.418912	Up	5.38472	16.1361	5.89485e-05	0.00896461
ENSBTAG00000020273	YOD1	protein_coding	0.462763	Up	4.48297	16.0945	6.02592e-05	0.00899306
ENSBTAG00000040406	ENSBTAG00000040406	protein_coding	1.83904	Up	-0.607682	16.0898	6.04073e-05	0.00899306
ENSBTAG00000014021	UBN2	protein_coding	0.452642	Up	4.60908	15.9898	6.36836e-05	0.00938205
ENSBTAG00000004555	LRP2	protein_coding	0.409528	Up	5.53977	15.8499	6.85688e-05	0.00999762
ENSBTAG00000054824	ENSBTAG00000054824	lncRNA	-0.496442	Down	3.95598	15.7908	7.07474e-05	0.01021
ENSBTAG00000030671	HOOK1	protein_coding	0.462235	Up	4.38195	15.7645	7.17377e-05	0.0102483
ENSBTAG00000024715	PTPRJ	protein_coding	0.480936	Up	4.10646	15.6514	7.61555e-05	0.0106777
ENSBTAG00000004982	GPLD1	protein_coding	0.446432	Up	4.63943	15.649	7.62533e-05	0.0106777
ENSBTAG00000002755	ANKRD12	protein_coding	0.413902	Up	5.30404	15.5384	8.08464e-05	0.011102
ENSBTAG00000001794	RPL36	protein_coding	-0.363987	Down	8.23546	15.5382	8.08534e-05	0.011102
ENSBTAG00000020142	LMBRD2	protein_coding	0.564676	Up	3.19222	15.5072	8.21912e-05	0.0111772
ENSBTAG00000008505	APOB	protein_coding	0.353664	Up	10.5208	15.4352	8.53818e-05	0.0115005
ENSBTAG00000001777	RPLP2	protein_coding	-0.360384	Down	8.4726	15.3496	8.9341e-05	0.0119203
ENSBTAG00000039335	ARRDC2	protein_coding	-0.465307	Down	4.27584	15.2874	9.2332e-05	0.0122042
ENSBTAG00000021115	ZNF692	protein_coding	-0.438971	Down	4.67955	15.2028	9.65594e-05	0.0125514
ENSBTAG00000018590	STRN	protein_coding	0.440009	Up	4.63268	15.1994	9.67337e-05	0.0125514
ENSBTAG00000039406	ENSBTAG00000039406	protein_coding	1.89976	Up	-0.762234	15.144	9.96141e-05	0.0128077
ENSBTAG00000038706	MT1E	protein_coding	0.442635	Up	4.40265	15.0473	0.000104847	0.0133591
ENSBTAG00000004860	SLC27A6	protein_coding	0.695304	Up	2.27513	15.0264	0.000106015	0.0133767
ENSBTAG00000016260	LRRK2	protein_coding	0.476756	Up	4.0122	15.0112	0.000106877	0.0133767
ENSBTAG00000053677	HERC1	protein_coding	0.451286	Up	4.39135	14.9824	0.000108518	0.0134589
ENSBTAG00000052708	RC3H1	protein_coding	0.524648	Up	3.47574	14.9665	0.000109437	0.0134589
ENSBTAG00000005833	ETNK1	protein_coding	0.43546	Up	4.63881	14.867	0.000115365	0.0140656
ENSBTAG00000043556	COX2	protein_coding	-0.347818	Down	11.1075	14.8254	0.000117939	0.0142565
ENSBTAG00000053398	KNL1	protein_coding	0.379195	Up	6.10829	14.7262	0.000124309	0.0148992
ENSBTAG00000022329	SLCO1B3	protein_coding	0.367756	Up	6.68196	14.6885	0.000126819	0.0150723
ENSBTAG00000012855	LPL	protein_coding	-0.426087	Down	4.8187	14.6101	0.000132202	0.0155811
ENSBTAG00000048114	ENSBTAG00000048114	protein_coding	1.01081	Up	0.863077	14.5301	0.000137934	0.0161155
ENSBTAG00000013303	ACSS2	protein_coding	-0.374829	Down	6.28746	14.5154	0.000139015	0.0161155
ENSBTAG00000005715	FUOM	protein_coding	-0.474446	Down	4.03436	14.449	0.000144004	0.0165581
ENSBTAG00000031886	H2BC15	protein_coding	0.384328	Up	5.7215	14.3931	0.000148342	0.0169194
ENSBTAG00000001163	MACROH2A2	protein_coding	-0.462425	Down	4.07427	14.3642	0.000150639	0.0170439
ENSBTAG00000009665	UTRN	protein_coding	0.385504	Up	5.68306	14.3355	0.000152955	0.0171686
ENSBTAG00000020363	GBA3	protein_coding	0.528888	Up	3.43493	14.3003	0.000155837	0.0173543
ENSBTAG00000013938	PHC3	protein_coding	0.499986	Up	3.60867	14.2815	0.000157405	0.0173921
ENSBTAG00000009364	ENSBTAG00000009364	protein_coding	-0.360955	Down	6.7775	14.1748	0.000166584	0.0182635
ENSBTAG00000009256	ITGA4	protein_coding	0.395737	Up	5.28283	14.1578	0.000168103	0.0182883
ENSBTAG00000021226	SAR1B	protein_coding	0.435706	Up	4.41991	14.0869	0.000174551	0.0188449
ENSBTAG00000000639	APRT	protein_coding	-0.390242	Down	5.46346	14.0541	0.000177622	0.0190311
ENSBTAG00000003608	SYCP2	protein_coding	0.524862	Up	3.29884	14.0221	0.000180676	0.0192128
ENSBTAG00000007460	RAB11FIP2	protein_coding	0.467436	Up	3.89157	13.9067	0.000192113	0.0202078
ENSBTAG00000010978	PROX1	protein_coding	0.465353	Up	3.95044	13.8991	0.00019289	0.0202078
ENSBTAG00000019929	ITGAV	protein_coding	0.471582	Up	3.85809	13.8522	0.000197766	0.0205662
ENSBTAG00000001117	ANKRD50	protein_coding	0.456109	Up	4.01446	13.8261	0.000200536	0.020686
ENSBTAG00000009583	SLC22A2	protein_coding	0.682679	Up	2.0754	13.8138	0.000201843	0.020686
ENSBTAG00000002468	RPS28	protein_coding	-0.339122	Down	8.39076	13.5608	0.000230954	0.0234992
ENSBTAG00000013802	DAB1	protein_coding	0.472721	Up	3.75635	13.5268	0.000235181	0.0237583
ENSBTAG00000017722	F5	protein_coding	0.36324	Up	6.07638	13.4576	0.00024401	0.0242313
ENSBTAG00000010803	CHML	protein_coding	0.589278	Up	2.66653	13.4512	0.00024485	0.0242313
ENSBTAG00000030164	RPL38	protein_coding	-0.343984	Down	7.48207	13.4472	0.000245367	0.0242313
ENSBTAG00000050563	ENSBTAG00000050563	protein_coding	0.379591	Up	5.45035	13.4123	0.000249976	0.0242313
ENSBTAG00000011733	GIPC2	protein_coding	0.400019	Up	4.87745	13.4102	0.000250256	0.0242313
ENSBTAG00000000363	BDP1	protein_coding	0.408873	Up	4.71773	13.3967	0.000252062	0.0242313
ENSBTAG00000019900	LNPEP	protein_coding	0.53928	Up	3.05318	13.3834	0.000253866	0.0242313
ENSBTAG00000012628	SLC1A2	protein_coding	1.29923	Up	-0.0545934	13.3747	0.000255047	0.0242313
ENSBTAG00000014933	TRAK2	protein_coding	0.338674	Up	7.78807	13.3623	0.000256733	0.0242313
ENSBTAG00000000421	EEA1	protein_coding	0.458901	Up	3.89708	13.3604	0.000256996	0.0242313
ENSBTAG00000021211	DPT	protein_coding	-1.00534	Down	0.798915	13.3161	0.000263131	0.0243867
ENSBTAG00000015607	ERMP1	protein_coding	0.354513	Up	6.42379	13.313	0.000263576	0.0243867
ENSBTAG00000015630	RLIM	protein_coding	0.456527	Up	3.9241	13.3113	0.000263817	0.0243867
ENSBTAG00000017469	CCDC88A	protein_coding	0.425486	Up	4.37141	13.2461	0.000273154	0.0250858
ENSBTAG00000038128	BOLA-DQA5	protein_coding	0.775939	Up	1.48149	13.2308	0.000275392	0.0251282
ENSBTAG00000021386	ANGPTL3	protein_coding	0.348814	Up	6.69917	13.2115	0.000278233	0.0252247
ENSBTAG00000009894	SERPINA10	protein_coding	0.348804	Up	6.62947	13.1419	0.00028876	0.0258647
ENSBTAG00000013537	FER1L6	protein_coding	0.41351	Up	4.56238	13.1407	0.00028895	0.0258647
ENSBTAG00000003564	HPX	protein_coding	0.326556	Up	10.2451	13.1277	0.000290967	0.0258815
ENSBTAG00000005244	RASL11A	protein_coding	-0.473911	Down	3.71177	13.0832	0.000297951	0.026337
ENSBTAG00000043584	ATP6	protein_coding	-0.326533	Down	10.7456	13.048	0.000303604	0.02667
ENSBTAG00000051210	GSTP1	protein_coding	-0.354998	Down	6.28432	13.0294	0.000306642	0.0267706
ENSBTAG00000017622	SIVA1	protein_coding	-0.351172	Down	6.44459	12.9698	0.000316558	0.0274667
ENSBTAG00000001507	CLCN5	protein_coding	0.504916	Up	3.29059	12.9434	0.000321056	0.0276872
ENSBTAG00000007737	UBA52	protein_coding	-0.32861	Down	8.96968	12.9257	0.000324105	0.0277807
ENSBTAG00000054865	ENSBTAG00000054865	protein_coding	-0.410218	Down	4.53961	12.8953	0.00032941	0.0279315
ENSBTAG00000043250	7SK	misc_RNA	0.724151	Up	2.00598	12.893	0.000329814	0.0279315
ENSBTAG00000015611	TBC1D9B	protein_coding	0.417617	Up	4.33692	12.8562	0.000336358	0.0281056
ENSBTAG00000000308	ITCH	protein_coding	0.390371	Up	4.95589	12.8488	0.000337695	0.0281056
ENSBTAG00000048470	IFITM1	protein_coding	-0.579369	Down	2.64474	12.8481	0.000337831	0.0281056
ENSBTAG00000021316	COL4A3	protein_coding	0.855385	Up	1.22903	12.7923	0.000348053	0.0287866
ENSBTAG00000053129	ARL16	protein_coding	0.524036	Up	3.05418	12.7691	0.000352394	0.0288797
ENSBTAG00000048780	ENSBTAG00000048780	protein_coding	0.712903	Up	1.87725	12.7645	0.000353262	0.0288797
ENSBTAG00000021076	TNRC6B	protein_coding	0.373585	Up	5.34268	12.748	0.000356393	0.0289682
ENSBTAG00000000737	DMXL2	protein_coding	0.53899	Up	2.9578	12.7239	0.000361006	0.0291755
ENSBTAG00000003396	MAFB	protein_coding	-0.461251	Down	3.79075	12.6922	0.00036719	0.0295066
ENSBTAG00000043962	SLC2A13	protein_coding	0.725472	Up	1.77591	12.6363	0.000378328	0.0302299
ENSBTAG00000025760	ENSBTAG00000025760	protein_coding	0.420247	Up	4.28451	12.6193	0.000381783	0.0303223
ENSBTAG00000033166	SLC15A2	protein_coding	0.435935	Up	4.05927	12.6096	0.000383772	0.0303223
ENSBTAG00000016757	ZKSCAN1	protein_coding	0.421503	Up	4.25283	12.5547	0.000395202	0.0308793
ENSBTAG00000051076	ENSBTAG00000051076	protein_coding	0.445278	Up	3.87668	12.5402	0.000398292	0.0308793
ENSBTAG00000025443	FNIP1	protein_coding	0.433152	Up	4.05769	12.5385	0.000398645	0.0308793
ENSBTAG00000010255	ZNF24	protein_coding	0.407971	Up	4.48395	12.5343	0.000399556	0.0308793
ENSBTAG00000005376	FBXO30	protein_coding	0.35511	Up	5.82472	12.4271	0.000423148	0.0325249
ENSBTAG00000002313	ITPR2	protein_coding	0.353652	Up	5.86534	12.4124	0.000426486	0.0326042
ENSBTAG00000005182	BoLA	protein_coding	0.594388	Up	2.4432	12.3985	0.000429675	0.0326715
ENSBTAG00000011237	PKHD1	protein_coding	0.417889	Up	4.26577	12.3671	0.000436974	0.0328907
ENSBTAG00000046977	PLA2G2D4	protein_coding	0.753081	Up	1.5165	12.3661	0.000437209	0.0328907
ENSBTAG00000011363	EVI5	protein_coding	0.431402	Up	4.03103	12.3048	0.000451805	0.0337328
ENSBTAG00000019669	CD163	protein_coding	0.3692	Up	5.2734	12.2928	0.000454701	0.0337328
ENSBTAG00000005998	NOCT	protein_coding	-0.439583	Down	3.97629	12.2778	0.000458379	0.0337328
ENSBTAG00000016060	CREM	protein_coding	-0.398175	Down	4.64887	12.2742	0.000459258	0.0337328
ENSBTAG00000004575	FAM126A	protein_coding	0.404861	Up	4.465	12.2699	0.000460328	0.0337328
ENSBTAG00000007545	PHLPP2	protein_coding	0.550965	Up	2.7902	12.2475	0.000465891	0.0339644
ENSBTAG00000019887	DHODH	protein_coding	-0.436398	Down	3.97814	12.2148	0.000474118	0.0343869
ENSBTAG00000051704	TNFRSF10D	protein_coding	-0.362856	Down	5.42734	12.1578	0.000488837	0.0352736
ENSBTAG00000001810	SCAF11	protein_coding	0.33947	Up	6.36362	12.142	0.000493002	0.0353935
ENSBTAG00000017542	PPARD	protein_coding	-0.453166	Down	3.7258	12.0996	0.000504331	0.0356965
ENSBTAG00000019588	BLA-DQB	protein_coding	0.400407	Up	4.48346	12.0991	0.000504474	0.0356965
ENSBTAG00000012128	AASS	protein_coding	0.358942	Up	5.50173	12.0937	0.000505938	0.0356965
ENSBTAG00000004269	SGK1	protein_coding	-0.416584	Down	4.26719	12.0886	0.000507318	0.0356965
ENSBTAG00000054414	ENSBTAG00000054414	protein_coding	0.842191	Up	1.18084	12.07	0.000512405	0.035876
ENSBTAG00000019625	EHHADH	protein_coding	0.388267	Up	4.73074	11.9636	0.000542512	0.0376982
ENSBTAG00000016879	DENND11	protein_coding	0.626677	Up	2.2005	11.9593	0.000543763	0.0376982
ENSBTAG00000017121	ALB	protein_coding	0.309295	Up	15.0911	11.9332	0.000551438	0.037965
ENSBTAG00000012772	GFI1B	protein_coding	-0.360406	Down	5.4073	11.928	0.000552979	0.037965
ENSBTAG00000020233	CCDC186	protein_coding	0.477379	Up	3.34669	11.9119	0.000557751	0.0379688
ENSBTAG00000000229	ENSBTAG00000000229	protein_coding	0.504685	Up	3.07224	11.9011	0.000560996	0.0379688
ENSBTAG00000051972	CEBPB	protein_coding	-0.380856	Down	4.88408	11.9008	0.000561089	0.0379688
ENSBTAG00000012251	MTR	protein_coding	0.361981	Up	5.26113	11.7882	0.000596062	0.0401434
ENSBTAG00000037509	ENSBTAG00000037509	protein_coding	0.361955	Up	5.24444	11.7443	0.0006103	0.0404262
ENSBTAG00000021777	DOC2G	protein_coding	-0.363332	Down	5.2414	11.744	0.000610388	0.0404262
ENSBTAG00000039289	ENSBTAG00000039289	protein_coding	0.546937	Up	2.69001	11.7304	0.000614871	0.0404262
ENSBTAG00000014616	SEPSECS	protein_coding	0.38085	Up	4.76053	11.7268	0.000616069	0.0404262
ENSBTAG00000020735	SMG1	protein_coding	0.340431	Up	6.01971	11.7241	0.000616957	0.0404262
ENSBTAG00000020416	PGAP1	protein_coding	0.767059	Up	1.38963	11.7227	0.000617411	0.0404262
ENSBTAG00000010447	LSP1	protein_coding	-0.412991	Down	4.13955	11.6606	0.000638382	0.0415154
ENSBTAG00000022293	CSKMT	protein_coding	-0.473109	Down	3.34556	11.6561	0.000639917	0.0415154
ENSBTAG00000049220	ENSBTAG00000049220	protein_coding	0.341772	Up	5.90047	11.6216	0.000651911	0.0420311
ENSBTAG00000022777	CDC42BPA	protein_coding	0.387874	Up	4.59108	11.6162	0.000653811	0.0420311
ENSBTAG00000043571	ND2	protein_coding	-0.310585	Down	9.19954	11.6048	0.000657816	0.0420503
ENSBTAG00000017626	GFPT1	protein_coding	0.426495	Up	3.92891	11.5985	0.000660056	0.0420503
ENSBTAG00000004427	OSBPL8	protein_coding	0.354186	Up	5.40731	11.5805	0.000666465	0.0422682
ENSBTAG00000023147	LINGO1	protein_coding	-0.509384	Down	3.00495	11.532	0.000684083	0.0431919
ENSBTAG00000011569	AADAC	protein_coding	0.328688	Up	6.48914	11.5104	0.000692079	0.0435025
ENSBTAG00000050786	ENSBTAG00000050786	protein_coding	0.405756	Up	4.17267	11.4898	0.000699807	0.0437937
ENSBTAG00000022733	EPM2AIP1	protein_coding	0.350612	Up	5.47818	11.478	0.000704238	0.0438768
ENSBTAG00000007467	MIB1	protein_coding	0.32332	Up	6.74994	11.4156	0.000728288	0.0451762
ENSBTAG00000044185	SOX6	protein_coding	0.344361	Up	5.63384	11.3819	0.000741635	0.045758
ENSBTAG00000023343	RPL28	protein_coding	-0.311517	Down	8.17712	11.3756	0.000744138	0.045758
ENSBTAG00000031061	POLR2L	protein_coding	-0.332266	Down	6.20721	11.3244	0.000764949	0.0466083
ENSBTAG00000011876	MORC3	protein_coding	0.41725	Up	3.96165	11.3235	0.000765306	0.0466083
ENSBTAG00000029851	bta-mir-122	miRNA	-0.538582	Down	2.68857	11.3101	0.000770859	0.0466083
ENSBTAG00000005315	ENSBTAG00000005315	protein_coding	-0.423981	Down	3.90868	11.3094	0.000771147	0.0466083
ENSBTAG00000009154	U2SURP	protein_coding	0.375242	Up	4.72442	11.3006	0.000774828	0.0466315
ENSBTAG00000005910	LEPR	protein_coding	0.410878	Up	4.07107	11.2896	0.000779425	0.0467093
ENSBTAG00000021830	ENPP1	protein_coding	0.340362	Up	5.71709	11.2524	0.000795198	0.0474535
ENSBTAG00000019954	ABHD2	protein_coding	0.41672	Up	3.93085	11.2361	0.000802219	0.0476714
ENSBTAG00000012818	PDLIM5	protein_coding	0.404407	Up	4.13493	11.1673	0.00083253	0.0491467
ENSBTAG00000015802	CREB3L2	protein_coding	0.418488	Up	3.90202	11.1622	0.000834828	0.0491467
ENSBTAG00000025462	GADD45B	protein_coding	-0.361024	Down	5.06415	11.1563	0.000837471	0.0491467
ENSBTAG00000054574	ENSBTAG00000054574	protein_coding	0.520972	Up	2.81457	11.1327	0.00084819	0.04957
ENSBTAG00000002853	HRC	protein_coding	0.415982	Up	4.00699	11.1122	0.000857611	0.0498461
ENSBTAG00000006491	AGL	protein_coding	0.411245	Up	4.02431	11.1071	0.000859963	0.0498461
ENSBTAG00000043577	ND4	protein_coding	-0.301394	Down	10.2198	11.0791	0.000873047	0.050398
ENSBTAG00000011985	ENSBTAG00000011985	protein_coding	0.415114	Up	3.94392	11.0582	0.000882962	0.0507631
ENSBTAG00000024901	ENSBTAG00000024901	protein_coding	0.542453	Up	2.60637	10.9921	0.000914993	0.0519379
ENSBTAG00000001936	PCK1	protein_coding	-0.744022	Down	1.43577	10.9915	0.000915314	0.0519379
ENSBTAG00000048851	UBE2QL1	protein_coding	-1.24649	Down	-0.050827	10.9737	0.000924137	0.0519379
ENSBTAG00000046152	MGAM	protein_coding	0.509336	Up	2.91859	10.9698	0.000926065	0.0519379
ENSBTAG00000011844	ENSBTAG00000011844	protein_coding	0.565591	Up	2.385	10.9686	0.00092671	0.0519379
ENSBTAG00000007837	SELENOI	protein_coding	0.415625	Up	3.90514	10.9658	0.000928092	0.0519379
ENSBTAG00000025452	SF3A2	protein_coding	-0.373297	Down	4.68118	10.9638	0.000929101	0.0519379
ENSBTAG00000006255	MDM4	protein_coding	0.420961	Up	3.83331	10.9373	0.000942489	0.0524788
ENSBTAG00000002249	NAALADL1	protein_coding	-1.03113	Down	0.366258	10.8967	0.000963382	0.0532534
ENSBTAG00000034712	RAB33A	protein_coding	-1.20207	Down	-0.0411067	10.8956	0.000963931	0.0532534
ENSBTAG00000053557	DEFB4A	protein_coding	0.522427	Up	2.7042	10.8486	0.000988715	0.0544101
ENSBTAG00000025385	ENSBTAG00000025385	protein_coding	-0.327619	Down	6.08633	10.8341	0.000996492	0.0545282
ENSBTAG00000004899	ABLIM1	protein_coding	0.407192	Up	3.98175	10.8302	0.000998573	0.0545282
ENSBTAG00000016751	MYO6	protein_coding	0.417742	Up	3.84012	10.8224	0.00100282	0.0545494
ENSBTAG00000012694	UHMK1	protein_coding	0.422541	Up	3.78292	10.8104	0.00100929	0.0546912
ENSBTAG00000014857	ENSBTAG00000014857	protein_coding	0.306077	Up	7.57745	10.8002	0.00101487	0.0547834
ENSBTAG00000005446	POLR2J	protein_coding	-0.390208	Down	4.28323	10.7749	0.00102885	0.0552648
ENSBTAG00000010606	PPP1R3B	protein_coding	0.391373	Up	4.22686	10.77	0.0010316	0.0552648
ENSBTAG00000048707	ENSBTAG00000048707	protein_coding	0.577072	Up	2.27195	10.7298	0.00105426	0.0560971
ENSBTAG00000004757	LTBP4	protein_coding	-0.594407	Down	2.18044	10.7276	0.00105548	0.0560971
ENSBTAG00000023172	ITSN2	protein_coding	0.336749	Up	5.54447	10.7155	0.0010624	0.0560971
ENSBTAG00000021484	TSPAN18	protein_coding	0.606185	Up	2.12852	10.7145	0.001063	0.0560971
ENSBTAG00000006470	TTBK2	protein_coding	0.514818	Up	2.7371	10.685	0.00108007	0.056786
ENSBTAG00000039035	HSPA6	protein_coding	-0.845466	Down	1.03501	10.6388	0.00110739	0.0578853
ENSBTAG00000003051	FER	protein_coding	0.494335	Up	2.9319	10.6358	0.00110917	0.0578853
ENSBTAG00000040116	H1-10	protein_coding	-0.29931	Down	8.48337	10.6089	0.00112547	0.0585204
ENSBTAG00000051082	ENSBTAG00000051082	protein_coding	0.427308	Up	3.6384	10.567	0.00115124	0.0596409
ENSBTAG00000049436	ENSBTAG00000049436	protein_coding	0.459681	Up	3.22869	10.5343	0.00117182	0.0604857
ENSBTAG00000002783	PCYOX1	protein_coding	0.355348	Up	4.89186	10.515	0.00118409	0.0606798
ENSBTAG00000009501	KLKB1	protein_coding	0.357103	Up	4.84735	10.5149	0.00118416	0.0606798
ENSBTAG00000010018	ATP7A	protein_coding	0.390539	Up	4.15135	10.5075	0.00118892	0.0607034
ENSBTAG00000046314	TBC1D8B	protein_coding	0.370111	Up	4.55013	10.4929	0.00119832	0.0609633
ENSBTAG00000004095	FAM166A	protein_coding	-1.02919	Down	0.316373	10.4804	0.00120648	0.0610599
ENSBTAG00000009035	CENPE	protein_coding	0.327661	Up	5.73356	10.4768	0.00120885	0.0610599
ENSBTAG00000046768	IGFBP1	protein_coding	-0.29381	Down	9.45512	10.4314	0.00123888	0.0623541
ENSBTAG00000009471	CEP135	protein_coding	0.371377	Up	4.47405	10.4131	0.00125122	0.0625266
ENSBTAG00000007802	BCLAF1	protein_coding	0.310266	Up	6.63784	10.4081	0.00125466	0.0625266
ENSBTAG00000020391	MEP1B	protein_coding	-0.778086	Down	1.18873	10.4067	0.00125557	0.0625266
ENSBTAG00000016230	BRWD3	protein_coding	0.512634	Up	2.71993	10.3909	0.00126636	0.0628425
ENSBTAG00000003586	MAN1A2	protein_coding	0.387453	Up	4.15282	10.3189	0.00131676	0.0651153
ENSBTAG00000001333	PPARG	protein_coding	0.593194	Up	2.05346	10.2852	0.00134099	0.0659901
ENSBTAG00000006748	DMXL1	protein_coding	0.349944	Up	4.92935	10.278	0.00134623	0.0659901
ENSBTAG00000052791	JUND	protein_coding	-0.329973	Down	5.58179	10.275	0.00134845	0.0659901
ENSBTAG00000010286	NPAT	protein_coding	0.348544	Up	4.94424	10.2581	0.00136085	0.0660914
ENSBTAG00000006474	EPCAM	protein_coding	0.355285	Up	4.77063	10.2541	0.00136379	0.0660914
ENSBTAG00000012908	HSPA13	protein_coding	0.321832	Up	5.86326	10.2527	0.00136481	0.0660914
ENSBTAG00000007442	AKAP9	protein_coding	0.32344	Up	5.78998	10.2468	0.00136921	0.0660914
ENSBTAG00000050958	ENSBTAG00000050958	lncRNA	0.47181	Up	3.04691	10.2218	0.00138789	0.0667649
ENSBTAG00000006187	MFAP4	protein_coding	-0.842301	Down	0.802387	10.2084	0.00139803	0.0670248
ENSBTAG00000004662	SLC16A12	protein_coding	0.345151	Up	5.02396	10.1973	0.00140647	0.0672017
ENSBTAG00000008014	PPP5C	protein_coding	-0.340426	Down	5.19772	10.1893	0.0014126	0.0672674
ENSBTAG00000003548	GSTP1	protein_coding	-0.499509	Down	2.80321	10.1507	0.00144247	0.0683592
ENSBTAG00000009287	EBP	protein_coding	-0.350872	Down	4.86985	10.1472	0.00144519	0.0683592
ENSBTAG00000027962	ENSBTAG00000027962	protein_coding	-0.496107	Down	2.83319	10.1392	0.00145153	0.06843
ENSBTAG00000046239	LCOR	protein_coding	0.419707	Up	3.62028	10.1192	0.00146735	0.0685777
ENSBTAG00000006040	UHRF1BP1L	protein_coding	0.329075	Up	5.47731	10.1176	0.00146856	0.0685777
ENSBTAG00000016712	CLCA3	protein_coding	0.612368	Up	1.86363	10.1168	0.00146921	0.0685777
ENSBTAG00000022819	ONECUT2	protein_coding	0.447995	Up	3.29327	10.1085	0.00147591	0.0686638
ENSBTAG00000003282	SLCO1A2	protein_coding	0.382827	Up	4.15558	10.0921	0.00148907	0.0690489
ENSBTAG00000038576	GBP6	protein_coding	0.318265	Up	5.85563	10.0738	0.00150389	0.069431
ENSBTAG00000021357	ZNF518A	protein_coding	0.370428	Up	4.37451	10.0699	0.00150713	0.069431
ENSBTAG00000011798	STK38L	protein_coding	0.534319	Up	2.4442	10.0339	0.00153684	0.0704523
ENSBTAG00000015638	IL20RA	protein_coding	0.506064	Up	2.69459	10.0307	0.00153955	0.0704523
ENSBTAG00000011917	GPAM	protein_coding	0.330077	Up	5.37471	10.0221	0.00154674	0.0704523
ENSBTAG00000047823	ENSBTAG00000047823	pseudogene	0.820333	Up	0.905488	10.0138	0.00155372	0.0704523
ENSBTAG00000015980	FASN	protein_coding	-0.301065	Down	7.00726	10.0132	0.00155421	0.0704523
ENSBTAG00000052707	ENSBTAG00000052707	protein_coding	0.405366	Up	3.76472	9.98748	0.00157608	0.07118
ENSBTAG00000010423	LIFR	protein_coding	0.350639	Up	4.76576	9.97716	0.00158494	0.07118
ENSBTAG00000023867	RC3H2	protein_coding	0.37134	Up	4.33834	9.97667	0.00158536	0.07118
ENSBTAG00000008862	GOLGB1	protein_coding	0.310871	Up	6.17228	9.95089	0.00160771	0.0719391
ENSBTAG00000039440	ENSBTAG00000039440	protein_coding	-1.04585	Down	0.234344	9.94463	0.0016132	0.0719391
ENSBTAG00000022028	DERL3	protein_coding	-0.434009	Down	3.44902	9.93768	0.0016193	0.0719391
ENSBTAG00000011847	ASPN	protein_coding	0.374173	Up	4.2918	9.93392	0.00162261	0.0719391
ENSBTAG00000003658	RELN	protein_coding	0.301295	Up	6.75612	9.92163	0.00163347	0.0721945
ENSBTAG00000012077	SLF2	protein_coding	0.308171	Up	6.28766	9.91105	0.00164289	0.0723846
ENSBTAG00000014407	INO80D	protein_coding	0.636816	Up	1.7698	9.87641	0.00167411	0.0735309
ENSBTAG00000022120	FGB	protein_coding	0.281449	Up	12.6272	9.85757	0.00169134	0.0739134
ENSBTAG00000011241	HPDL	protein_coding	-0.772731	Down	1.16616	9.85547	0.00169327	0.0739134
ENSBTAG00000016148	ENSBTAG00000016148	lncRNA	-1.35777	Down	-0.479573	9.84461	0.0017033	0.0741223
ENSBTAG00000000638	CDT1	protein_coding	-0.320082	Down	5.68307	9.82925	0.00171759	0.0745148
ENSBTAG00000009343	AAK1	protein_coding	0.396127	Up	3.85359	9.80203	0.00174319	0.0753945
ENSBTAG00000031351	SEC14L4	protein_coding	-0.471157	Down	2.98778	9.79369	0.00175111	0.0755061
ENSBTAG00000023289	SLC26A10	protein_coding	-0.611821	Down	1.89056	9.73969	0.00180331	0.0775204
ENSBTAG00000003938	FNDC1	protein_coding	-0.859959	Down	0.650394	9.72813	0.00181469	0.0777731
ENSBTAG00000012210	C5	protein_coding	0.292455	Up	7.32765	9.72162	0.00182113	0.0778134
ENSBTAG00000010178	PTPRD	protein_coding	0.327077	Up	5.29286	9.68965	0.00185309	0.0789404
ENSBTAG00000002018	EIF5A	protein_coding	-0.285567	Down	8.53459	9.67043	0.00187257	0.0795309
ENSBTAG00000014059	ATP2B4	protein_coding	0.306741	Up	6.1082	9.64941	0.00189412	0.0802053
ENSBTAG00000014636	ZFHX3	protein_coding	0.44925	Up	3.11885	9.63527	0.00190876	0.080584
ENSBTAG00000044194	ZDHHC2	protein_coding	0.391397	Up	3.87955	9.61158	0.00193354	0.0811228
ENSBTAG00000027477	B3GAT1	protein_coding	-0.451631	Down	3.09258	9.60959	0.00193564	0.0811228
ENSBTAG00000003848	ATRN	protein_coding	0.373475	Up	4.15357	9.60666	0.00193873	0.0811228
ENSBTAG00000015981	ETV1	protein_coding	0.401928	Up	3.70379	9.58969	0.00195673	0.0815994
ENSBTAG00000021000	USF3	protein_coding	0.391598	Up	3.84297	9.58487	0.00196187	0.0815994
ENSBTAG00000020597	FMO3	protein_coding	0.286611	Up	7.81052	9.57614	0.00197122	0.0815994
ENSBTAG00000016484	ATP11C	protein_coding	0.339355	Up	4.87428	9.5743	0.0019732	0.0815994
ENSBTAG00000021013	TUBB4A	protein_coding	-0.313932	Down	5.77299	9.55194	0.00199739	0.0823587
ENSBTAG00000015293	NXPH3	protein_coding	-0.530809	Down	2.37396	9.53246	0.0020187	0.0829955
ENSBTAG00000004154	SKIL	protein_coding	0.402085	Up	3.66635	9.50479	0.00204936	0.0837879
ENSBTAG00000050482	ZNF148	protein_coding	0.381818	Up	3.99535	9.50438	0.00204982	0.0837879
ENSBTAG00000015831	RPL18A	protein_coding	-0.281056	Down	9.00713	9.47495	0.00208296	0.0848972
ENSBTAG00000007577	UBXN7	protein_coding	0.379114	Up	4.0045	9.45769	0.00210265	0.0854536
ENSBTAG00000009169	XPR1	protein_coding	0.346641	Up	4.64095	9.43616	0.00212749	0.0861961
ENSBTAG00000016359	SLCO4C1	protein_coding	0.738134	Up	1.12891	9.43131	0.00213311	0.0861961
ENSBTAG00000034827	PDGFD	protein_coding	0.615043	Up	1.81607	9.42582	0.00213952	0.0862085
ENSBTAG00000006695	VCPIP1	protein_coding	0.345123	Up	4.65375	9.38336	0.00218964	0.0879776
ENSBTAG00000009775	PRRG3	protein_coding	0.515249	Up	2.47477	9.36621	0.00221022	0.0885529
ENSBTAG00000014752	AKAP11	protein_coding	0.31628	Up	5.48406	9.35652	0.00222193	0.0887705
ENSBTAG00000004676	TMEM184A	protein_coding	-0.444022	Down	3.11679	9.31927	0.00226756	0.0903384
ENSBTAG00000018570	SDR16C5	protein_coding	0.650493	Up	1.47966	9.30821	0.00228129	0.0904759
ENSBTAG00000051164	WDR35	protein_coding	0.361963	Up	4.24466	9.30619	0.00228381	0.0904759
ENSBTAG00000016662	CPS1	protein_coding	0.275855	Up	9.14965	9.22879	0.00238239	0.0939626
ENSBTAG00000017032	FREM2	protein_coding	0.486688	Up	2.63733	9.2253	0.00238694	0.0939626
ENSBTAG00000013863	DUSP1	protein_coding	-0.304805	Down	5.92923	9.22161	0.00239175	0.0939626
ENSBTAG00000046612	ZNF292	protein_coding	0.331972	Up	4.89098	9.19761	0.00242332	0.094939
ENSBTAG00000047679	DNTTIP2	protein_coding	0.321203	Up	5.20241	9.18653	0.00243802	0.0952512
ENSBTAG00000004934	NEMF	protein_coding	0.344931	Up	4.5577	9.17611	0.00245195	0.0954367
ENSBTAG00000052532	ENSBTAG00000052532	protein_coding	-0.419547	Down	3.36315	9.17289	0.00245626	0.0954367
ENSBTAG00000005709	ABHD3	protein_coding	0.450454	Up	2.99132	9.16265	0.00247005	0.0957092
ENSBTAG00000009023	TMTC3	protein_coding	0.42489	Up	3.28998	9.14072	0.00249983	0.0965182
ENSBTAG00000004901	PIK3C2A	protein_coding	0.374107	Up	3.997	9.13725	0.00250457	0.0965182
ENSBTAG00000031572	IFT80	protein_coding	0.400956	Up	3.59361	9.11795	0.00253114	0.097277
ENSBTAG00000001513	PDIK1L	protein_coding	0.395197	Up	3.64538	9.10965	0.00254264	0.0974541
ENSBTAG00000004204	GPR107	protein_coding	0.391319	Up	3.70289	9.09353	0.00256515	0.0980493
ENSBTAG00000006954	ZNF432	protein_coding	0.485347	Up	2.64203	9.08863	0.00257204	0.0980493
ENSBTAG00000020707	ADGRG6	protein_coding	0.337667	Up	4.70004	9.07842	0.00258644	0.0980708
ENSBTAG00000054580	ENSBTAG00000054580	protein_coding	-0.556725	Down	2.12308	9.0784	0.00258647	0.0980708
ENSBTAG00000012375	KLHL9	protein_coding	0.372508	Up	4.00411	9.07176	0.00259588	0.0981644
ENSBTAG00000020542	SHE	protein_coding	0.511357	Up	2.45175	9.06567	0.00260454	0.0982292
ENSBTAG00000024822	SETX	protein_coding	0.304032	Up	5.7764	9.05557	0.00261895	0.0983373
ENSBTAG00000013084	NAPA	protein_coding	-0.308333	Down	5.63683	9.05393	0.00262131	0.0983373
ENSBTAG00000055205	ENSBTAG00000055205	protein_coding	0.602247	Up	1.79076	9.04738	0.00263071	0.0984289
ENSBTAG00000046553	SECISBP2L	protein_coding	0.29088	Up	6.49659	9.03223	0.00265261	0.0988759
ENSBTAG00000000802	LYVE1	protein_coding	0.311014	Up	5.46929	9.02945	0.00265664	0.0988759
ENSBTAG00000011944	MTTP	protein_coding	0.284561	Up	7.00485	9.00901	0.00268652	0.0997256

## Sheet: KEGG
Enrichment FDR	nGenes	Fold Enrichment	Pathway	Genes
0.031104	4	7.60316	Starch and sucrose metabolism	AGL G6PC1 GBA3 ENPP1
0.0182263	6	6.9323	ABC transporters	ABCC2 ABCA1 ABCB11
0.00221973	9	6.62901	ECM-receptor interaction	RELN SPP1 ITGA4 COL1A1 COL1A2 ITGA1 FREM2 ITGAV COL4A3
0.0235047	5	6.26857	Cholesterol metabolism	LRP2 APOB LPL ABCA1 ABCB11
0.0182263	8	5.18018	Bile secretion	SLC10A1 SLCO1A2 ABCC2 SLCO1B3 ABCB11
0.0182263	7	5.1559	PPAR signaling pathway	PPARG PCK1 SLC27A6 LPL FADS2 PPARD EHHADH
0.0182263	7	5.03014	Complement and coagulation cascades	KLKB1 C5 C9 F5 FGB CFHR5 CFB
0.0381652	7	3.85488	Insulin resistance	PCK1 SLC27A6 SLC2A2 G6PC1 PPP1R3B CREB3L2 GFPT1
0.0182263	11	3.37588	Focal adhesion	RELN SPP1 MET ITGA4 COL1A1 COL1A2 ITGA1 ITGAV COL4A3 ARHGAP5 PDGFD
0.031104	9	3.3145	Phagosome	EEA1 BoLA BLA-DQB ITGAV TUBB4A MRC1 BOLA-DQA5
0.0456088	8	3.29648	Ribosome	RPLP2 RPL36 RPS28 UBA52 RPL18A RPL28 RPL38
0.021783	12	2.89793	Coronavirus disease	RPLP2 RPL36 RPS28 UBA52 C5 RPL18A C9 IL6ST FGB RPL28 RPL38 CFB
0.0456088	10	2.81936	Diabetic cardiomyopathy	COL1A1 COL1A2 GFPT1 COX2 ND1 COX3 ND2 ND4 ATP6
0.0213807	13	2.79569	Prion disease	ITPR2 C5 CREB3L2 C9 TUBB4A COX2 ND1 COX3 ND2 ND4 ATP6
0.0213807	13	2.78552	Parkinson disease	ITPR2 UBA52 DUSP1 LRRK2 TUBB4A COX2 ND1 COX3 ND2 ND4 ATP6
0.0182263	16	2.69369	PI3K-Akt signaling pathway	NR4A1 PCK1 RELN SGK1 SPP1 MET PHLPP2 ITGA4 G6PC1 COL1A1 COL1A2 CREB3L2 ITGA1 ITGAV COL4A3 PDGFD
0.0213807	14	2.67839	Huntington disease	PPARG POLR2J SLC1A2 CREB3L2 TUBB4A POLR2L COX2 ND1 COX3 ND2 ND4 ATP6
0.0213807	43	1.65822	Metabolic pathways	APRT PCK1 ARG2 GSTP1 MAN1A2 PIK3C2A GPLD1 ETNK1 AGL SELENOI EBP G6PC1 GPAM AASS MTR ACSS2 SEPSECS FADS2 FASN CPS1 GFPT1 SDR16C5 EHHADH DHODH GBA3 PGAP1 ENPP1 FADS1 B3GAT1 COX2 ND1 COX3 ND2 ND4 ATP6 MGAM PLA2G2D4

## Sheet: BP
Enrichment FDR	nGenes	Fold Enrichment	Pathway	Genes
0.0121886	4	18.1306	Neg. reg. of lipid storage	OSBPL8 CRP PPARD ITGAV
0.00964498	6	9.55533	Reg. of lipid storage	OSBPL8 APOB LPL CRP PPARD ITGAV
0.00187857	9	8.03516	Lipid storage	OSBPL8 APOB LPL CRP PPARD ITGAV ANGPTL3 ENPP1 NRIP1
0.00315829	9	6.79898	Triglyceride metabolic proc.	PCK1 APOB G6PC1 AADAC GPAM MTTP LPL CPS1
0.0126721	7	6.76183	Glycogen metabolic proc.	LEPR AGL G6PC1 PPP1R3B IL6ST ENPP1 EPM2AIP1
0.0126721	7	6.76183	Cellular glucan metabolic proc.	LEPR AGL G6PC1 PPP1R3B IL6ST ENPP1 EPM2AIP1
0.00609228	10	5.40592	Acylglycerol metabolic proc.	PCK1 APOB G6PC1 AADAC GPAM MTTP LPL CPS1 ABHD2
0.00609228	10	5.35678	Neutral lipid metabolic proc.	PCK1 APOB G6PC1 AADAC GPAM MTTP LPL CPS1 ABHD2
0.00474615	14	4.02411	Carboxylic acid transport	SLC10A1 SLCO1A2 LRP2 SLC16A12 ABCC2 SLC22A2 SLC1A2 SLC1A5 SLC26A10 ABCB11 PLA2G2D4
0.00187857	16	4.01188	Organic acid transport	SLC10A1 SLCO1A2 LRP2 SLC27A6 ABCC2 SLC22A2 SLC1A2 SLC1A5 SLC38A4 PPARD SLC26A10 ABCB11 PLA2G2D4
0.0125762	12	3.9283	Organic hydroxy compound transport	SLC10A1 SLCO1A2 OSBPL8 SPP1 APOB ABCC2 SLC22A2 MTTP ABCA1 ABCB11 SYT9 SLC2A13
0.00221359	16	3.89584	Maintenance of location	ITPR2 HRC OSBPL8 RYR1 AKAP9 APOB MORC3 LPL CRP ALB CCDC88A PPARD ITGAV ANGPTL3 ENPP1 NRIP1
0.00187857	18	3.85688	Organic anion transport	SLC10A1 SLCO1A2 LRP2 SLC16A12 SLC2A2 ABCC2 SLC22A2 SLC25A25 MTTP SLC1A2 SLC1A5 SLCO4C1 SLC26A10 ABCB11 PLA2G2D4
0.00187857	20	3.41591	Lipid localization	SLC10A1 SLCO1A2 OSBPL8 SLC27A6 SPP1 APOB ABCC2 MTTP LPL CRP ATP11C PPARD ITGAV ABCA1 ANGPTL3 ENPP1 ABCB11 PLA2G2D4 NRIP1
0.00187857	23	3.28948	Anion transport	CLCN5 SLC10A1 SLCO1A2 LRP2 SLC16A12 SLC2A2 ABCC2 XPR1 SLC22A2 SLC25A25 MTTP SLC1A2 SLC1A5 SLCO4C1 CLCA3 ENPP1 SLC26A10 ABCB11 PLA2G2D4 CEBPB
0.0121886	17	3.02634	Glycerolipid metabolic proc.	PCK1 FAM126A PIK3C2A GPLD1 ABHD3 SELENOI APOB G6PC1 AADAC GPAM MTTP LPL CPS1 ABHD2 PGAP1 SMG1
0.0111231	30	2.22077	Cellular lipid metabolic proc.	PCK1 FAM126A SLC27A6 PIK3C2A GPLD1 ABHD3 SELENOI APOB G6PC1 AADAC GPAM MTTP LPL FASN CPS1 PPARD SDR16C5 EHHADH ABHD2 GBA3 PGAP1 SMG1 ANGPTL3 FADS1 ABCB11 PLA2G2D4
0.00736999	37	2.07244	Lipid metabolic proc.	PCK1 FAM126A SLC27A6 PIK3C2A GPLD1 SPP1 ABHD3 LEPR SELENOI APOB EBP G6PC1 PROX1 AADAC GPAM MTTP LPL ACSS2 FADS2 FASN CPS1 PPARD SDR16C5 EHHADH ABHD2 GBA3 PGAP1 ABCA1 SMG1 ANGPTL3 FADS1 ABCB11 PLA2G2D4
0.00187857	55	1.89968	Organic substance transport	SLC10A1 SLCO1A2 OSBPL8 LRP2 SLC16A12 SLC27A6 SPP1 SLC2A2 RAB11FIP2 EXPH5 APOB ABCC2 SLC22A2 G6PC1 CHML EVI5 SLC25A25 MTTP SLC1A2 UHMK1 NAPA COL1A1 SLC1A5 SLC38A4 TRAK2 TBC1D9B LRRK2 SLCO4C1 ATP11C MYO6 PPARD ITGAV CCDC186 YOD1 PGAP1 ABCA1 SAR1B ENPP1 DERL3 FGB SLC26A10 ABCB11 SYT9 ARRDC2 SLC2A13 ZDHHC2 TBC1D8B PLA2G2D4 AFM
0.0121886	51	1.75946	Cellular response to organic substance	NR4A1 PCK1 ITPR2 FER HPX SKIL OSBPL8 LRP2 LTBP4 GPLD1 SPP1 LEPR RYR1 AKAP9 RAB11FIP2 ITGA4 LIFR ASPN SLC1A2 COL1A1 COL1A2 DUSP1 ATP2B4 IL20RA CREB3L2 FASN LRRK2 PPARD IL6ST ABHD2 CCDC186 YOD1 RIF1 ENPP1 DERL3 ONECUT2 PHIP SETX PDGFD MRC1 GBP6 HSPA6 LCOR NRIP1 IFITM1 WDR35 CEBPB RC3H1
