# Supplementary material for: Periconceptual Maternal Nutrition Affects Fetal Liver Programming of Energy- and Lipid-Related Genes
Source: Animals (Basel). 2023 Feb 9;13(4):600. doi: 10.3390/ani13040600 (PMC9951695; doi:10.3390/ani13040600)
Supplement: Supplementary file 1 [file animals-13-00600-s001.zip › S9_OverlappingGenes.xlsx]

## Sheet: Sheet1
Ensembl ID	Gene Symbol	Gene biotype	NoVTM_MGvsNoVTM_LG ( n = 81)	VTM_LGvsNoVTM_LG ( n = 118)	VTM_LGvsNoVTM_MG ( n = 222)	VTM_MGvsNoVTM_LG ( n = 73)	VTM_MGvsNoVTM_MG ( n = 90)	VTM_MGvsVTM_LG ( n = 381)
ENSBTAG00000000033	PHOSPHO1	protein_coding	N/A	N/A	Up	N/A	N/A	N/A
ENSBTAG00000000070	F13B	protein_coding	N/A	N/A	Down	N/A	N/A	N/A
ENSBTAG00000000175	N4BP2	protein_coding	N/A	N/A	N/A	N/A	N/A	Up
ENSBTAG00000000229	ENSBTAG00000000229	protein_coding	N/A	N/A	N/A	N/A	N/A	Up
ENSBTAG00000000259	CHIA	protein_coding	N/A	Down	N/A	N/A	N/A	N/A
ENSBTAG00000000279	RAB26	protein_coding	Down	N/A	N/A	N/A	N/A	N/A
ENSBTAG00000000308	ITCH	protein_coding	N/A	N/A	N/A	N/A	N/A	Up
ENSBTAG00000000336	ENSBTAG00000000336	protein_coding	N/A	Up	N/A	N/A	N/A	N/A
ENSBTAG00000000363	BDP1	protein_coding	N/A	N/A	N/A	N/A	N/A	Up
ENSBTAG00000000421	EEA1	protein_coding	N/A	N/A	N/A	N/A	N/A	Up
ENSBTAG00000000505	KYAT3	protein_coding	N/A	N/A	N/A	Down	N/A	N/A
ENSBTAG00000000507	NR4A1	protein_coding	N/A	N/A	Up	Down	N/A	Down
ENSBTAG00000000575	TNC	protein_coding	Up	Up	N/A	N/A	N/A	N/A
ENSBTAG00000000638	CDT1	protein_coding	N/A	N/A	N/A	N/A	N/A	Down
ENSBTAG00000000639	APRT	protein_coding	N/A	N/A	N/A	N/A	N/A	Down
ENSBTAG00000000682	RAPGEF6	protein_coding	N/A	N/A	N/A	N/A	N/A	Up
ENSBTAG00000000737	DMXL2	protein_coding	N/A	Down	N/A	N/A	N/A	Up
ENSBTAG00000000773	TTC9C	protein_coding	N/A	Up	Up	N/A	N/A	Down
ENSBTAG00000000802	LYVE1	protein_coding	N/A	N/A	N/A	N/A	N/A	Up
ENSBTAG00000000992	BMP10	protein_coding	N/A	N/A	Down	N/A	N/A	N/A
ENSBTAG00000001005	ZNF280B	protein_coding	N/A	N/A	N/A	N/A	Up	N/A
ENSBTAG00000001017	SLK	protein_coding	N/A	N/A	N/A	N/A	N/A	Up
ENSBTAG00000001117	ANKRD50	protein_coding	N/A	N/A	N/A	N/A	N/A	Up
ENSBTAG00000001163	MACROH2A2	protein_coding	N/A	Up	Up	N/A	N/A	Down
ENSBTAG00000001292	LTF	protein_coding	N/A	N/A	N/A	Up	N/A	N/A
ENSBTAG00000001308	ENSBTAG00000001308	protein_coding	Up	Up	Up	Up	Up	Down
ENSBTAG00000001333	PPARG	protein_coding	N/A	N/A	N/A	N/A	Up	Up
ENSBTAG00000001406	MAB21L3	protein_coding	N/A	Up	Up	Up	Up	N/A
ENSBTAG00000001507	CLCN5	protein_coding	N/A	N/A	N/A	N/A	N/A	Up
ENSBTAG00000001513	PDIK1L	protein_coding	N/A	N/A	N/A	N/A	N/A	Up
ENSBTAG00000001592	INSIG1	protein_coding	Down	N/A	N/A	N/A	N/A	N/A
ENSBTAG00000001595	MT1E	protein_coding	N/A	Up	Up	Up	Up	N/A
ENSBTAG00000001777	RPLP2	protein_coding	N/A	Up	N/A	N/A	N/A	Down
ENSBTAG00000001794	RPL36	protein_coding	N/A	N/A	N/A	N/A	N/A	Down
ENSBTAG00000001810	SCAF11	protein_coding	N/A	N/A	N/A	N/A	N/A	Up
ENSBTAG00000001881	SLC10A1	protein_coding	N/A	Down	Down	N/A	N/A	Up
ENSBTAG00000001936	PCK1	protein_coding	N/A	N/A	N/A	N/A	N/A	Down
ENSBTAG00000001945	ARG2	protein_coding	N/A	N/A	N/A	Down	Down	Down
ENSBTAG00000001950	RDH11	protein_coding	Down	N/A	N/A	N/A	N/A	N/A
ENSBTAG00000001981	SLC6A17	protein_coding	Down	N/A	N/A	N/A	N/A	N/A
ENSBTAG00000002018	EIF5A	protein_coding	N/A	N/A	N/A	N/A	N/A	Down
ENSBTAG00000002066	MYL7	protein_coding	N/A	N/A	Up	N/A	N/A	N/A
ENSBTAG00000002214	TAT	protein_coding	N/A	Down	N/A	N/A	N/A	N/A
ENSBTAG00000002249	NAALADL1	protein_coding	N/A	N/A	N/A	N/A	N/A	Down
ENSBTAG00000002313	ITPR2	protein_coding	N/A	N/A	N/A	N/A	N/A	Up
ENSBTAG00000002468	RPS28	protein_coding	N/A	N/A	N/A	N/A	N/A	Down
ENSBTAG00000002702	TSPAN32	protein_coding	N/A	N/A	Up	N/A	N/A	N/A
ENSBTAG00000002705	REC8	protein_coding	N/A	N/A	Up	N/A	N/A	N/A
ENSBTAG00000002755	ANKRD12	protein_coding	N/A	N/A	N/A	N/A	N/A	Up
ENSBTAG00000002764	IGFLR1	protein_coding	N/A	N/A	Up	N/A	N/A	N/A
ENSBTAG00000002783	PCYOX1	protein_coding	N/A	N/A	N/A	N/A	N/A	Up
ENSBTAG00000002853	HRC	protein_coding	N/A	Down	Down	N/A	N/A	Up
ENSBTAG00000002878	CHRD	protein_coding	N/A	N/A	Up	N/A	N/A	N/A
ENSBTAG00000002980	GPT2	protein_coding	N/A	N/A	N/A	Down	N/A	N/A
ENSBTAG00000003051	FER	protein_coding	N/A	N/A	N/A	N/A	N/A	Up
ENSBTAG00000003282	SLCO1A2	protein_coding	N/A	N/A	N/A	N/A	N/A	Up
ENSBTAG00000003289	ENSBTAG00000003289	protein_coding	N/A	Down	Down	N/A	N/A	Up
ENSBTAG00000003367	ENSBTAG00000003367	protein_coding	Down	N/A	N/A	Down	N/A	N/A
ENSBTAG00000003396	MAFB	protein_coding	N/A	N/A	N/A	Down	N/A	Down
ENSBTAG00000003479	MATN1	protein_coding	N/A	Up	Up	N/A	N/A	N/A
ENSBTAG00000003495	KDM7A	protein_coding	N/A	N/A	N/A	N/A	N/A	Up
ENSBTAG00000003548	GSTP1	protein_coding	N/A	N/A	N/A	N/A	N/A	Down
ENSBTAG00000003564	HPX	protein_coding	N/A	N/A	Down	N/A	N/A	Up
ENSBTAG00000003586	MAN1A2	protein_coding	N/A	N/A	N/A	N/A	N/A	Up
ENSBTAG00000003608	SYCP2	protein_coding	N/A	N/A	N/A	N/A	N/A	Up
ENSBTAG00000003658	RELN	protein_coding	N/A	N/A	N/A	N/A	N/A	Up
ENSBTAG00000003774	C8A	protein_coding	N/A	N/A	Down	N/A	N/A	N/A
ENSBTAG00000003848	ATRN	protein_coding	N/A	N/A	N/A	N/A	N/A	Up
ENSBTAG00000003864	SLC13A4	protein_coding	Down	N/A	Up	N/A	N/A	N/A
ENSBTAG00000003938	FNDC1	protein_coding	N/A	N/A	Up	N/A	N/A	Down
ENSBTAG00000004023	ELAPOR2	protein_coding	N/A	N/A	Down	N/A	N/A	N/A
ENSBTAG00000004037	JUN	protein_coding	N/A	N/A	N/A	N/A	Up	N/A
ENSBTAG00000004095	FAM166A	protein_coding	N/A	N/A	N/A	N/A	N/A	Down
ENSBTAG00000004154	SKIL	protein_coding	N/A	N/A	N/A	N/A	N/A	Up
ENSBTAG00000004204	GPR107	protein_coding	N/A	N/A	N/A	N/A	N/A	Up
ENSBTAG00000004269	SGK1	protein_coding	N/A	N/A	N/A	Down	N/A	Down
ENSBTAG00000004322	FOS	protein_coding	N/A	N/A	Up	N/A	N/A	N/A
ENSBTAG00000004394	PKIB	protein_coding	Up	N/A	N/A	N/A	N/A	N/A
ENSBTAG00000004414	SLC30A10	protein_coding	N/A	Down	Down	N/A	N/A	N/A
ENSBTAG00000004427	OSBPL8	protein_coding	N/A	N/A	N/A	N/A	N/A	Up
ENSBTAG00000004459	TMEM45A	protein_coding	N/A	N/A	N/A	Up	Up	Up
ENSBTAG00000004555	LRP2	protein_coding	N/A	N/A	N/A	N/A	N/A	Up
ENSBTAG00000004560	CLEC4F	protein_coding	N/A	Down	N/A	N/A	N/A	N/A
ENSBTAG00000004575	FAM126A	protein_coding	N/A	N/A	N/A	N/A	N/A	Up
ENSBTAG00000004662	SLC16A12	protein_coding	N/A	N/A	N/A	N/A	N/A	Up
ENSBTAG00000004676	TMEM184A	protein_coding	N/A	N/A	Up	N/A	N/A	Down
ENSBTAG00000004729	PKMYT1	protein_coding	N/A	N/A	Up	N/A	N/A	N/A
ENSBTAG00000004757	LTBP4	protein_coding	N/A	N/A	N/A	N/A	N/A	Down
ENSBTAG00000004860	SLC27A6	protein_coding	N/A	Down	Down	N/A	N/A	Up
ENSBTAG00000004899	ABLIM1	protein_coding	N/A	N/A	N/A	N/A	N/A	Up
ENSBTAG00000004901	PIK3C2A	protein_coding	N/A	N/A	N/A	N/A	N/A	Up
ENSBTAG00000004934	NEMF	protein_coding	N/A	N/A	N/A	N/A	N/A	Up
ENSBTAG00000004982	GPLD1	protein_coding	N/A	N/A	N/A	N/A	N/A	Up
ENSBTAG00000005012	HSPH1	protein_coding	N/A	N/A	N/A	N/A	Down	N/A
ENSBTAG00000005069	TM7SF2	protein_coding	Down	N/A	N/A	N/A	N/A	N/A
ENSBTAG00000005072	CUBN	protein_coding	N/A	N/A	Up	N/A	Up	N/A
ENSBTAG00000005182	BoLA	protein_coding	N/A	N/A	N/A	N/A	N/A	Up
ENSBTAG00000005244	RASL11A	protein_coding	N/A	N/A	N/A	N/A	N/A	Down
ENSBTAG00000005260	SPP1	protein_coding	Up	Up	N/A	N/A	N/A	Down
ENSBTAG00000005315	ENSBTAG00000005315	protein_coding	N/A	N/A	N/A	N/A	N/A	Down
ENSBTAG00000005376	FBXO30	protein_coding	N/A	N/A	N/A	N/A	N/A	Up
ENSBTAG00000005386	SLC2A2	protein_coding	N/A	N/A	N/A	N/A	N/A	Up
ENSBTAG00000005446	POLR2J	protein_coding	N/A	N/A	N/A	N/A	N/A	Down
ENSBTAG00000005709	ABHD3	protein_coding	N/A	N/A	N/A	N/A	N/A	Up
ENSBTAG00000005715	FUOM	protein_coding	N/A	N/A	N/A	Down	Down	Down
ENSBTAG00000005716	CRABP2	protein_coding	N/A	N/A	N/A	N/A	Down	N/A
ENSBTAG00000005791	UROS	protein_coding	N/A	Up	Up	N/A	N/A	N/A
ENSBTAG00000005833	ETNK1	protein_coding	N/A	N/A	N/A	N/A	N/A	Up
ENSBTAG00000005910	LEPR	protein_coding	N/A	N/A	N/A	N/A	N/A	Up
ENSBTAG00000005998	NOCT	protein_coding	N/A	N/A	N/A	Down	N/A	Down
ENSBTAG00000006040	UHRF1BP1L	protein_coding	N/A	N/A	N/A	N/A	N/A	Up
ENSBTAG00000006161	MET	protein_coding	N/A	N/A	N/A	N/A	N/A	Up
ENSBTAG00000006187	MFAP4	protein_coding	N/A	Up	Up	N/A	N/A	Down
ENSBTAG00000006255	MDM4	protein_coding	N/A	N/A	N/A	N/A	N/A	Up
ENSBTAG00000006367	CCN2	protein_coding	N/A	N/A	N/A	Up	N/A	N/A
ENSBTAG00000006470	TTBK2	protein_coding	N/A	N/A	N/A	N/A	N/A	Up
ENSBTAG00000006474	EPCAM	protein_coding	N/A	N/A	N/A	N/A	N/A	Up
ENSBTAG00000006491	AGL	protein_coding	N/A	Down	N/A	N/A	N/A	Up
ENSBTAG00000006599	INHBE	protein_coding	Up	N/A	Down	N/A	Down	N/A
ENSBTAG00000006695	VCPIP1	protein_coding	N/A	N/A	N/A	N/A	N/A	Up
ENSBTAG00000006748	DMXL1	protein_coding	N/A	N/A	N/A	N/A	N/A	Up
ENSBTAG00000006921	ABCA6	protein_coding	N/A	N/A	Up	Up	Up	N/A
ENSBTAG00000006954	ZNF432	protein_coding	N/A	N/A	N/A	N/A	N/A	Up
ENSBTAG00000006999	RYR1	protein_coding	Down	N/A	Up	Down	N/A	Down
ENSBTAG00000007268	F13A1	protein_coding	N/A	N/A	Down	N/A	N/A	N/A
ENSBTAG00000007442	AKAP9	protein_coding	N/A	N/A	N/A	N/A	N/A	Up
ENSBTAG00000007460	RAB11FIP2	protein_coding	N/A	N/A	N/A	N/A	N/A	Up
ENSBTAG00000007467	MIB1	protein_coding	N/A	N/A	N/A	N/A	N/A	Up
ENSBTAG00000007545	PHLPP2	protein_coding	N/A	N/A	Down	N/A	N/A	Up
ENSBTAG00000007577	UBXN7	protein_coding	N/A	N/A	N/A	N/A	N/A	Up
ENSBTAG00000007634	HOOK3	protein_coding	N/A	N/A	N/A	N/A	N/A	Up
ENSBTAG00000007737	UBA52	protein_coding	N/A	N/A	N/A	N/A	N/A	Down
ENSBTAG00000007802	BCLAF1	protein_coding	N/A	N/A	N/A	N/A	N/A	Up
ENSBTAG00000007837	SELENOI	protein_coding	N/A	N/A	N/A	N/A	N/A	Up
ENSBTAG00000007863	GLS	protein_coding	N/A	N/A	Down	N/A	N/A	N/A
ENSBTAG00000007884	SREBF1	protein_coding	Down	N/A	Up	N/A	N/A	N/A
ENSBTAG00000007969	CIDEC	protein_coding	N/A	N/A	N/A	Up	Up	Up
ENSBTAG00000008014	PPP5C	protein_coding	N/A	N/A	N/A	N/A	N/A	Down
ENSBTAG00000008253	EXPH5	protein_coding	N/A	N/A	N/A	N/A	N/A	Up
ENSBTAG00000008434	GCAT	protein_coding	N/A	N/A	Up	N/A	N/A	N/A
ENSBTAG00000008436	CDC25B	protein_coding	N/A	N/A	Up	N/A	N/A	N/A
ENSBTAG00000008494	TMEM171	protein_coding	N/A	N/A	Down	N/A	N/A	N/A
ENSBTAG00000008505	APOB	protein_coding	N/A	N/A	N/A	N/A	N/A	Up
ENSBTAG00000008541	MGST1	protein_coding	N/A	Down	N/A	N/A	N/A	N/A
ENSBTAG00000008573	ZFP36	protein_coding	N/A	N/A	Up	N/A	N/A	N/A
ENSBTAG00000008656	KBTBD6	protein_coding	N/A	Down	N/A	N/A	N/A	N/A
ENSBTAG00000008862	GOLGB1	protein_coding	N/A	Down	N/A	N/A	N/A	Up
ENSBTAG00000008936	ABCC2	protein_coding	N/A	N/A	N/A	N/A	N/A	Up
ENSBTAG00000008944	CRB1	protein_coding	Down	N/A	N/A	N/A	N/A	N/A
ENSBTAG00000009023	TMTC3	protein_coding	N/A	N/A	N/A	N/A	N/A	Up
ENSBTAG00000009035	CENPE	protein_coding	N/A	N/A	N/A	N/A	N/A	Up
ENSBTAG00000009110	ENSBTAG00000009110	pseudogene	N/A	N/A	N/A	Down	Down	Down
ENSBTAG00000009154	U2SURP	protein_coding	N/A	N/A	N/A	N/A	N/A	Up
ENSBTAG00000009169	XPR1	protein_coding	N/A	N/A	N/A	N/A	N/A	Up
ENSBTAG00000009190	SLC2A4	protein_coding	Down	N/A	N/A	N/A	N/A	N/A
ENSBTAG00000009212	APOA2	protein_coding	N/A	N/A	Up	N/A	N/A	N/A
ENSBTAG00000009256	ITGA4	protein_coding	N/A	N/A	N/A	N/A	N/A	Up
ENSBTAG00000009287	EBP	protein_coding	N/A	N/A	Up	N/A	N/A	Down
ENSBTAG00000009343	AAK1	protein_coding	N/A	N/A	N/A	N/A	N/A	Up
ENSBTAG00000009364	ENSBTAG00000009364	protein_coding	N/A	Up	Up	N/A	N/A	Down
ENSBTAG00000009471	CEP135	protein_coding	N/A	N/A	N/A	N/A	N/A	Up
ENSBTAG00000009501	KLKB1	protein_coding	N/A	N/A	N/A	N/A	N/A	Up
ENSBTAG00000009507	PHETA2	protein_coding	N/A	N/A	Up	N/A	N/A	N/A
ENSBTAG00000009583	SLC22A2	protein_coding	Down	N/A	N/A	N/A	Up	Up
ENSBTAG00000009656	ENSBTAG00000009656	protein_coding	N/A	N/A	Up	N/A	N/A	N/A
ENSBTAG00000009665	UTRN	protein_coding	N/A	N/A	N/A	N/A	N/A	Up
ENSBTAG00000009737	LTC4S	protein_coding	N/A	N/A	N/A	Up	Up	N/A
ENSBTAG00000009738	MGAT4B	protein_coding	N/A	N/A	N/A	N/A	Up	N/A
ENSBTAG00000009775	PRRG3	protein_coding	N/A	N/A	N/A	N/A	N/A	Up
ENSBTAG00000009844	CCN1	protein_coding	N/A	N/A	N/A	Up	N/A	N/A
ENSBTAG00000009894	SERPINA10	protein_coding	N/A	N/A	N/A	N/A	N/A	Up
ENSBTAG00000010018	ATP7A	protein_coding	N/A	N/A	N/A	N/A	N/A	Up
ENSBTAG00000010069	EGR1	protein_coding	N/A	N/A	Up	N/A	Up	N/A
ENSBTAG00000010178	PTPRD	protein_coding	N/A	N/A	N/A	N/A	N/A	Up
ENSBTAG00000010184	G6PC1	protein_coding	N/A	N/A	Up	Down	Down	Down
ENSBTAG00000010244	CLIC5	protein_coding	N/A	Down	N/A	N/A	N/A	N/A
ENSBTAG00000010255	ZNF24	protein_coding	N/A	N/A	N/A	N/A	N/A	Up
ENSBTAG00000010284	ETNPPL	protein_coding	N/A	Down	N/A	N/A	N/A	N/A
ENSBTAG00000010286	NPAT	protein_coding	N/A	N/A	N/A	N/A	N/A	Up
ENSBTAG00000010304	CHKA	protein_coding	N/A	N/A	Up	N/A	N/A	N/A
ENSBTAG00000010423	LIFR	protein_coding	N/A	N/A	N/A	N/A	N/A	Up
ENSBTAG00000010447	LSP1	protein_coding	N/A	N/A	Up	N/A	N/A	Down
ENSBTAG00000010590	FAM118A	protein_coding	N/A	Up	Up	N/A	Up	N/A
ENSBTAG00000010606	PPP1R3B	protein_coding	N/A	N/A	N/A	N/A	N/A	Up
ENSBTAG00000010742	PKD2L1	protein_coding	Down	N/A	Up	N/A	N/A	N/A
ENSBTAG00000010803	CHML	protein_coding	N/A	N/A	N/A	N/A	N/A	Up
ENSBTAG00000010978	PROX1	protein_coding	N/A	Down	N/A	N/A	N/A	Up
ENSBTAG00000011237	PKHD1	protein_coding	N/A	N/A	N/A	N/A	N/A	Up
ENSBTAG00000011241	HPDL	protein_coding	N/A	N/A	N/A	N/A	N/A	Down
ENSBTAG00000011363	EVI5	protein_coding	N/A	N/A	N/A	N/A	N/A	Up
ENSBTAG00000011424	TPM2	protein_coding	N/A	N/A	Up	N/A	N/A	N/A
ENSBTAG00000011437	SIK1	protein_coding	N/A	N/A	N/A	Down	Down	Down
ENSBTAG00000011524	XRN1	protein_coding	N/A	N/A	N/A	N/A	N/A	Up
ENSBTAG00000011569	AADAC	protein_coding	N/A	N/A	Down	N/A	N/A	Up
ENSBTAG00000011733	GIPC2	protein_coding	N/A	N/A	N/A	Up	Up	Up
ENSBTAG00000011798	STK38L	protein_coding	N/A	N/A	N/A	N/A	N/A	Up
ENSBTAG00000011803	MYH3	protein_coding	N/A	Up	Up	N/A	N/A	Down
ENSBTAG00000011824	OGN	protein_coding	N/A	N/A	Up	N/A	Up	N/A
ENSBTAG00000011839	HMGCS1	protein_coding	Down	N/A	Up	N/A	N/A	N/A
ENSBTAG00000011844	ENSBTAG00000011844	protein_coding	N/A	N/A	N/A	N/A	N/A	Up
ENSBTAG00000011847	ASPN	protein_coding	N/A	N/A	Down	N/A	N/A	Up
ENSBTAG00000011876	MORC3	protein_coding	N/A	N/A	N/A	N/A	N/A	Up
ENSBTAG00000011881	TDRD10	protein_coding	N/A	N/A	Up	N/A	N/A	N/A
ENSBTAG00000011912	SLC25A25	protein_coding	N/A	N/A	N/A	Down	N/A	Down
ENSBTAG00000011917	GPAM	protein_coding	N/A	N/A	N/A	N/A	N/A	Up
ENSBTAG00000011934	PCK2	protein_coding	Down	N/A	N/A	N/A	N/A	N/A
ENSBTAG00000011944	MTTP	protein_coding	N/A	N/A	N/A	N/A	N/A	Up
ENSBTAG00000011952	SULT1E1	protein_coding	Up	N/A	Down	N/A	Down	N/A
ENSBTAG00000011985	ENSBTAG00000011985	protein_coding	N/A	Down	N/A	N/A	N/A	Up
ENSBTAG00000012077	SLF2	protein_coding	N/A	N/A	N/A	N/A	N/A	Up
ENSBTAG00000012078	TMEM176A	protein_coding	Down	Up	Up	N/A	Up	N/A
ENSBTAG00000012082	TNFRSF12A	protein_coding	Up	Up	N/A	N/A	N/A	N/A
ENSBTAG00000012119	PTPRZ1	protein_coding	N/A	N/A	Down	N/A	N/A	N/A
ENSBTAG00000012128	AASS	protein_coding	N/A	N/A	N/A	N/A	N/A	Up
ENSBTAG00000012192	ENSBTAG00000012192	protein_coding	N/A	N/A	N/A	N/A	Up	Up
ENSBTAG00000012210	C5	protein_coding	N/A	N/A	N/A	N/A	N/A	Up
ENSBTAG00000012237	AEBP1	protein_coding	N/A	N/A	Up	N/A	N/A	N/A
ENSBTAG00000012251	MTR	protein_coding	N/A	N/A	N/A	N/A	N/A	Up
ENSBTAG00000012265	VWF	protein_coding	N/A	N/A	Up	N/A	N/A	N/A
ENSBTAG00000012317	PNP	protein_coding	Down	N/A	N/A	Down	N/A	N/A
ENSBTAG00000012375	KLHL9	protein_coding	N/A	N/A	N/A	N/A	N/A	Up
ENSBTAG00000012541	CHP2	protein_coding	N/A	Down	N/A	N/A	N/A	N/A
ENSBTAG00000012628	SLC1A2	protein_coding	N/A	N/A	N/A	N/A	N/A	Up
ENSBTAG00000012688	CAPSL	protein_coding	N/A	N/A	Up	N/A	N/A	N/A
ENSBTAG00000012694	UHMK1	protein_coding	N/A	N/A	Down	N/A	N/A	Up
ENSBTAG00000012772	GFI1B	protein_coding	N/A	N/A	Up	N/A	N/A	Down
ENSBTAG00000012818	PDLIM5	protein_coding	N/A	N/A	N/A	N/A	N/A	Up
ENSBTAG00000012855	LPL	protein_coding	Down	N/A	Up	Down	N/A	Down
ENSBTAG00000012908	HSPA13	protein_coding	N/A	N/A	N/A	N/A	N/A	Up
ENSBTAG00000012909	CRABP1	protein_coding	N/A	Up	N/A	N/A	N/A	N/A
ENSBTAG00000012987	ULK1	protein_coding	N/A	N/A	Up	N/A	N/A	N/A
ENSBTAG00000012997	SMPDL3B	protein_coding	N/A	N/A	N/A	N/A	Down	N/A
ENSBTAG00000013084	NAPA	protein_coding	N/A	N/A	N/A	N/A	N/A	Down
ENSBTAG00000013103	COL1A1	protein_coding	N/A	Up	Up	N/A	N/A	Down
ENSBTAG00000013245	ITPR3	protein_coding	N/A	N/A	Up	N/A	N/A	N/A
ENSBTAG00000013303	ACSS2	protein_coding	Down	N/A	Up	Down	N/A	Down
ENSBTAG00000013406	CSRP2	protein_coding	N/A	Up	N/A	N/A	N/A	N/A
ENSBTAG00000013412	NFAT5	protein_coding	N/A	N/A	N/A	N/A	N/A	Up
ENSBTAG00000013472	COL1A2	protein_coding	N/A	Up	Up	N/A	N/A	Down
ENSBTAG00000013537	FER1L6	protein_coding	N/A	Down	N/A	N/A	N/A	Up
ENSBTAG00000013577	SLC1A5	protein_coding	N/A	N/A	Up	N/A	N/A	Down
ENSBTAG00000013802	DAB1	protein_coding	N/A	N/A	N/A	N/A	N/A	Up
ENSBTAG00000013863	DUSP1	protein_coding	N/A	N/A	N/A	N/A	N/A	Down
ENSBTAG00000013907	CRP	protein_coding	N/A	N/A	Up	N/A	N/A	Down
ENSBTAG00000013928	WFDC2	protein_coding	Down	N/A	N/A	N/A	N/A	N/A
ENSBTAG00000013938	PHC3	protein_coding	N/A	N/A	N/A	N/A	N/A	Up
ENSBTAG00000014021	UBN2	protein_coding	N/A	N/A	N/A	N/A	N/A	Up
ENSBTAG00000014059	ATP2B4	protein_coding	N/A	N/A	N/A	N/A	N/A	Up
ENSBTAG00000014075	ITIH2	protein_coding	N/A	N/A	Down	N/A	N/A	N/A
ENSBTAG00000014197	SLC38A4	protein_coding	N/A	Down	N/A	N/A	N/A	Up
ENSBTAG00000014402	GIMAP8	protein_coding	Down	N/A	Up	N/A	Up	N/A
ENSBTAG00000014407	INO80D	protein_coding	N/A	N/A	N/A	N/A	N/A	Up
ENSBTAG00000014469	NBEAL1	protein_coding	N/A	Down	Down	N/A	N/A	Up
ENSBTAG00000014470	ALDH1L1	protein_coding	Down	N/A	N/A	N/A	N/A	N/A
ENSBTAG00000014546	CLEC7A	protein_coding	N/A	N/A	Down	N/A	N/A	N/A
ENSBTAG00000014616	SEPSECS	protein_coding	N/A	N/A	N/A	N/A	N/A	Up
ENSBTAG00000014636	ZFHX3	protein_coding	N/A	N/A	N/A	N/A	N/A	Up
ENSBTAG00000014752	AKAP11	protein_coding	N/A	N/A	N/A	N/A	N/A	Up
ENSBTAG00000014857	ENSBTAG00000014857	protein_coding	N/A	N/A	N/A	N/A	N/A	Up
ENSBTAG00000014862	ENSBTAG00000014862	protein_coding	Up	Up	Up	Up	N/A	Down
ENSBTAG00000014933	TRAK2	protein_coding	N/A	N/A	N/A	N/A	N/A	Up
ENSBTAG00000015086	HSD11B1	protein_coding	N/A	Down	Down	N/A	N/A	N/A
ENSBTAG00000015139	ENSBTAG00000015139	protein_coding	Down	Down	N/A	Down	N/A	N/A
ENSBTAG00000015155	HACD3	protein_coding	N/A	N/A	Down	N/A	N/A	N/A
ENSBTAG00000015293	NXPH3	protein_coding	N/A	N/A	Up	N/A	N/A	Down
ENSBTAG00000015505	FADS2	protein_coding	Down	N/A	Up	Down	N/A	Down
ENSBTAG00000015591	SQSTM1	protein_coding	N/A	N/A	N/A	Up	Up	Up
ENSBTAG00000015607	ERMP1	protein_coding	N/A	N/A	N/A	N/A	N/A	Up
ENSBTAG00000015611	TBC1D9B	protein_coding	N/A	N/A	N/A	Up	Up	Up
ENSBTAG00000015630	RLIM	protein_coding	N/A	N/A	N/A	N/A	N/A	Up
ENSBTAG00000015638	IL20RA	protein_coding	N/A	N/A	Down	N/A	N/A	Up
ENSBTAG00000015802	CREB3L2	protein_coding	N/A	N/A	N/A	N/A	N/A	Up
ENSBTAG00000015831	RPL18A	protein_coding	N/A	N/A	N/A	N/A	N/A	Down
ENSBTAG00000015930	DNAL1	protein_coding	N/A	Down	N/A	N/A	N/A	N/A
ENSBTAG00000015980	FASN	protein_coding	Down	N/A	Up	N/A	N/A	Down
ENSBTAG00000015981	ETV1	protein_coding	N/A	N/A	N/A	N/A	N/A	Up
ENSBTAG00000015996	GPC1	protein_coding	N/A	N/A	Down	N/A	N/A	N/A
ENSBTAG00000016060	CREM	protein_coding	N/A	N/A	N/A	N/A	N/A	Down
ENSBTAG00000016063	DNER	protein_coding	N/A	N/A	N/A	N/A	N/A	Down
ENSBTAG00000016148	ENSBTAG00000016148	lncRNA	N/A	N/A	N/A	N/A	Down	Down
ENSBTAG00000016149	C9	protein_coding	N/A	Down	Down	N/A	N/A	Up
ENSBTAG00000016230	BRWD3	protein_coding	N/A	N/A	N/A	N/A	N/A	Up
ENSBTAG00000016260	LRRK2	protein_coding	N/A	N/A	N/A	N/A	N/A	Up
ENSBTAG00000016276	HAL	protein_coding	N/A	N/A	Up	N/A	N/A	N/A
ENSBTAG00000016296	GPD1	protein_coding	Up	N/A	N/A	Up	N/A	N/A
ENSBTAG00000016319	CYB5D2	protein_coding	N/A	N/A	N/A	Down	N/A	N/A
ENSBTAG00000016341	RGS5	protein_coding	N/A	N/A	Down	N/A	N/A	N/A
ENSBTAG00000016359	SLCO4C1	protein_coding	N/A	N/A	N/A	N/A	N/A	Up
ENSBTAG00000016465	DHCR7	protein_coding	Down	N/A	N/A	N/A	N/A	N/A
ENSBTAG00000016484	ATP11C	protein_coding	N/A	N/A	N/A	N/A	N/A	Up
ENSBTAG00000016525	ITGA1	protein_coding	N/A	N/A	N/A	N/A	N/A	Up
ENSBTAG00000016564	NPRL3	protein_coding	N/A	N/A	Up	N/A	N/A	N/A
ENSBTAG00000016662	CPS1	protein_coding	N/A	N/A	N/A	N/A	N/A	Up
ENSBTAG00000016712	CLCA3	protein_coding	N/A	N/A	N/A	Up	N/A	Up
ENSBTAG00000016751	MYO6	protein_coding	N/A	N/A	N/A	N/A	N/A	Up
ENSBTAG00000016757	ZKSCAN1	protein_coding	N/A	N/A	N/A	N/A	N/A	Up
ENSBTAG00000016766	TMEM176B	protein_coding	N/A	N/A	Up	N/A	Up	N/A
ENSBTAG00000016864	LBP	protein_coding	N/A	Down	N/A	N/A	N/A	N/A
ENSBTAG00000016879	DENND11	protein_coding	N/A	N/A	N/A	N/A	N/A	Up
ENSBTAG00000016997	ENSBTAG00000016997	protein_coding	N/A	N/A	Down	N/A	N/A	N/A
ENSBTAG00000017032	FREM2	protein_coding	N/A	N/A	N/A	N/A	N/A	Up
ENSBTAG00000017042	HAMP	protein_coding	Down	N/A	Up	N/A	N/A	N/A
ENSBTAG00000017121	ALB	protein_coding	N/A	N/A	N/A	N/A	N/A	Up
ENSBTAG00000017294	ORM1	protein_coding	Up	N/A	Down	N/A	N/A	N/A
ENSBTAG00000017469	CCDC88A	protein_coding	N/A	N/A	N/A	N/A	N/A	Up
ENSBTAG00000017542	PPARD	protein_coding	N/A	N/A	N/A	N/A	N/A	Down
ENSBTAG00000017622	SIVA1	protein_coding	N/A	N/A	N/A	N/A	N/A	Down
ENSBTAG00000017626	GFPT1	protein_coding	N/A	N/A	Down	N/A	N/A	Up
ENSBTAG00000017664	HGF	protein_coding	N/A	N/A	Down	N/A	N/A	N/A
ENSBTAG00000017681	RIN1	protein_coding	N/A	Down	Down	N/A	N/A	Up
ENSBTAG00000017689	BRMS1	protein_coding	N/A	N/A	Up	N/A	N/A	Down
ENSBTAG00000017722	F5	protein_coding	N/A	Down	N/A	N/A	N/A	Up
ENSBTAG00000017745	IL6ST	protein_coding	N/A	N/A	N/A	N/A	N/A	Up
ENSBTAG00000018016	NUPR1	protein_coding	N/A	N/A	Up	N/A	N/A	N/A
ENSBTAG00000018069	TNFSF15	protein_coding	N/A	N/A	Down	N/A	N/A	N/A
ENSBTAG00000018238	ABTB1	protein_coding	N/A	N/A	Up	N/A	N/A	N/A
ENSBTAG00000018415	TTLL4	protein_coding	N/A	Down	Down	N/A	N/A	Up
ENSBTAG00000018453	ANKRD37	protein_coding	Up	N/A	N/A	N/A	N/A	N/A
ENSBTAG00000018570	SDR16C5	protein_coding	N/A	N/A	N/A	Up	Up	Up
ENSBTAG00000018590	STRN	protein_coding	N/A	N/A	N/A	N/A	N/A	Up
ENSBTAG00000018833	SVOP	protein_coding	Down	N/A	Up	N/A	N/A	N/A
ENSBTAG00000018936	LSS	protein_coding	Down	N/A	N/A	N/A	N/A	N/A
ENSBTAG00000019018	ENSBTAG00000019018	protein_coding	N/A	N/A	N/A	N/A	N/A	Down
ENSBTAG00000019093	AMY2B	protein_coding	N/A	N/A	Down	N/A	N/A	N/A
ENSBTAG00000019517	ELN	protein_coding	N/A	N/A	Up	N/A	N/A	N/A
ENSBTAG00000019588	BLA-DQB	protein_coding	N/A	N/A	Down	N/A	N/A	Up
ENSBTAG00000019616	APCS	protein_coding	Up	N/A	N/A	N/A	N/A	N/A
ENSBTAG00000019625	EHHADH	protein_coding	N/A	Down	Down	N/A	N/A	Up
ENSBTAG00000019669	CD163	protein_coding	N/A	N/A	N/A	N/A	N/A	Up
ENSBTAG00000019750	TMEM106B	protein_coding	N/A	N/A	N/A	N/A	N/A	Up
ENSBTAG00000019811	HAO1	protein_coding	N/A	Down	N/A	N/A	N/A	N/A
ENSBTAG00000019887	DHODH	protein_coding	N/A	N/A	N/A	N/A	N/A	Down
ENSBTAG00000019900	LNPEP	protein_coding	N/A	N/A	N/A	N/A	N/A	Up
ENSBTAG00000019929	ITGAV	protein_coding	N/A	N/A	N/A	N/A	N/A	Up
ENSBTAG00000019954	ABHD2	protein_coding	N/A	N/A	N/A	N/A	N/A	Up
ENSBTAG00000020080	MYBPC2	protein_coding	N/A	N/A	Up	N/A	N/A	N/A
ENSBTAG00000020099	STMN2	protein_coding	N/A	Up	N/A	Up	N/A	N/A
ENSBTAG00000020141	FREM1	protein_coding	N/A	Down	N/A	N/A	N/A	N/A
ENSBTAG00000020142	LMBRD2	protein_coding	N/A	N/A	Down	N/A	N/A	Up
ENSBTAG00000020233	CCDC186	protein_coding	N/A	N/A	N/A	N/A	N/A	Up
ENSBTAG00000020273	YOD1	protein_coding	N/A	Down	N/A	N/A	N/A	Up
ENSBTAG00000020363	GBA3	protein_coding	N/A	Down	Down	N/A	Down	Up
ENSBTAG00000020391	MEP1B	protein_coding	N/A	N/A	N/A	N/A	N/A	Down
ENSBTAG00000020416	PGAP1	protein_coding	N/A	N/A	N/A	N/A	N/A	Up
ENSBTAG00000020542	SHE	protein_coding	N/A	N/A	N/A	N/A	N/A	Up
ENSBTAG00000020597	FMO3	protein_coding	N/A	N/A	N/A	N/A	N/A	Up
ENSBTAG00000020661	ABCA1	protein_coding	N/A	N/A	N/A	N/A	Up	Up
ENSBTAG00000020707	ADGRG6	protein_coding	N/A	N/A	N/A	N/A	N/A	Up
ENSBTAG00000020735	SMG1	protein_coding	N/A	N/A	N/A	N/A	N/A	Up
ENSBTAG00000020895	LOXL4	protein_coding	N/A	N/A	Down	N/A	N/A	N/A
ENSBTAG00000021000	USF3	protein_coding	N/A	N/A	N/A	N/A	N/A	Up
ENSBTAG00000021013	TUBB4A	protein_coding	N/A	N/A	N/A	N/A	N/A	Down
ENSBTAG00000021020	RIF1	protein_coding	N/A	N/A	N/A	N/A	N/A	Up
ENSBTAG00000021076	TNRC6B	protein_coding	N/A	N/A	N/A	N/A	N/A	Up
ENSBTAG00000021115	ZNF692	protein_coding	N/A	N/A	Up	N/A	N/A	Down
ENSBTAG00000021195	A1CF	protein_coding	N/A	Down	Down	N/A	N/A	Up
ENSBTAG00000021211	DPT	protein_coding	N/A	N/A	N/A	N/A	Down	Down
ENSBTAG00000021226	SAR1B	protein_coding	N/A	N/A	N/A	N/A	N/A	Up
ENSBTAG00000021316	COL4A3	protein_coding	N/A	N/A	Down	N/A	N/A	Up
ENSBTAG00000021357	ZNF518A	protein_coding	N/A	N/A	N/A	N/A	N/A	Up
ENSBTAG00000021386	ANGPTL3	protein_coding	N/A	N/A	Down	N/A	N/A	Up
ENSBTAG00000021433	ENSBTAG00000021433	protein_coding	N/A	N/A	N/A	N/A	N/A	Up
ENSBTAG00000021484	TSPAN18	protein_coding	N/A	N/A	N/A	N/A	N/A	Up
ENSBTAG00000021518	TMPRSS4	protein_coding	N/A	N/A	Up	N/A	N/A	N/A
ENSBTAG00000021751	RASEF	protein_coding	N/A	N/A	Down	N/A	N/A	N/A
ENSBTAG00000021777	DOC2G	protein_coding	N/A	N/A	N/A	N/A	N/A	Down
ENSBTAG00000021830	ENPP1	protein_coding	N/A	N/A	N/A	N/A	N/A	Up
ENSBTAG00000021975	PATJ	protein_coding	N/A	N/A	Down	N/A	N/A	Up
ENSBTAG00000022028	DERL3	protein_coding	N/A	N/A	N/A	N/A	Down	Down
ENSBTAG00000022120	FGB	protein_coding	N/A	N/A	Down	N/A	N/A	Up
ENSBTAG00000022158	TNNT3	protein_coding	N/A	Up	Up	N/A	N/A	Down
ENSBTAG00000022293	CSKMT	protein_coding	N/A	N/A	Up	N/A	N/A	Down
ENSBTAG00000022294	FADS1	protein_coding	Down	N/A	Up	Down	N/A	Down
ENSBTAG00000022329	SLCO1B3	protein_coding	N/A	N/A	N/A	N/A	N/A	Up
ENSBTAG00000022489	ENSBTAG00000022489	protein_coding	Down	N/A	N/A	N/A	N/A	N/A
ENSBTAG00000022564	AKR1C4	protein_coding	Down	N/A	Up	N/A	Up	N/A
ENSBTAG00000022733	EPM2AIP1	protein_coding	N/A	N/A	N/A	N/A	N/A	Up
ENSBTAG00000022777	CDC42BPA	protein_coding	N/A	Down	N/A	N/A	N/A	Up
ENSBTAG00000022819	ONECUT2	protein_coding	N/A	N/A	N/A	N/A	N/A	Up
ENSBTAG00000022886	RYR2	protein_coding	Down	N/A	Up	N/A	N/A	N/A
ENSBTAG00000023147	LINGO1	protein_coding	N/A	N/A	N/A	N/A	N/A	Down
ENSBTAG00000023172	ITSN2	protein_coding	N/A	N/A	N/A	N/A	N/A	Up
ENSBTAG00000023177	CFH	protein_coding	Up	N/A	N/A	Up	N/A	N/A
ENSBTAG00000023289	SLC26A10	protein_coding	N/A	N/A	N/A	N/A	N/A	Down
ENSBTAG00000023343	RPL28	protein_coding	N/A	N/A	N/A	N/A	N/A	Down
ENSBTAG00000023549	CYP2C19	protein_coding	Up	N/A	Down	Up	N/A	N/A
ENSBTAG00000023659	MT2A	protein_coding	N/A	N/A	Up	N/A	Up	N/A
ENSBTAG00000023867	RC3H2	protein_coding	N/A	N/A	N/A	N/A	N/A	Up
ENSBTAG00000024688	PHIP	protein_coding	N/A	Down	Down	N/A	N/A	Up
ENSBTAG00000024715	PTPRJ	protein_coding	N/A	N/A	N/A	N/A	N/A	Up
ENSBTAG00000024822	SETX	protein_coding	N/A	N/A	N/A	N/A	N/A	Up
ENSBTAG00000024874	MAD2L1	protein_coding	Up	N/A	N/A	N/A	N/A	N/A
ENSBTAG00000024901	ENSBTAG00000024901	protein_coding	Up	N/A	Down	N/A	N/A	Up
ENSBTAG00000025005	METTL7A	protein_coding	N/A	N/A	Up	N/A	N/A	N/A
ENSBTAG00000025200	ASIC2	protein_coding	N/A	N/A	Down	N/A	N/A	N/A
ENSBTAG00000025258	ENSBTAG00000025258	protein_coding	N/A	Down	Down	N/A	N/A	N/A
ENSBTAG00000025385	ENSBTAG00000025385	protein_coding	N/A	N/A	N/A	N/A	N/A	Down
ENSBTAG00000025443	FNIP1	protein_coding	N/A	N/A	N/A	N/A	N/A	Up
ENSBTAG00000025452	SF3A2	protein_coding	N/A	N/A	N/A	N/A	N/A	Down
ENSBTAG00000025462	GADD45B	protein_coding	N/A	N/A	N/A	N/A	N/A	Down
ENSBTAG00000025760	ENSBTAG00000025760	protein_coding	N/A	Down	N/A	N/A	N/A	Up
ENSBTAG00000026666	MGC137014	protein_coding	N/A	N/A	Down	N/A	Down	N/A
ENSBTAG00000026885	ABCB11	protein_coding	N/A	Down	N/A	N/A	N/A	Up
ENSBTAG00000026917	ENSBTAG00000026917	protein_coding	N/A	Down	Down	Down	Down	Up
ENSBTAG00000027024	ARHGAP5	protein_coding	N/A	N/A	N/A	N/A	N/A	Up
ENSBTAG00000027477	B3GAT1	protein_coding	N/A	N/A	Up	N/A	N/A	Down
ENSBTAG00000027525	ENSBTAG00000027525	protein_coding	Up	Up	N/A	N/A	Down	Down
ENSBTAG00000027629	ENSBTAG00000027629	protein_coding	N/A	Up	Up	N/A	N/A	Down
ENSBTAG00000027962	ENSBTAG00000027962	protein_coding	N/A	N/A	N/A	N/A	N/A	Down
ENSBTAG00000029851	bta-mir-122	miRNA	N/A	N/A	Up	N/A	N/A	Down
ENSBTAG00000030164	RPL38	protein_coding	N/A	N/A	N/A	N/A	N/A	Down
ENSBTAG00000030297	ENSBTAG00000030297	protein_coding	Up	N/A	Down	N/A	Down	N/A
ENSBTAG00000030671	HOOK1	protein_coding	N/A	N/A	N/A	N/A	N/A	Up
ENSBTAG00000030775	PCBP3	protein_coding	Up	N/A	N/A	Up	N/A	N/A
ENSBTAG00000031061	POLR2L	protein_coding	N/A	N/A	N/A	N/A	N/A	Down
ENSBTAG00000031106	ZNF746	protein_coding	N/A	N/A	Up	N/A	N/A	N/A
ENSBTAG00000031351	SEC14L4	protein_coding	N/A	N/A	N/A	N/A	N/A	Down
ENSBTAG00000031572	IFT80	protein_coding	N/A	N/A	N/A	N/A	N/A	Up
ENSBTAG00000031886	H2BC15	protein_coding	N/A	N/A	N/A	N/A	N/A	Up
ENSBTAG00000032057	ENSBTAG00000032057	protein_coding	N/A	Up	Up	Up	Up	N/A
ENSBTAG00000032079	SYT9	protein_coding	N/A	N/A	N/A	Down	N/A	Down
ENSBTAG00000032548	SYBU	protein_coding	N/A	N/A	Up	N/A	N/A	N/A
ENSBTAG00000032558	TTC7A	protein_coding	N/A	N/A	Up	N/A	Up	N/A
ENSBTAG00000033166	ENSBTAG00000033166	protein_coding	N/A	N/A	Down	N/A	N/A	Up
ENSBTAG00000034366	ENSBTAG00000034366	protein_coding	N/A	N/A	N/A	Down	N/A	N/A
ENSBTAG00000034712	RAB33A	protein_coding	N/A	N/A	N/A	N/A	N/A	Down
ENSBTAG00000034827	PDGFD	protein_coding	N/A	N/A	N/A	N/A	N/A	Up
ENSBTAG00000035247	MCEE	protein_coding	N/A	N/A	N/A	N/A	Up	N/A
ENSBTAG00000036016	FAM111B	protein_coding	N/A	Up	N/A	N/A	N/A	N/A
ENSBTAG00000037509	ENSBTAG00000037509	protein_coding	N/A	N/A	N/A	N/A	N/A	Up
ENSBTAG00000037539	ENSBTAG00000037539	protein_coding	N/A	N/A	N/A	Up	Up	Up
ENSBTAG00000037605	ENSBTAG00000037605	protein_coding	N/A	Down	Down	Up	N/A	Up
ENSBTAG00000037649	VIPR2	protein_coding	N/A	N/A	Up	N/A	N/A	N/A
ENSBTAG00000038048	MRC1	protein_coding	N/A	Down	N/A	N/A	N/A	Up
ENSBTAG00000038128	BOLA-DQA5	protein_coding	N/A	N/A	N/A	Up	Up	Up
ENSBTAG00000038171	CFHR5	protein_coding	N/A	Down	Down	N/A	N/A	Up
ENSBTAG00000038298	CCDC174	protein_coding	Down	N/A	N/A	N/A	N/A	N/A
ENSBTAG00000038321	LIPE	protein_coding	N/A	Up	Up	N/A	N/A	N/A
ENSBTAG00000038434	ATRX	protein_coding	N/A	Down	N/A	N/A	N/A	Up
ENSBTAG00000038461	ENSBTAG00000038461	protein_coding	N/A	N/A	N/A	Up	Up	Up
ENSBTAG00000038576	GBP6	protein_coding	N/A	N/A	N/A	N/A	N/A	Up
ENSBTAG00000038655	ENSBTAG00000038655	protein_coding	N/A	N/A	Up	N/A	Up	N/A
ENSBTAG00000038706	MT1E	protein_coding	N/A	Up	Up	Up	Up	Up
ENSBTAG00000039035	HSPA6	protein_coding	N/A	N/A	N/A	Down	N/A	Down
ENSBTAG00000039138	MRPL41	protein_coding	N/A	Up	Up	N/A	N/A	Down
ENSBTAG00000039190	SLC9A5	protein_coding	N/A	N/A	Up	N/A	N/A	N/A
ENSBTAG00000039289	ENSBTAG00000039289	protein_coding	Up	N/A	Down	Up	N/A	Up
ENSBTAG00000039335	ARRDC2	protein_coding	N/A	N/A	N/A	N/A	N/A	Down
ENSBTAG00000039406	ENSBTAG00000039406	protein_coding	N/A	Down	N/A	N/A	N/A	Up
ENSBTAG00000039440	ENSBTAG00000039440	protein_coding	N/A	N/A	N/A	N/A	N/A	Down
ENSBTAG00000039463	SLC22A9	protein_coding	N/A	Down	N/A	N/A	N/A	N/A
ENSBTAG00000039504	WFDC18	protein_coding	Up	N/A	Down	N/A	N/A	Up
ENSBTAG00000039563	ENSBTAG00000039563	protein_coding	N/A	N/A	Down	N/A	Down	N/A
ENSBTAG00000039620	SAPCD1	protein_coding	N/A	N/A	Up	N/A	N/A	N/A
ENSBTAG00000039664	ENSBTAG00000039664	protein_coding	N/A	N/A	Up	N/A	Up	N/A
ENSBTAG00000039728	ENSBTAG00000039728	protein_coding	N/A	N/A	N/A	N/A	Down	N/A
ENSBTAG00000039995	ENSBTAG00000039995	protein_coding	N/A	Up	Up	Up	Up	N/A
ENSBTAG00000040116	H1-10	protein_coding	N/A	Up	N/A	N/A	N/A	Down
ENSBTAG00000040331	ENSBTAG00000040331	protein_coding	N/A	N/A	Up	N/A	N/A	N/A
ENSBTAG00000040386	AGTR2	protein_coding	N/A	N/A	Down	N/A	N/A	N/A
ENSBTAG00000040393	ENSBTAG00000040393	protein_coding	N/A	Down	N/A	N/A	N/A	N/A
ENSBTAG00000040406	ENSBTAG00000040406	protein_coding	N/A	Down	Down	N/A	N/A	Up
ENSBTAG00000040409	ENSBTAG00000040409	protein_coding	Down	Down	N/A	N/A	Up	Up
ENSBTAG00000040518	ENSBTAG00000040518	protein_coding	N/A	N/A	N/A	N/A	N/A	Up
ENSBTAG00000042458	RNase_MRP	ribozyme	N/A	N/A	Down	N/A	N/A	N/A
ENSBTAG00000043250	7SK	misc_RNA	N/A	Down	Down	N/A	Down	Up
ENSBTAG00000043556	COX2	protein_coding	N/A	N/A	N/A	N/A	N/A	Down
ENSBTAG00000043558	ND1	protein_coding	N/A	Up	Up	N/A	N/A	Down
ENSBTAG00000043560	COX3	protein_coding	N/A	N/A	Up	N/A	N/A	Down
ENSBTAG00000043567	ENSBTAG00000043567	Mt_rRNA	Up	N/A	N/A	Down	Down	Down
ENSBTAG00000043568	ND3	protein_coding	N/A	N/A	Up	N/A	N/A	N/A
ENSBTAG00000043570	ENSBTAG00000043570	Mt_rRNA	Up	Down	Down	Down	Down	N/A
ENSBTAG00000043571	ND2	protein_coding	N/A	N/A	N/A	N/A	N/A	Down
ENSBTAG00000043577	ND4	protein_coding	N/A	Up	Up	N/A	N/A	Down
ENSBTAG00000043584	ATP6	protein_coding	N/A	N/A	Up	N/A	N/A	Down
ENSBTAG00000043962	SLC2A13	protein_coding	N/A	N/A	Down	N/A	N/A	Up
ENSBTAG00000044132	NTN5	protein_coding	Down	N/A	N/A	Down	N/A	N/A
ENSBTAG00000044155	BSPRY	protein_coding	N/A	N/A	Up	N/A	N/A	N/A
ENSBTAG00000044185	SOX6	protein_coding	N/A	N/A	N/A	N/A	N/A	Up
ENSBTAG00000044194	ZDHHC2	protein_coding	N/A	N/A	N/A	N/A	N/A	Up
ENSBTAG00000045327	SNORA78	snoRNA	N/A	N/A	Up	N/A	N/A	N/A
ENSBTAG00000045580	ENSBTAG00000045580	protein_coding	Down	Down	Up	N/A	Up	N/A
ENSBTAG00000046017	POPDC3	protein_coding	N/A	N/A	Down	N/A	N/A	N/A
ENSBTAG00000046152	MGAM	protein_coding	N/A	Down	Down	N/A	N/A	Up
ENSBTAG00000046158	CFB	protein_coding	N/A	N/A	N/A	N/A	N/A	Up
ENSBTAG00000046239	LCOR	protein_coding	N/A	N/A	N/A	N/A	N/A	Up
ENSBTAG00000046257	GIMAP4	protein_coding	Down	N/A	Up	N/A	Up	N/A
ENSBTAG00000046266	TNFSF9	protein_coding	Down	N/A	N/A	N/A	N/A	N/A
ENSBTAG00000046314	TBC1D8B	protein_coding	N/A	N/A	Down	N/A	N/A	Up
ENSBTAG00000046553	SECISBP2L	protein_coding	N/A	N/A	N/A	N/A	N/A	Up
ENSBTAG00000046612	ZNF292	protein_coding	N/A	N/A	N/A	N/A	N/A	Up
ENSBTAG00000046765	POLR2A	protein_coding	N/A	N/A	Up	N/A	N/A	N/A
ENSBTAG00000046768	IGFBP1	protein_coding	N/A	N/A	N/A	N/A	N/A	Down
ENSBTAG00000046961	ENSBTAG00000046961	protein_coding	N/A	Down	Down	Up	Up	Up
ENSBTAG00000046977	PLA2G2D4	protein_coding	Down	N/A	N/A	N/A	Up	Up
ENSBTAG00000046980	KLRF2	protein_coding	N/A	N/A	N/A	Up	Up	Up
ENSBTAG00000047175	ENSBTAG00000047175	protein_coding	N/A	N/A	N/A	Down	Down	Down
ENSBTAG00000047206	H1-4	protein_coding	N/A	N/A	Down	N/A	Down	N/A
ENSBTAG00000047229	CRIP1	protein_coding	N/A	N/A	Up	N/A	N/A	N/A
ENSBTAG00000047293	NRIP1	protein_coding	N/A	N/A	N/A	N/A	N/A	Up
ENSBTAG00000047383	ENSBTAG00000047383	protein_coding	Down	Down	Down	N/A	Up	Up
ENSBTAG00000047520	MPV17L	protein_coding	N/A	Down	Down	N/A	N/A	N/A
ENSBTAG00000047664	GNAZ	protein_coding	N/A	N/A	N/A	N/A	Down	N/A
ENSBTAG00000047679	DNTTIP2	protein_coding	N/A	N/A	N/A	N/A	N/A	Up
ENSBTAG00000047764	ENSBTAG00000047764	protein_coding	Down	Down	N/A	N/A	N/A	Up
ENSBTAG00000047823	ENSBTAG00000047823	pseudogene	N/A	N/A	N/A	N/A	N/A	Up
ENSBTAG00000047833	AFM	protein_coding	N/A	Down	Down	N/A	N/A	Up
ENSBTAG00000047998	COL5A1	protein_coding	N/A	N/A	Up	N/A	N/A	N/A
ENSBTAG00000048096	ENSBTAG00000048096	protein_coding	N/A	Up	Up	N/A	N/A	N/A
ENSBTAG00000048114	ENSBTAG00000048114	protein_coding	N/A	N/A	Down	N/A	N/A	Up
ENSBTAG00000048334	ENSBTAG00000048334	snoRNA	Up	N/A	N/A	N/A	N/A	N/A
ENSBTAG00000048350	ENSBTAG00000048350	misc_RNA	N/A	N/A	N/A	N/A	Up	N/A
ENSBTAG00000048366	SNPH	protein_coding	N/A	Up	N/A	N/A	N/A	N/A
ENSBTAG00000048470	IFITM1	protein_coding	N/A	N/A	N/A	N/A	N/A	Down
ENSBTAG00000048608	5_8S_rRNA	rRNA	N/A	Down	Down	N/A	Down	N/A
ENSBTAG00000048692	ENSBTAG00000048692	protein_coding	N/A	N/A	N/A	N/A	N/A	Down
ENSBTAG00000048699	ENSBTAG00000048699	misc_RNA	N/A	Down	Down	N/A	Down	N/A
ENSBTAG00000048707	ENSBTAG00000048707	protein_coding	N/A	N/A	N/A	N/A	N/A	Up
ENSBTAG00000048780	ENSBTAG00000048780	protein_coding	N/A	Down	Down	N/A	N/A	Up
ENSBTAG00000048851	UBE2QL1	protein_coding	N/A	N/A	N/A	N/A	Down	Down
ENSBTAG00000049130	ENSBTAG00000049130	lncRNA	Down	Down	N/A	N/A	N/A	N/A
ENSBTAG00000049220	ENSBTAG00000049220	protein_coding	N/A	N/A	N/A	N/A	N/A	Up
ENSBTAG00000049294	ENSBTAG00000049294	protein_coding	N/A	N/A	Down	Up	N/A	Up
ENSBTAG00000049359	ENSBTAG00000049359	protein_coding	N/A	Up	Up	N/A	N/A	N/A
ENSBTAG00000049367	ENSBTAG00000049367	protein_coding	N/A	Down	Down	N/A	N/A	N/A
ENSBTAG00000049383	LSAMP	protein_coding	N/A	N/A	N/A	N/A	Up	N/A
ENSBTAG00000049392	ENSBTAG00000049392	protein_coding	Down	N/A	Up	N/A	N/A	N/A
ENSBTAG00000049426	ENSBTAG00000049426	protein_coding	Down	N/A	Up	N/A	Up	N/A
ENSBTAG00000049436	ENSBTAG00000049436	protein_coding	N/A	N/A	N/A	N/A	N/A	Up
ENSBTAG00000049504	ENSBTAG00000049504	protein_coding	N/A	Down	Down	N/A	N/A	Up
ENSBTAG00000049916	Metazoa_SRP	misc_RNA	N/A	Down	Down	N/A	Down	N/A
ENSBTAG00000049953	ENSBTAG00000049953	protein_coding	N/A	Up	Up	Down	Down	Down
ENSBTAG00000050155	SERPINB6	protein_coding	Up	N/A	N/A	N/A	N/A	N/A
ENSBTAG00000050482	ZNF148	protein_coding	N/A	N/A	N/A	N/A	N/A	Up
ENSBTAG00000050563	ENSBTAG00000050563	protein_coding	N/A	N/A	N/A	N/A	N/A	Up
ENSBTAG00000050618	ENSBTAG00000050618	protein_coding	N/A	N/A	N/A	N/A	N/A	Up
ENSBTAG00000050786	ENSBTAG00000050786	protein_coding	N/A	N/A	N/A	N/A	N/A	Up
ENSBTAG00000050958	ENSBTAG00000050958	lncRNA	N/A	N/A	N/A	N/A	N/A	Up
ENSBTAG00000051076	ENSBTAG00000051076	protein_coding	N/A	N/A	N/A	N/A	N/A	Up
ENSBTAG00000051080	ENSBTAG00000051080	protein_coding	N/A	Down	N/A	N/A	N/A	Up
ENSBTAG00000051082	ENSBTAG00000051082	protein_coding	N/A	N/A	N/A	N/A	N/A	Up
ENSBTAG00000051146	ENSBTAG00000051146	lncRNA	N/A	Down	N/A	N/A	N/A	Up
ENSBTAG00000051164	WDR35	protein_coding	N/A	N/A	N/A	N/A	N/A	Up
ENSBTAG00000051191	ENSBTAG00000051191	lncRNA	N/A	N/A	Up	N/A	N/A	N/A
ENSBTAG00000051210	GSTP1	protein_coding	N/A	N/A	N/A	N/A	N/A	Down
ENSBTAG00000051364	ENSBTAG00000051364	protein_coding	Up	Down	Down	Down	Down	N/A
ENSBTAG00000051412	HBA	protein_coding	N/A	Up	Up	N/A	N/A	Down
ENSBTAG00000051519	ENSBTAG00000051519	protein_coding	Up	N/A	Down	Up	N/A	N/A
ENSBTAG00000051542	ENSBTAG00000051542	protein_coding	Down	Down	N/A	N/A	N/A	N/A
ENSBTAG00000051588	ENSBTAG00000051588	protein_coding	Down	N/A	Up	N/A	Up	N/A
ENSBTAG00000051698	ENSBTAG00000051698	protein_coding	N/A	Down	Down	Down	Down	N/A
ENSBTAG00000051704	TNFRSF10D	protein_coding	Down	N/A	Up	N/A	N/A	Down
ENSBTAG00000051781	ENSBTAG00000051781	protein_coding	N/A	N/A	Up	N/A	N/A	N/A
ENSBTAG00000051856	ENSBTAG00000051856	protein_coding	N/A	N/A	N/A	Up	Up	Up
ENSBTAG00000051972	CEBPB	protein_coding	N/A	N/A	N/A	N/A	N/A	Down
ENSBTAG00000051985	ENSBTAG00000051985	pseudogene	Up	Up	N/A	Up	N/A	N/A
ENSBTAG00000052194	ENSBTAG00000052194	protein_coding	N/A	N/A	N/A	N/A	Down	N/A
ENSBTAG00000052223	OR4X17	protein_coding	N/A	N/A	N/A	Down	Down	Down
ENSBTAG00000052312	DEFB1	protein_coding	N/A	Up	N/A	N/A	N/A	N/A
ENSBTAG00000052382	H2BC4	protein_coding	N/A	N/A	Down	N/A	N/A	N/A
ENSBTAG00000052413	GNAS	protein_coding	N/A	Down	N/A	N/A	N/A	N/A
ENSBTAG00000052486	ENSBTAG00000052486	protein_coding	N/A	N/A	N/A	Down	N/A	N/A
ENSBTAG00000052532	ENSBTAG00000052532	protein_coding	N/A	N/A	N/A	N/A	N/A	Down
ENSBTAG00000052707	ENSBTAG00000052707	protein_coding	N/A	N/A	N/A	N/A	N/A	Up
ENSBTAG00000052708	RC3H1	protein_coding	N/A	N/A	N/A	N/A	N/A	Up
ENSBTAG00000052720	ENSBTAG00000052720	protein_coding	N/A	N/A	N/A	N/A	Down	N/A
ENSBTAG00000052791	JUND	protein_coding	N/A	N/A	N/A	N/A	N/A	Down
ENSBTAG00000053129	ARL16	protein_coding	N/A	N/A	N/A	N/A	N/A	Up
ENSBTAG00000053177	ENSBTAG00000053177	protein_coding	N/A	N/A	N/A	Down	N/A	N/A
ENSBTAG00000053398	KNL1	protein_coding	N/A	N/A	N/A	N/A	N/A	Up
ENSBTAG00000053550	ENSBTAG00000053550	protein_coding	N/A	N/A	Up	N/A	N/A	N/A
ENSBTAG00000053551	ENSBTAG00000053551	protein_coding	Down	N/A	N/A	N/A	N/A	N/A
ENSBTAG00000053557	DEFB4A	protein_coding	N/A	N/A	N/A	N/A	N/A	Up
ENSBTAG00000053677	HERC1	protein_coding	N/A	N/A	N/A	N/A	N/A	Up
ENSBTAG00000053931	ENSBTAG00000053931	lncRNA	N/A	N/A	Up	N/A	N/A	N/A
ENSBTAG00000054008	ENSBTAG00000054008	protein_coding	N/A	N/A	Up	N/A	Up	N/A
ENSBTAG00000054368	NPW	protein_coding	N/A	N/A	Up	N/A	N/A	Down
ENSBTAG00000054414	ENSBTAG00000054414	protein_coding	N/A	N/A	Down	N/A	N/A	Up
ENSBTAG00000054548	H2AC12	protein_coding	N/A	N/A	Down	N/A	N/A	N/A
ENSBTAG00000054574	ENSBTAG00000054574	protein_coding	N/A	Down	N/A	N/A	N/A	Up
ENSBTAG00000054580	ENSBTAG00000054580	protein_coding	N/A	N/A	N/A	N/A	N/A	Down
ENSBTAG00000054649	ENSBTAG00000054649	protein_coding	N/A	N/A	Up	N/A	Up	N/A
ENSBTAG00000054661	bta-mir-2887-1	miRNA	Up	Down	Down	Down	Down	N/A
ENSBTAG00000054798	ENSBTAG00000054798	lncRNA	Up	N/A	Down	Up	Up	Up
ENSBTAG00000054808	MT1A	protein_coding	N/A	Up	Up	N/A	Up	N/A
ENSBTAG00000054824	ENSBTAG00000054824	lncRNA	N/A	N/A	Up	N/A	N/A	Down
ENSBTAG00000054844	ENSBTAG00000054844	protein_coding	Down	N/A	Up	Down	N/A	Down
ENSBTAG00000054865	ENSBTAG00000054865	protein_coding	N/A	Up	Up	N/A	N/A	Down
ENSBTAG00000055205	ENSBTAG00000055205	protein_coding	N/A	N/A	N/A	N/A	N/A	Up
ENSBTAG00000055207	SCD	protein_coding	Down	N/A	Up	N/A	N/A	N/A
ENSBTAG00000055302	ENSBTAG00000055302	protein_coding	N/A	N/A	Up	N/A	N/A	N/A
